# Supplementary material for: An Adenosine Triphosphate- Dependent 5′-3′ DNA Helicase From sk1-Like Lactococcus lactis F13 Phage
Source: Front Microbiol. 2022 Mar 15;13:840219. doi: 10.3389/fmicb.2022.840219 (PMC8965321; doi:10.3389/fmicb.2022.840219)
Supplement: Supplementary Table 1 — Protein data set of GP46F13 homologs and related protein families. [file Table_1.XLSX]

## Sheet: RepA
accession (protein) id	species	domain	phylum	product name
YP_009878304.1	Lactococcus phage 56301	Viruses	viruses	putative DNA polymerase subunit [Lactococcus phage 56301]
ASZ71478.1	Lactococcus phage 56301	Viruses	viruses	putative DNA polymerase subunit [Lactococcus phage 56301]
YP_009879190.1	Lactococcus phage LP0209	Viruses	viruses	hypothetical protein HYP49_gp46 [Lactococcus phage LP0209]
ATE83311.1	Lactococcus phage LP9405b	Viruses	viruses	hypothetical protein LP9405b_44 [Lactococcus phage LP9405b]
ATE83964.1	Lactococcus phage LP0209	Viruses	viruses	hypothetical protein LP0209_46 [Lactococcus phage LP0209]
ATE84016.1	Lactococcus phage LP0212	Viruses	viruses	hypothetical protein LP0212_45 [Lactococcus phage LP0212]
YP_009874586.1	Lactococcus phage 936 group phage PhiA.16	Viruses	viruses	DNA polymerase [Lactococcus phage 936 group phage PhiA.16]
ALM63133.1	Lactococcus phage 936 group phage PhiA.16	Viruses	viruses	DNA polymerase [Lactococcus phage 936 group phage PhiA.16]
QPL22449.1	Lactococcus phage GP13	Viruses	viruses	DNA polymerase [Lactococcus phage GP13]
ATE83152.1	Lactococcus phage LP9210	Viruses	viruses	hypothetical protein LP9210_44 [Lactococcus phage LP9210]
YP_009878071.1	Lactococcus phage 38503	Viruses	viruses	putative DNA polymerase [Lactococcus phage 38503]
ASZ71300.1	Lactococcus phage 38503	Viruses	viruses	putative DNA polymerase [Lactococcus phage 38503]
YP_009874638.1	Lactococcus phage 936 group phage PhiB1127	Viruses	viruses	DNA polymerase [Lactococcus phage 936 group phage PhiB1127]
ALM63235.1	Lactococcus phage 936 group phage PhiB1127	Viruses	viruses	DNA polymerase [Lactococcus phage 936 group phage PhiB1127]
YP_009879242.1	Lactococcus phage LP0903	Viruses	viruses	hypothetical protein HYP50_gp45 [Lactococcus phage LP0903]
ATE84122.1	Lactococcus phage LP0509	Viruses	viruses	hypothetical protein LP0509_45 [Lactococcus phage LP0509]
ATE84176.1	Lactococcus phage LP0604	Viruses	viruses	hypothetical protein LP0604_45 [Lactococcus phage LP0604]
ATE84285.1	Lactococcus phage LP1005	Viruses	viruses	hypothetical protein LP1005_46 [Lactococcus phage LP1005]
ATE84341.1	Lactococcus phage LP1011	Viruses	viruses	hypothetical protein LP1011_46 [Lactococcus phage LP1011]
ATE84396.1	Lactococcus phage LP1110	Viruses	viruses	hypothetical protein LP1110_45 [Lactococcus phage LP1110]
ATE84451.1	Lactococcus phage LP1407	Viruses	viruses	hypothetical protein LP1407_45 [Lactococcus phage LP1407]
YP_003127177.1	Lactococcus virus CB14	Viruses	viruses	putative DNA polymerase subunit [Lactococcus virus CB14]
YP_003127229.1	Lactococcus virus CB19	Viruses	viruses	putative DNA polymerase subunit [Lactococcus virus CB19]
YP_003127280.1	Lactococcus virus CB20	Viruses	viruses	putative DNA polymerase subunit [Lactococcus virus CB20]
ATW69990.1	Lactococcus phage CB14a	Viruses	viruses	putative DNA polymerase subunit [Lactococcus phage CB14a]
ATW70056.1	Lactococcus phage CB14b	Viruses	viruses	putative DNA polymerase subunit [Lactococcus phage CB14b]
ACU46912.1	Lactococcus virus CB14	Viruses	viruses	putative DNA polymerase subunit [Lactococcus virus CB14]
ACU46964.1	Lactococcus virus CB19	Viruses	viruses	putative DNA polymerase subunit [Lactococcus virus CB19]
ACU47015.1	Lactococcus virus CB20	Viruses	viruses	putative DNA polymerase subunit [Lactococcus virus CB20]
YP_009879297.1	Lactococcus phage LP1502a	Viruses	viruses	DNA polymerase [Lactococcus phage LP1502a]
ATE84507.1	Lactococcus phage LP1502a	Viruses	viruses	DNA polymerase [Lactococcus phage LP1502a]
ATE84559.1	Lactococcus phage LP1502b	Viruses	viruses	DNA polymerase [Lactococcus phage LP1502b]
ATE84611.1	Lactococcus phage LP1502c	Viruses	viruses	DNA polymerase [Lactococcus phage LP1502c]
YP_009878920.1	Lactococcus phage LP9207	Viruses	viruses	hypothetical protein HYP44_gp46 [Lactococcus phage LP9207]
YP_009878974.1	Lactococcus phage LP9404	Viruses	viruses	hypothetical protein HYP45_gp46 [Lactococcus phage LP9404]
ATE82784.1	Lactococcus phage LP9104	Viruses	viruses	hypothetical protein LP9104_44 [Lactococcus phage LP9104]
ATE82835.1	Lactococcus phage LP9205a	Viruses	viruses	hypothetical protein LP9205a_43 [Lactococcus phage LP9205a]
ATE82888.1	Lactococcus phage LP9205b	Viruses	viruses	hypothetical protein LP9205b_45 [Lactococcus phage LP9205b]
ATE82940.1	Lactococcus phage LP9206a	Viruses	viruses	hypothetical protein LP9206a_44 [Lactococcus phage LP9206a]
ATE82993.1	Lactococcus phage LP9206b	Viruses	viruses	hypothetical protein LP9206b_45 [Lactococcus phage LP9206b]
ATE83046.1	Lactococcus phage LP9206c	Viruses	viruses	hypothetical protein LP9206c_45 [Lactococcus phage LP9206c]
ATE83259.1	Lactococcus phage LP9405a	Viruses	viruses	hypothetical protein LP9405a_45 [Lactococcus phage LP9405a]
ATE83365.1	Lactococcus phage LP9406	Viruses	viruses	hypothetical protein LP9406_46 [Lactococcus phage LP9406]
YP_009879405.1	Lactococcus phage vB_Llc_bIBBF12	Viruses	viruses	DNA polymerase [Lactococcus phage vB_Llc_bIBBF12]
ATW69765.1	Lactococcus phage vB_Llc_bIBBF12	Viruses	viruses	DNA polymerase [Lactococcus phage vB_Llc_bIBBF12]
ATW69819.1	Lactococcus phage vB_Llc_bIBBF13	Viruses	viruses	DNA polymerase [Lactococcus phage vB_Llc_bIBBF13]
YP_009876381.1	Lactococcus phage R31	Viruses	viruses	hypothetical protein HYP08_gp44 [Lactococcus phage R31]
ARM65544.1	Lactococcus phage R3.4	Viruses	viruses	DNA polymerase [Lactococcus phage R3.4]
ARM65595.1	Lactococcus phage R31	Viruses	viruses	hypothetical protein R31_044 [Lactococcus phage R31]
YP_008318086.1	Lactococcus phage P680	Viruses	viruses	putative DNA polymerase subunit [Lactococcus phage P680]
AGI11173.1	Lactococcus phage P680	Viruses	viruses	putative DNA polymerase subunit [Lactococcus phage P680]
YP_009878245.1	Lactococcus phage 56003	Viruses	viruses	DNA polymerase subunit [Lactococcus phage 56003]
ASZ71419.1	Lactococcus phage 56003	Viruses	viruses	DNA polymerase subunit [Lactococcus phage 56003]
YP_009884971.1	Lactococcus phage P656	Viruses	viruses	hypothetical protein HYQ05_gp41 [Lactococcus phage P656]
QGJ85166.1	Lactococcus phage P656	Viruses	viruses	hypothetical protein [Lactococcus phage P656]
YP_009878407.1	Lactococcus phage 62601	Viruses	viruses	putative DNA polymerase subunit [Lactococcus phage 62601]
ASZ71581.1	Lactococcus phage 62601	Viruses	viruses	putative DNA polymerase subunit [Lactococcus phage 62601]
YP_009878866.1	Lactococcus phage LP8511	Viruses	viruses	hypothetical protein HYP43_gp44 [Lactococcus phage LP8511]
ATE82732.1	Lactococcus phage LP8511	Viruses	viruses	hypothetical protein LP8511_44 [Lactococcus phage LP8511]
YP_009875740.1	Lactococcus phage 10W18	Viruses	viruses	DNA polymerase subunit [Lactococcus phage 10W18]
AOQ29556.1	Lactococcus phage 2R14S	Viruses	viruses	DNA polymerase [Lactococcus phage 2R14S]
AOQ29676.1	Lactococcus phage 2R15S	Viruses	viruses	hypothetical protein 2R15S_053 [Lactococcus phage 2R15S]
AOQ29908.1	Lactococcus phage 6W06	Viruses	viruses	hypothetical protein 6W06_052 [Lactococcus phage 6W06]
AOQ29967.1	Lactococcus phage 6W18L	Viruses	viruses	DNA polymerase subunit [Lactococcus phage 6W18L]
AOQ30199.1	Lactococcus phage 17W12M	Viruses	viruses	DNA polymerase subunit [Lactococcus phage 17W12M]
WP_036851106.1	Bacteria	Bacteria	bacteria	MULTISPECIES: AAA family ATPase [Bacteria]
YP_009878510.1	Lactococcus phage 63302	Viruses	viruses	putative DNA polymerase subunit [Lactococcus phage 63302]
ASZ71684.1	Lactococcus phage 63302	Viruses	viruses	putative DNA polymerase subunit [Lactococcus phage 63302]
KGO00168.1	Porphyromonas macacae	Bacteria	CFB group bacteria	hypothetical protein HR11_02600 [Porphyromonas macacae]
KKA49153.1	Enterococcus faecalis EnGen0310 = MMH594	Bacteria	firmicutes	hypothetical protein EFMMH594_02614 [Enterococcus faecalis EnGen0310 = MMH594]
KZD12477.1	Oceanibaculum pacificum	Bacteria	a-proteobacteria	hypothetical protein AUP43_16330 [Oceanibaculum pacificum]
SCT45835.1	Staphylococcus caeli	Bacteria	firmicutes	Uncharacterised protein [Staphylococcus caeli]
YP_009874233.1	Lactococcus lactis phage p272	Viruses	viruses	putative DNA polymerase [Lactococcus lactis phage p272]
AGI11000.1	Lactococcus lactis phage P113G	Viruses	viruses	hypothetical protein P113G_0046 [Lactococcus lactis phage P113G]
AGI11060.1	Lactococcus lactis phage p272	Viruses	viruses	putative DNA polymerase [Lactococcus lactis phage p272]
QPL22283.1	Lactococcus phage GP14	Viruses	viruses	DNA polymerase [Lactococcus phage GP14]
QPL22338.1	Lactococcus phage GP15	Viruses	viruses	DNA polymerase [Lactococcus phage GP15]
AAP03147.1	Lactococcus phage bIL66M1	Viruses	viruses	E6 [Lactococcus phage bIL66M1]
QPL22169.1	Lactococcus phage FB3	Viruses	viruses	DNA polymerase [Lactococcus phage FB3]
YP_762558.1	Lactococcus virus P008	Viruses	viruses	hypothetical protein LPPV008_gp47 [Lactococcus virus P008]
AAY97849.1	Lactococcus virus P008	Viruses	viruses	unknown [Lactococcus virus P008]
YP_008320131.1	Lactococcus phage jm2	Viruses	viruses	putative DNA polymerase [Lactococcus phage jm2]
AGI10891.1	Lactococcus phage jm2	Viruses	viruses	putative DNA polymerase [Lactococcus phage jm2]
YP_009874743.1	Lactococcus phage 936 group phage Phi5.12	Viruses	viruses	DNA polymerase [Lactococcus phage 936 group phage Phi5.12]
ALM63445.1	Lactococcus phage 936 group phage Phi5.12	Viruses	viruses	DNA polymerase [Lactococcus phage 936 group phage Phi5.12]
QBQ81763.1	Lactococcus phage 1W08F	Viruses	viruses	hypothetical protein 1W08F_045 [Lactococcus phage 1W08F]
YP_009885809.1	Lactococcus phage CHPC959	Viruses	viruses	hypothetical protein HYQ16_gp49 [Lactococcus phage CHPC959]
QGT53287.1	Lactococcus phage CHPC959	Viruses	viruses	hypothetical protein CHPC959_000948 [Lactococcus phage CHPC959]
YP_764302.1	Lactococcus virus 712	Viruses	viruses	DNA polymerase subunit [Lactococcus virus 712]
ABB77609.1	Lactococcus virus 712	Viruses	viruses	DNA polymerase subunit [Lactococcus virus 712]
YP_009877965.1	Lactococcus phage 30804	Viruses	viruses	putative DNA polymerase subunit [Lactococcus phage 30804]
ASZ71194.1	Lactococcus phage 30804	Viruses	viruses	putative DNA polymerase subunit [Lactococcus phage 30804]
PWL82991.1	Prevotellaceae bacterium	Bacteria	CFB group bacteria	hypothetical protein DBY24_02625 [Prevotellaceae bacterium]
QPL22394.1	Lactococcus phage RH10	Viruses	viruses	DNA polymerase [Lactococcus phage RH10]
YP_009877863.1	Lactococcus phage 05601	Viruses	viruses	putative DNA polymerase subunit [Lactococcus phage 05601]
ASZ71092.1	Lactococcus phage 05601	Viruses	viruses	putative DNA polymerase subunit [Lactococcus phage 05601]
YP_009885535.1	Lactococcus phage CHPC361	Viruses	viruses	hypothetical protein HYQ11_gp47 [Lactococcus phage CHPC361]
QGT52956.1	Lactococcus phage CHPC361	Viruses	viruses	hypothetical protein CHPC361_000611 [Lactococcus phage CHPC361]
YP_009878130.1	Lactococcus phage 38507	Viruses	viruses	putative DNA polymerase subunit [Lactococcus phage 38507]
ASZ71359.1	Lactococcus phage 38507	Viruses	viruses	putative DNA polymerase subunit [Lactococcus phage 38507]
YP_009882421.1	Lactococcus phage MV10L	Viruses	viruses	hypothetical protein HYP76_gp47 [Lactococcus phage MV10L]
QBQ81922.1	Lactococcus phage MV10L	Viruses	viruses	hypothetical protein MV10L_047 [Lactococcus phage MV10L]
WP_047658766.1	Escherichia coli	Bacteria	enterobacteria	AAA family ATPase [Escherichia coli]
KGA88246.1	Escherichia coli	Bacteria	enterobacteria	hypothetical protein KV39_03365 [Escherichia coli]
YP_009878664.1	Lactococcus phage 88605	Viruses	viruses	putative DNA polymerase [Lactococcus phage 88605]
ASZ71838.1	Lactococcus phage 88605	Viruses	viruses	putative DNA polymerase [Lactococcus phage 88605]
NBK99132.1	Erysipelotrichia bacterium	Bacteria	firmicutes	AAA family ATPase [Erysipelotrichia bacterium]
YP_009879137.1	Lactococcus phage LP9908	Viruses	viruses	hypothetical protein HYP48_gp46 [Lactococcus phage LP9908]
ATE83637.1	Lactococcus phage LP9908	Viruses	viruses	hypothetical protein LP9908_46 [Lactococcus phage LP9908]
YP_009885024.1	Lactococcus phage P4565	Viruses	viruses	hypothetical protein HYQ06_gp47 [Lactococcus phage P4565]
QGJ85219.1	Lactococcus phage P4565	Viruses	viruses	hypothetical protein [Lactococcus phage P4565]
QPL22227.1	Lactococcus phage FB6	Viruses	viruses	DNA polymerase [Lactococcus phage FB6]
QPL22678.1	Lactococcus phage FB14	Viruses	viruses	DNA polymerase [Lactococcus phage FB14]
WP_078358577.1	Mammaliicoccus fleurettii	Bacteria	firmicutes	AAA family ATPase [Mammaliicoccus fleurettii]
OOV74760.1	Mammaliicoccus fleurettii	Bacteria	firmicutes	hypothetical protein B2G86_12850 [Mammaliicoccus fleurettii]
WP_047582313.1	Methylobacterium sp. ZNC0032	Bacteria	a-proteobacteria	AAA family ATPase, partial [Methylobacterium sp. ZNC0032]
YP_008318140.1	Lactococcus phage 340	Viruses	viruses	putative DNA polymerase [Lactococcus phage 340]
AGI10680.1	Lactococcus phage 340	Viruses	viruses	putative DNA polymerase [Lactococcus phage 340]
WP_122065552.1	Staphylococcus pseudoxylosus	Bacteria	firmicutes	AAA family ATPase, partial [Staphylococcus pseudoxylosus]
RMI83772.1	Staphylococcus pseudoxylosus	Bacteria	firmicutes	hypothetical protein D9V42_14725, partial [Staphylococcus pseudoxylosus]
WP_036853256.1	Porphyromonas macacae	Bacteria	CFB group bacteria	hypothetical protein, partial [Porphyromonas macacae]
KGN96448.1	Porphyromonas macacae	Bacteria	CFB group bacteria	hypothetical protein HR11_10565, partial [Porphyromonas macacae]
YP_006201133.1	Lactococcus virus ASCC191	Viruses	viruses	putative DNA polymerase subunit [Lactococcus virus ASCC191]
AFE86785.1	Lactococcus virus ASCC191	Viruses	viruses	putative DNA polymerase subunit [Lactococcus virus ASCC191]
RRD37142.1	Leptotrichia sp. OH3620_COT-345	Bacteria	fusobacteria	hypothetical protein EII29_11320, partial [Leptotrichia sp. OH3620_COT-345]
WP_199726087.1	Leptotrichia sp. OH3620_COT-345	Bacteria	fusobacteria	hypothetical protein [Leptotrichia sp. OH3620_COT-345]
TKU88225.1	Citrobacter sp. TBCS-14	Bacteria	enterobacteria	hypothetical protein FDX22_22650, partial [Citrobacter sp. TBCS-14]
WP_176718237.1	Paenibacillus kribbensis	Bacteria	firmicutes	AAA family ATPase, partial [Paenibacillus kribbensis]
WP_047626654.1	Enterobacter sp. ZOR0014	Bacteria	enterobacteria	AAA family ATPase, partial [Enterobacter sp. ZOR0014]
WP_148096440.1	Leptotrichia sp. OH3620_COT-345	Bacteria	fusobacteria	AAA family ATPase, partial [Leptotrichia sp. OH3620_COT-345]
RRD35524.1	Leptotrichia sp. OH3620_COT-345	Bacteria	fusobacteria	hypothetical protein EII29_11545, partial [Leptotrichia sp. OH3620_COT-345]
SCT63106.1	Staphylococcus caeli	Bacteria	firmicutes	Uncharacterised protein [Staphylococcus caeli]
YP_006201134.1	Lactococcus virus ASCC191	Viruses	viruses	putative DNA polymerase subunit [Lactococcus virus ASCC191]
AFE86786.1	Lactococcus virus ASCC191	Viruses	viruses	putative DNA polymerase subunit [Lactococcus virus ASCC191]
WP_137425185.1	Desulfoglaeba alkanexedens	Bacteria	d-proteobacteria	replicative DNA helicase [Desulfoglaeba alkanexedens]
QCQ22902.1	Desulfoglaeba alkanexedens ALDC	Bacteria	d-proteobacteria	replicative DNA helicase [Desulfoglaeba alkanexedens ALDC]
NTV42021.1	Syntrophobacteraceae bacterium	Bacteria	d-proteobacteria	replicative DNA helicase [Syntrophobacteraceae bacterium]
MBM4287028.1	Deltaproteobacteria bacterium	Bacteria	d-proteobacteria	replicative DNA helicase [Deltaproteobacteria bacterium]
OGP70861.1	Deltaproteobacteria bacterium RBG_13_60_28	Bacteria	d-proteobacteria	replicative DNA helicase [Deltaproteobacteria bacterium RBG_13_60_28]
MBI4644889.1	Deltaproteobacteria bacterium	Bacteria	d-proteobacteria	replicative DNA helicase [Deltaproteobacteria bacterium]
OPX21124.1	Desulfobacca sp. 4484_104	Bacteria	d-proteobacteria	replicative DNA helicase [Desulfobacca sp. 4484_104]
RLA90862.1	Deltaproteobacteria bacterium	Bacteria	d-proteobacteria	replicative DNA helicase [Deltaproteobacteria bacterium]
WP_013707496.1	Desulfobacca acetoxidans	Bacteria	d-proteobacteria	replicative DNA helicase [Desulfobacca acetoxidans]
AEB10387.1	Desulfobacca acetoxidans DSM 11109	Bacteria	d-proteobacteria	replicative DNA helicase [Desulfobacca acetoxidans DSM 11109]
HAY23271.1	Desulfobacterales bacterium	Bacteria	d-proteobacteria	replicative DNA helicase [Desulfobacterales bacterium]
XP_013927372.1	Thamnophis sirtalis	Eukaryota	snakes	PREDICTED: elongator complex protein 4 isoform X4 [Thamnophis sirtalis]
XP_034973795.1	Zootoca vivipara	Eukaryota	lizards	elongator complex protein 4 isoform X2 [Zootoca vivipara]
XP_032624411.1	Chelonoidis abingdonii	Eukaryota	turtles	elongator complex protein 4 isoform X3 [Chelonoidis abingdonii]
XP_008177302.1	Chrysemys picta bellii	Eukaryota	turtles	elongator complex protein 4 isoform X1 [Chrysemys picta bellii]
XP_030416112.1	Gopherus evgoodei	Eukaryota	turtles	elongator complex protein 4 isoform X7 [Gopherus evgoodei]
XP_034625775.1	Trachemys scripta elegans	Eukaryota	turtles	elongator complex protein 4 isoform X5 [Trachemys scripta elegans]
XP_037755838.1	Chelonia mydas	Eukaryota	turtles	elongator complex protein 4 isoform X7 [Chelonia mydas]
XP_039391778.1	Mauremys reevesii	Eukaryota	turtles	elongator complex protein 4 isoform X5 [Mauremys reevesii]
XP_014431908.1	Pelodiscus sinensis	Eukaryota	turtles	elongator complex protein 4 isoform X3 [Pelodiscus sinensis]
XP_017581860.1	Corvus brachyrhynchos	Eukaryota	birds	PREDICTED: elongator complex protein 4 isoform X5 [Corvus brachyrhynchos]
XP_023955728.1	Chrysemys picta bellii	Eukaryota	turtles	elongator complex protein 4 isoform X2 [Chrysemys picta bellii]
XP_020651273.1	Pogona vitticeps	Eukaryota	lizards	elongator complex protein 4 isoform X3 [Pogona vitticeps]
XP_038261490.1	Dermochelys coriacea	Eukaryota	turtles	elongator complex protein 4 isoform X3 [Dermochelys coriacea]
XP_038261492.1	Dermochelys coriacea	Eukaryota	turtles	elongator complex protein 4 isoform X5 [Dermochelys coriacea]
XP_038261491.1	Dermochelys coriacea	Eukaryota	turtles	elongator complex protein 4 isoform X4 [Dermochelys coriacea]
XP_038261493.1	Dermochelys coriacea	Eukaryota	turtles	elongator complex protein 4 isoform X6 [Dermochelys coriacea]
XP_034625771.1	Trachemys scripta elegans	Eukaryota	turtles	elongator complex protein 4 isoform X1 [Trachemys scripta elegans]
XP_038261487.1	Dermochelys coriacea	Eukaryota	turtles	elongator complex protein 4 isoform X1 [Dermochelys coriacea]
XP_030416110.1	Gopherus evgoodei	Eukaryota	turtles	elongator complex protein 4 isoform X5 [Gopherus evgoodei]
XP_038261488.1	Dermochelys coriacea	Eukaryota	turtles	elongator complex protein 4 isoform X2 [Dermochelys coriacea]
XP_034625772.1	Trachemys scripta elegans	Eukaryota	turtles	elongator complex protein 4 isoform X2 [Trachemys scripta elegans]
XP_030416107.1	Gopherus evgoodei	Eukaryota	turtles	elongator complex protein 4 isoform X2 [Gopherus evgoodei]
XP_030416108.1	Gopherus evgoodei	Eukaryota	turtles	elongator complex protein 4 isoform X3 [Gopherus evgoodei]
XP_032624409.1	Chelonoidis abingdonii	Eukaryota	turtles	elongator complex protein 4 isoform X1 [Chelonoidis abingdonii]
XP_030416105.1	Gopherus evgoodei	Eukaryota	turtles	elongator complex protein 4 isoform X1 [Gopherus evgoodei]
XP_034625773.1	Trachemys scripta elegans	Eukaryota	turtles	elongator complex protein 4 isoform X3 [Trachemys scripta elegans]
XP_030416109.1	Gopherus evgoodei	Eukaryota	turtles	elongator complex protein 4 isoform X4 [Gopherus evgoodei]
XP_005286927.1	Chrysemys picta bellii	Eukaryota	turtles	elongator complex protein 4 isoform X3 [Chrysemys picta bellii]
XP_037755836.1	Chelonia mydas	Eukaryota	turtles	elongator complex protein 4 isoform X5 [Chelonia mydas]
XP_037755837.1	Chelonia mydas	Eukaryota	turtles	elongator complex protein 4 isoform X6 [Chelonia mydas]
XP_027685927.1	Chelonia mydas	Eukaryota	turtles	elongator complex protein 4 isoform X4 [Chelonia mydas]
XP_039391776.1	Mauremys reevesii	Eukaryota	turtles	elongator complex protein 4 isoform X3 [Mauremys reevesii]
XP_024050716.1	Terrapene carolina triunguis	Eukaryota	turtles	elongator complex protein 4 [Terrapene carolina triunguis]
XP_039391775.1	Mauremys reevesii	Eukaryota	turtles	elongator complex protein 4 isoform X2 [Mauremys reevesii]
XP_030416111.1	Gopherus evgoodei	Eukaryota	turtles	elongator complex protein 4 isoform X6 [Gopherus evgoodei]
XP_007067967.1	Chelonia mydas	Eukaryota	turtles	elongator complex protein 4 isoform X1 [Chelonia mydas]
TFK11474.1	Platysternon megacephalum	Eukaryota	turtles	hyaluronan mediated motility receptor [Platysternon megacephalum]
XP_034625774.1	Trachemys scripta elegans	Eukaryota	turtles	elongator complex protein 4 isoform X4 [Trachemys scripta elegans]
XP_039391777.1	Mauremys reevesii	Eukaryota	turtles	elongator complex protein 4 isoform X4 [Mauremys reevesii]
XP_037755835.1	Chelonia mydas	Eukaryota	turtles	elongator complex protein 4 isoform X3 [Chelonia mydas]
XP_037755834.1	Chelonia mydas	Eukaryota	turtles	elongator complex protein 4 isoform X2 [Chelonia mydas]
XP_039391773.1	Mauremys reevesii	Eukaryota	turtles	elongator complex protein 4 isoform X1 [Mauremys reevesii]
XP_033007260.1	Lacerta agilis	Eukaryota	lizards	elongator complex protein 4 isoform X4 [Lacerta agilis]
XP_019375505.1	Gavialis gangeticus	Eukaryota	vertebrates	PREDICTED: elongator complex protein 4, partial [Gavialis gangeticus]
XP_033007252.1	Lacerta agilis	Eukaryota	lizards	elongator complex protein 4 isoform X3 [Lacerta agilis]
XP_033007243.1	Lacerta agilis	Eukaryota	lizards	elongator complex protein 4 isoform X2 [Lacerta agilis]
XP_033007234.1	Lacerta agilis	Eukaryota	lizards	elongator complex protein 4 isoform X1 [Lacerta agilis]
NWR68262.1	Centropus unirufus	Eukaryota	birds	ELP4 protein [Centropus unirufus]
XP_034973784.1	Zootoca vivipara	Eukaryota	lizards	elongator complex protein 4 isoform X1 [Zootoca vivipara]
NXX87600.1	Centropus bengalensis	Eukaryota	birds	ELP4 protein [Centropus bengalensis]
XP_014431907.1	Pelodiscus sinensis	Eukaryota	turtles	elongator complex protein 4 isoform X2 [Pelodiscus sinensis]
XP_031798350.1	Sarcophilus harrisii	Eukaryota	marsupials	elongator complex protein 4 isoform X4 [Sarcophilus harrisii]
XP_019407586.1	Crocodylus porosus	Eukaryota	crocodiles	PREDICTED: elongator complex protein 4 isoform X2 [Crocodylus porosus]
XP_031798347.1	Sarcophilus harrisii	Eukaryota	marsupials	elongator complex protein 4 isoform X1 [Sarcophilus harrisii]
XP_014457604.1	Alligator mississippiensis	Eukaryota	vertebrates	PREDICTED: elongator complex protein 4 isoform X2 [Alligator mississippiensis]
KYO21958.1	Alligator mississippiensis	Eukaryota	vertebrates	elongator complex protein 4 [Alligator mississippiensis]
XP_031798349.1	Sarcophilus harrisii	Eukaryota	marsupials	elongator complex protein 4 isoform X3 [Sarcophilus harrisii]
XP_019332648.1	Alligator mississippiensis	Eukaryota	vertebrates	PREDICTED: elongator complex protein 4 isoform X1 [Alligator mississippiensis]
XP_006128960.1	Pelodiscus sinensis	Eukaryota	turtles	elongator complex protein 4 isoform X1 [Pelodiscus sinensis]
XP_019407587.1	Crocodylus porosus	Eukaryota	crocodiles	PREDICTED: elongator complex protein 4 isoform X3 [Crocodylus porosus]
XP_031798348.1	Sarcophilus harrisii	Eukaryota	marsupials	elongator complex protein 4 isoform X2 [Sarcophilus harrisii]
XP_019407585.1	Crocodylus porosus	Eukaryota	crocodiles	PREDICTED: elongator complex protein 4 isoform X1 [Crocodylus porosus]
XP_032624410.1	Chelonoidis abingdonii	Eukaryota	turtles	elongator complex protein 4 isoform X2 [Chelonoidis abingdonii]
HIH21296.1	Candidatus Diapherotrites archaeon	Archaea	archaea	AAA family ATPase [Candidatus Diapherotrites archaeon]
HIH33111.1	Candidatus Diapherotrites archaeon	Archaea	archaea	AAA family ATPase [Candidatus Diapherotrites archaeon]
MBI4210409.1	Candidatus Diapherotrites archaeon	Archaea	archaea	ATPase [Candidatus Diapherotrites archaeon]
HIH09459.1	Candidatus Diapherotrites archaeon	Archaea	archaea	AAA family ATPase [Candidatus Diapherotrites archaeon]
PIN99098.1	Candidatus Diapherotrites archaeon CG10_big_fil_rev_8_21_14_0_10_31_34	Archaea	archaea	ATPase [Candidatus Diapherotrites archaeon CG10_big_fil_rev_8_21_14_0_10_31_34]
MBI2875903.1	Candidatus Tectomicrobia bacterium	Bacteria	bacteria	DNA repair protein RadA [Candidatus Tectomicrobia bacterium]
MBI1986944.1	Nitrospinae bacterium	Bacteria	bacteria	DNA repair protein RadA [Nitrospinae bacterium]
KGU31651.1	Candida albicans P34048	Eukaryota	budding yeasts	meiotic recombination protein DLH1, partial [Candida albicans P34048]
KGR22883.1	Candida albicans P37037	Eukaryota	budding yeasts	meiotic recombination protein DLH1, partial [Candida albicans P37037]
KGT71699.1	Candida albicans 12C	Eukaryota	budding yeasts	meiotic recombination protein DLH1, partial [Candida albicans 12C]
KHC60550.1	Candida albicans P37039	Eukaryota	budding yeasts	meiotic recombination protein DLH1, partial [Candida albicans P37039]
XP_019330712.1	Candida albicans SC5314	Eukaryota	budding yeasts	recombinase [Candida albicans SC5314]
KAF6069254.1	Candida albicans	Eukaryota	budding yeasts	meiotic recombinase Dmc1 [Candida albicans]
KGQ97409.1	Candida albicans P37005	Eukaryota	budding yeasts	meiotic recombination protein DLH1 [Candida albicans P37005]
KGR16539.1	Candida albicans P78048	Eukaryota	budding yeasts	meiotic recombination protein DLH1 [Candida albicans P78048]
KGU16818.1	Candida albicans 19F	Eukaryota	budding yeasts	meiotic recombination protein DLH1 [Candida albicans 19F]
KGU18098.1	Candida albicans L26	Eukaryota	budding yeasts	meiotic recombination protein DLH1 [Candida albicans L26]
KHC83992.1	Candida albicans SC5314	Eukaryota	budding yeasts	meiotic recombination protein DLH1 [Candida albicans SC5314]
XP_002173477.2	Schizosaccharomyces japonicus yFS275	Eukaryota	ascomycetes	RecA family ATPase Dmc1 [Schizosaccharomyces japonicus yFS275]
EEB07184.2	Schizosaccharomyces japonicus yFS275	Eukaryota	ascomycetes	RecA family ATPase Dmc1 [Schizosaccharomyces japonicus yFS275]
GAO48866.1	Saitoella complicata NRRL Y-17804	Eukaryota	ascomycetes	hypothetical protein G7K_3030-t1 [Saitoella complicata NRRL Y-17804]
KAG4306164.1	Pneumocystis oryctolagi	Eukaryota	ascomycetes	hypothetical protein PORY_000152 [Pneumocystis oryctolagi]
XP_007873383.1	Pneumocystis murina B123	Eukaryota	ascomycetes	meiotic recombination protein dmc1 [Pneumocystis murina B123]
ADQ00378.1	Pneumocystis murina	Eukaryota	ascomycetes	Dmc1 [Pneumocystis murina]
ADQ00379.1	Pneumocystis murina	Eukaryota	ascomycetes	Dmc1 [Pneumocystis murina]
EMR10169.1	Pneumocystis murina B123	Eukaryota	ascomycetes	meiotic recombination protein dmc1 [Pneumocystis murina B123]
KAG4301808.1	Pneumocystis canis	Eukaryota	ascomycetes	hypothetical protein PCK1_001784 [Pneumocystis canis]
XP_018226826.1	Pneumocystis carinii B80	Eukaryota	ascomycetes	meiotic recombination protein dmc1 [Pneumocystis carinii B80]
ADQ00380.1	Pneumocystis carinii	Eukaryota	ascomycetes	Dmc1 [Pneumocystis carinii]
ADQ00381.1	Pneumocystis carinii	Eukaryota	ascomycetes	Dmc1 [Pneumocystis carinii]
KTW29839.1	Pneumocystis carinii B80	Eukaryota	ascomycetes	meiotic recombination protein dmc1 [Pneumocystis carinii B80]
NP_594166.1	Schizosaccharomyces pombe	Eukaryota	ascomycetes	RecA family ATPase Dmc1 [Schizosaccharomyces pombe]
O42634.2	Schizosaccharomyces pombe 972h-	Eukaryota	ascomycetes	RecName: Full=Meiotic recombination protein dmc1 [Schizosaccharomyces pombe 972h-]
BAA28671.1	Schizosaccharomyces pombe	Eukaryota	ascomycetes	dmc1 [Schizosaccharomyces pombe]
CAA17024.1	Schizosaccharomyces pombe	Eukaryota	ascomycetes	RecA family ATPase Dmc1 [Schizosaccharomyces pombe]
BAA23984.1	Schizosaccharomyces pombe	Eukaryota	ascomycetes	SpDmc1 [Schizosaccharomyces pombe]
OLL24075.1	Neolecta irregularis DAH-3	Eukaryota	ascomycetes	Meiotic recombination protein dmc1 [Neolecta irregularis DAH-3]
ADQ00382.1	Pneumocystis jirovecii	Eukaryota	ascomycetes	Dmc1 [Pneumocystis jirovecii]
XP_013019421.1	Schizosaccharomyces octosporus yFS286	Eukaryota	ascomycetes	RecA family ATPase Dmc1 [Schizosaccharomyces octosporus yFS286]
EPX72127.1	Schizosaccharomyces octosporus yFS286	Eukaryota	ascomycetes	RecA family ATPase Dmc1 [Schizosaccharomyces octosporus yFS286]
XP_013023454.1	Schizosaccharomyces cryophilus OY26	Eukaryota	ascomycetes	RecA family ATPase Dmc1 [Schizosaccharomyces cryophilus OY26]
EPY52071.1	Schizosaccharomyces cryophilus OY26	Eukaryota	ascomycetes	RecA family ATPase Dmc1 [Schizosaccharomyces cryophilus OY26]
XP_018231353.1	Pneumocystis jirovecii RU7	Eukaryota	ascomycetes	meiotic recombinase Dmc1 [Pneumocystis jirovecii RU7]
KTW32661.1	Pneumocystis jirovecii RU7	Eukaryota	ascomycetes	meiotic recombinase Dmc1 [Pneumocystis jirovecii RU7]
CCJ30445.1	Pneumocystis jirovecii	Eukaryota	ascomycetes	unnamed protein product [Pneumocystis jirovecii]
QSL64990.1	Pneumocystis wakefieldiae	Eukaryota	ascomycetes	hypothetical protein MERGE_002294 [Pneumocystis wakefieldiae]
XP_035253541.1	Anguilla anguilla	Eukaryota	bony fishes	elongator complex protein 6 [Anguilla anguilla]
XP_035253631.1	Anguilla anguilla	Eukaryota	bony fishes	elongator complex protein 6 [Anguilla anguilla]
XP_035253719.1	Anguilla anguilla	Eukaryota	bony fishes	elongator complex protein 6 [Anguilla anguilla]
NCB75242.1	Clostridia bacterium	Bacteria	firmicutes	ATP-binding protein [Clostridia bacterium]
NCB75269.1	Clostridia bacterium	Bacteria	firmicutes	ATP-binding protein [Clostridia bacterium]
NCC62623.1	Verrucomicrobiae bacterium	Bacteria	verrucomicrobia	ATP-binding protein [Verrucomicrobiae bacterium]
MBC7259797.1	Chloroflexi bacterium	Bacteria	GNS bacteria	DNA repair protein RadA [Chloroflexi bacterium]
NBK98910.1	Erysipelotrichia bacterium	Bacteria	firmicutes	AAA family ATPase [Erysipelotrichia bacterium]
KAG1682883.1	Nymphon striatum	Eukaryota	sea spiders	Replicative DNA helicase [Nymphon striatum]
HIP81637.1	Leucothrix mucor	Bacteria	g-proteobacteria	replicative DNA helicase [Leucothrix mucor]
WP_201344923.1	Thiohalobacter sp. COW1	Bacteria	g-proteobacteria	replicative DNA helicase [Thiohalobacter sp. COW1]
BCO33224.1	Thiohalobacter sp. COW1	Bacteria	g-proteobacteria	replicative DNA helicase [Thiohalobacter sp. COW1]
WP_096366904.1	Thiohalobacter thiocyanaticus	Bacteria	g-proteobacteria	replicative DNA helicase [Thiohalobacter thiocyanaticus]
BAZ94853.1	Thiohalobacter thiocyanaticus	Bacteria	g-proteobacteria	replicative DNA helicase [Thiohalobacter thiocyanaticus]
HFC92724.1	Leucothrix mucor	Bacteria	g-proteobacteria	replicative DNA helicase [Leucothrix mucor]
HFD32368.1	Gammaproteobacteria bacterium	Bacteria	g-proteobacteria	replicative DNA helicase [Gammaproteobacteria bacterium]
HIQ15451.1	Leucothrix sp.	Bacteria	g-proteobacteria	replicative DNA helicase [Leucothrix sp.]
HIP95025.1	Leucothrix sp.	Bacteria	g-proteobacteria	replicative DNA helicase [Leucothrix sp.]
WP_131906950.1	Cocleimonas flava	Bacteria	g-proteobacteria	replicative DNA helicase [Cocleimonas flava]
TCJ85249.1	Cocleimonas flava	Bacteria	g-proteobacteria	primary replicative DNA helicase [Cocleimonas flava]
RTZ66405.1	Aquificaceae bacterium	Bacteria	aquificales	replicative DNA helicase [Aquificaceae bacterium]
CAD7241094.1	Darwinula stevensoni	Eukaryota	crustaceans	unnamed protein product [Darwinula stevensoni]
WP_013899095.1	Methanosalsum zhilinae	Archaea	euryarchaeotes	AAA family ATPase [Methanosalsum zhilinae]
AEH61659.1	Methanosalsum zhilinae DSM 4017	Archaea	euryarchaeotes	putative circadian clock protein, KaiC [Methanosalsum zhilinae DSM 4017]
MBN2488376.1	Methanosarcinaceae archaeon	Archaea	euryarchaeotes	AAA family ATPase [Methanosarcinaceae archaeon]
RQD89047.1	Methanosalsum natronophilum	Archaea	euryarchaeotes	circadian clock protein KaiC [Methanosalsum natronophilum]
NOR47027.1	Methanosarcinaceae archaeon	Archaea	euryarchaeotes	AAA family ATPase [Methanosarcinaceae archaeon]
RKL63724.1	Thermoanaerobacteraceae bacterium SP2	Bacteria	firmicutes	DNA repair protein RadA [Thermoanaerobacteraceae bacterium SP2]
WP_122015566.1	Biomaibacter acetigenes	Bacteria	firmicutes	DNA repair protein RadA [Biomaibacter acetigenes]
AYO31918.1	Biomaibacter acetigenes	Bacteria	firmicutes	DNA repair protein RadA [Biomaibacter acetigenes]
HHV83364.1	Tepidanaerobacter syntrophicus	Bacteria	firmicutes	DNA repair protein RadA [Tepidanaerobacter syntrophicus]
HHY03642.1	Thermoanaerobacterales bacterium	Bacteria	firmicutes	DNA repair protein RadA [Thermoanaerobacterales bacterium]
NLL98470.1	Tepidanaerobacter sp.	Bacteria	firmicutes	DNA repair protein RadA [Tepidanaerobacter sp.]
WP_059032978.1	Tepidanaerobacter syntrophicus	Bacteria	firmicutes	DNA repair protein RadA [Tepidanaerobacter syntrophicus]
GAQ25566.1	Tepidanaerobacter syntrophicus	Bacteria	firmicutes	DNA repair protein RadA/Sms [Tepidanaerobacter syntrophicus]
HHX24587.1	Thermoanaerobacterales bacterium	Bacteria	firmicutes	DNA repair protein RadA [Thermoanaerobacterales bacterium]
HHW01881.1	Thermoanaerobacterales bacterium	Bacteria	firmicutes	DNA repair protein RadA [Thermoanaerobacterales bacterium]
WP_013779220.1	Tepidanaerobacter acetatoxydans	Bacteria	firmicutes	DNA repair protein RadA [Tepidanaerobacter acetatoxydans]
AEE92301.1	Tepidanaerobacter acetatoxydans Re1	Bacteria	firmicutes	DNA repair protein RadA [Tepidanaerobacter acetatoxydans Re1]
CDI40964.1	Tepidanaerobacter acetatoxydans Re1	Bacteria	firmicutes	DNA repair protein; 6-O-methylguanine-DNA methyltransferase [Tepidanaerobacter acetatoxydans Re1]
NLU11199.1	Tepidanaerobacter acetatoxydans	Bacteria	firmicutes	DNA repair protein RadA [Tepidanaerobacter acetatoxydans]
HHY42414.1	Thermoanaerobacterales bacterium	Bacteria	firmicutes	DNA repair protein RadA [Thermoanaerobacterales bacterium]
WP_068747824.1	Thermovenabulum gondwanense	Bacteria	firmicutes	DNA repair protein RadA [Thermovenabulum gondwanense]
KYO67383.1	Thermovenabulum gondwanense	Bacteria	firmicutes	hypothetical protein ATZ99_06690 [Thermovenabulum gondwanense]
SMQ45203.1	Zymoseptoria tritici ST99CH_3D7	Eukaryota	ascomycetes	unnamed protein product [Zymoseptoria tritici ST99CH_3D7]
SMR41565.1	Zymoseptoria tritici ST99CH_1E4	Eukaryota	ascomycetes	unnamed protein product [Zymoseptoria tritici ST99CH_1E4]
SMY18917.1	Zymoseptoria tritici ST99CH_1A5	Eukaryota	ascomycetes	unnamed protein product [Zymoseptoria tritici ST99CH_1A5]
KJX96600.1	Zymoseptoria brevis	Eukaryota	ascomycetes	meiotic recombination protein dmc1 [Zymoseptoria brevis]
XP_023631990.1	Ramularia collo-cygni	Eukaryota	ascomycetes	probable meiotic recombination protein (Dmc1) [Ramularia collo-cygni]
CZT25267.1	Ramularia collo-cygni	Eukaryota	ascomycetes	probable meiotic recombination protein (Dmc1) [Ramularia collo-cygni]
KXT12391.1	Pseudocercospora musae	Eukaryota	ascomycetes	hypothetical protein AC579_1713 [Pseudocercospora musae]
KXS97349.1	Pseudocercospora eumusae	Eukaryota	ascomycetes	hypothetical protein AC578_10731 [Pseudocercospora eumusae]
KXS97351.1	Pseudocercospora eumusae	Eukaryota	ascomycetes	hypothetical protein AC578_10731 [Pseudocercospora eumusae]
KAF7197783.1	Pseudocercospora fuligena	Eukaryota	ascomycetes	Meiotic recombination protein DMC1 [Pseudocercospora fuligena]
XP_038052176.1	Patiria miniata	Eukaryota	starfish	elongator complex protein 6-like [Patiria miniata]
XP_022083371.1	Acanthaster planci	Eukaryota	starfish	elongator complex protein 6-like [Acanthaster planci]
NLZ00572.1	Pirellulaceae bacterium	Bacteria	bacteria	ATP-binding protein [Pirellulaceae bacterium]
RZL41143.1	Pedobacter sp.	Bacteria	CFB group bacteria	DNA repair protein RadA [Pedobacter sp.]
RZK82437.1	Pedobacter sp.	Bacteria	CFB group bacteria	DNA repair protein RadA [Pedobacter sp.]
MBL7892035.1	Bacteroidia bacterium	Bacteria	CFB group bacteria	DNA repair protein RadA [Bacteroidia bacterium]
MBC7389774.1	Opitutaceae bacterium	Bacteria	verrucomicrobia	DNA repair protein RadA [Opitutaceae bacterium]
MBI2279310.1	Bacteroidetes bacterium	Bacteria	CFB group bacteria	DNA repair protein RadA [Bacteroidetes bacterium]
HIA36657.1	Flavobacteriales bacterium	Bacteria	CFB group bacteria	DNA repair protein RadA [Flavobacteriales bacterium]
HIN39580.1	Flavobacteriales bacterium	Bacteria	CFB group bacteria	DNA repair protein RadA [Flavobacteriales bacterium]
MBL0331168.1	Bacteroidetes bacterium	Bacteria	CFB group bacteria	DNA repair protein RadA [Bacteroidetes bacterium]
MBA3972509.1	Bacteroidetes bacterium	Bacteria	CFB group bacteria	DNA repair protein RadA [Bacteroidetes bacterium]
MBA4239600.1	Sphingobacteriaceae bacterium	Bacteria	CFB group bacteria	DNA repair protein RadA [Sphingobacteriaceae bacterium]
OFY84618.1	Bacteroidetes bacterium RIFCSPLOWO2_12_FULL_35_15	Bacteria	CFB group bacteria	DNA repair protein RadA [Bacteroidetes bacterium RIFCSPLOWO2_12_FULL_35_15]
MBL7883681.1	Bacteroidia bacterium	Bacteria	CFB group bacteria	DNA repair protein RadA [Bacteroidia bacterium]
WP_062550760.1	Pedobacter sp. PACM 27299	Bacteria	CFB group bacteria	DNA repair protein RadA [Pedobacter sp. PACM 27299]
ALL08531.1	Pedobacter sp. PACM 27299	Bacteria	CFB group bacteria	DNA repair protein RadA [Pedobacter sp. PACM 27299]
MBL7889764.1	Bacteroidia bacterium	Bacteria	CFB group bacteria	DNA repair protein RadA [Bacteroidia bacterium]
MBL7935995.1	Bacteroidia bacterium	Bacteria	CFB group bacteria	DNA repair protein RadA [Bacteroidia bacterium]
MBE7441402.1	Flavobacteriales bacterium	Bacteria	CFB group bacteria	DNA repair protein RadA [Flavobacteriales bacterium]
MBN8695134.1	Bacteroidetes bacterium	Bacteria	CFB group bacteria	DNA repair protein RadA [Bacteroidetes bacterium]
NBQ46900.1	Sphingobacteriia bacterium	Bacteria	CFB group bacteria	DNA repair protein RadA [Sphingobacteriia bacterium]
MBI3511169.1	Bacteroidetes bacterium	Bacteria	CFB group bacteria	DNA repair protein RadA [Bacteroidetes bacterium]
WP_187665536.1	Pedobacter sp. N36a	Bacteria	CFB group bacteria	DNA repair protein RadA [Pedobacter sp. N36a]
MBC8985420.1	Pedobacter sp. N36a	Bacteria	CFB group bacteria	DNA repair protein RadA [Pedobacter sp. N36a]
WP_194126150.1	Pedobacter sp. MC2016-24	Bacteria	CFB group bacteria	DNA repair protein RadA [Pedobacter sp. MC2016-24]
MBE9598779.1	Pedobacter sp. MC2016-24	Bacteria	CFB group bacteria	DNA repair protein RadA [Pedobacter sp. MC2016-24]
NUM51977.1	Flavobacteriales bacterium	Bacteria	CFB group bacteria	DNA repair protein RadA [Flavobacteriales bacterium]
WP_136837810.1	Pedobacter sp. RP-3-15	Bacteria	CFB group bacteria	DNA repair protein RadA [Pedobacter sp. RP-3-15]
TKC02890.1	Pedobacter sp. RP-3-15	Bacteria	CFB group bacteria	DNA repair protein RadA [Pedobacter sp. RP-3-15]
HCA83335.1	Flavobacteriales bacterium	Bacteria	CFB group bacteria	DNA repair protein RadA [Flavobacteriales bacterium]
CAG0993104.1	Flavobacteriales bacterium	Bacteria	CFB group bacteria	DNA repair protein RadA [Flavobacteriales bacterium]
WP_069660558.1	Arcticibacter eurypsychrophilus	Bacteria	CFB group bacteria	DNA repair protein RadA [Arcticibacter eurypsychrophilus]
WP_016195331.1	Arcticibacter svalbardensis	Bacteria	CFB group bacteria	DNA repair protein RadA [Arcticibacter svalbardensis]
EOR94723.1	Arcticibacter svalbardensis MN12-7	Bacteria	CFB group bacteria	DNA repair protein RadA [Arcticibacter svalbardensis MN12-7]
NBU05054.1	Sphingobacteriia bacterium	Bacteria	CFB group bacteria	DNA repair protein RadA [Sphingobacteriia bacterium]
MBC7566205.1	Pedobacter sp.	Bacteria	CFB group bacteria	DNA repair protein RadA [Pedobacter sp.]
MBL7920839.1	Bacteroidia bacterium	Bacteria	CFB group bacteria	DNA repair protein RadA [Bacteroidia bacterium]
NTW31541.1	Bacteroidetes bacterium	Bacteria	CFB group bacteria	DNA repair protein RadA [Bacteroidetes bacterium]
MBI2269098.1	Bacteroidetes bacterium	Bacteria	CFB group bacteria	DNA repair protein RadA [Bacteroidetes bacterium]
WP_008240133.1	Pedobacter sp. BAL39	Bacteria	CFB group bacteria	DNA repair protein RadA [Pedobacter sp. BAL39]
EDM37575.1	Pedobacter sp. BAL39	Bacteria	CFB group bacteria	predicted repair protein [Pedobacter sp. BAL39]
MBA2611858.1	Bacteroidetes bacterium	Bacteria	CFB group bacteria	DNA repair protein RadA [Bacteroidetes bacterium]
WP_133575470.1	Pedobacter metabolipauper	Bacteria	CFB group bacteria	DNA repair protein RadA [Pedobacter metabolipauper]
MBL7912510.1	Bacteroidia bacterium	Bacteria	CFB group bacteria	DNA repair protein RadA [Bacteroidia bacterium]
TDQ09384.1	Pedobacter metabolipauper	Bacteria	CFB group bacteria	DNA repair protein RadA/Sms [Pedobacter metabolipauper]
WP_147098700.1	Vicingus serpentipes	Bacteria	CFB group bacteria	DNA repair protein RadA [Vicingus serpentipes]
TXB67296.1	Vicingus serpentipes	Bacteria	CFB group bacteria	DNA repair protein RadA [Vicingus serpentipes]
WP_090247688.1	Lishizhenia tianjinensis	Bacteria	CFB group bacteria	DNA repair protein RadA [Lishizhenia tianjinensis]
SFT63224.1	Lishizhenia tianjinensis	Bacteria	CFB group bacteria	DNA repair protein RadA/Sms [Lishizhenia tianjinensis]
TAH26070.1	Cytophagales bacterium	Bacteria	CFB group bacteria	DNA repair protein RadA [Cytophagales bacterium]
WP_125109496.1	Pseudoxanthomonas sp. SGD-10	Bacteria	g-proteobacteria	DNA repair protein RadA [Pseudoxanthomonas sp. SGD-10]
RRN78191.1	Pseudoxanthomonas sp. SGD-10	Bacteria	g-proteobacteria	DNA repair protein RadA [Pseudoxanthomonas sp. SGD-10]
MBA3706850.1	Bacteroidetes bacterium	Bacteria	CFB group bacteria	DNA repair protein RadA [Bacteroidetes bacterium]
MBI9035340.1	Bacteroidales bacterium	Bacteria	CFB group bacteria	DNA repair protein RadA [Bacteroidales bacterium]
NCA75858.1	Alphaproteobacteria bacterium	Bacteria	a-proteobacteria	DNA repair protein RadA [Alphaproteobacteria bacterium]
OFX80025.1	Bacteroidetes bacterium GWE2_29_8	Bacteria	CFB group bacteria	DNA repair protein RadA [Bacteroidetes bacterium GWE2_29_8]
OFY18739.1	Bacteroidetes bacterium GWF2_29_10	Bacteria	CFB group bacteria	DNA repair protein RadA [Bacteroidetes bacterium GWF2_29_10]
MBK9636351.1	Bacteroidetes bacterium	Bacteria	CFB group bacteria	DNA repair protein RadA [Bacteroidetes bacterium]
MBK7682221.1	Bacteroidetes bacterium	Bacteria	CFB group bacteria	DNA repair protein RadA [Bacteroidetes bacterium]
MBK7965708.1	Bacteroidetes bacterium	Bacteria	CFB group bacteria	DNA repair protein RadA [Bacteroidetes bacterium]
HIP36407.1	Crocinitomix sp.	Bacteria	CFB group bacteria	DNA repair protein RadA [Crocinitomix sp.]
MBC8487664.1	Bacteroidetes bacterium	Bacteria	CFB group bacteria	DNA repair protein RadA [Bacteroidetes bacterium]
MBL7105772.1	Bacteroidales bacterium	Bacteria	CFB group bacteria	DNA repair protein RadA [Bacteroidales bacterium]
NVO01603.1	Bacteroidetes bacterium	Bacteria	CFB group bacteria	DNA repair protein RadA [Bacteroidetes bacterium]
MBL7923265.1	Bacteroidia bacterium	Bacteria	CFB group bacteria	DNA repair protein RadA [Bacteroidia bacterium]
WP_145661608.1	Chitinophaga polysaccharea	Bacteria	CFB group bacteria	DNA repair protein RadA [Chitinophaga polysaccharea]
TWF44547.1	Chitinophaga polysaccharea	Bacteria	CFB group bacteria	DNA repair protein RadA/Sms [Chitinophaga polysaccharea]
WP_168738177.1	Chitinophaga eiseniae	Bacteria	CFB group bacteria	DNA repair protein RadA [Chitinophaga eiseniae]
NLR78811.1	Chitinophaga eiseniae	Bacteria	CFB group bacteria	DNA repair protein RadA [Chitinophaga eiseniae]
WP_168765089.1	Chitinophaga	Bacteria	CFB group bacteria	MULTISPECIES: DNA repair protein RadA [Chitinophaga]
NLR59971.1	Chitinophaga polysaccharea	Bacteria	CFB group bacteria	DNA repair protein RadA [Chitinophaga polysaccharea]
NLU94200.1	Chitinophaga sp. Ak27	Bacteria	CFB group bacteria	DNA repair protein RadA [Chitinophaga sp. Ak27]
ARQ94856.1	Lactococcus phage PLgW-1	Viruses	viruses	DNA polymerase [Lactococcus phage PLgW-1]
ASJ80028.1	Lactococcus phage PLgY-16	Viruses	viruses	DNA polymerase [Lactococcus phage PLgY-16]
ASJ80081.1	Lactococcus phage PLgY-30	Viruses	viruses	DNA polymerase [Lactococcus phage PLgY-30]
HDI03206.1	Candidatus Pacearchaeota archaeon	Archaea	archaea	hypothetical protein [Candidatus Pacearchaeota archaeon]
OYT38082.1	Candidatus Pacearchaeota archaeon ex4484_31	Archaea	archaea	hypothetical protein B6U82_00620 [Candidatus Pacearchaeota archaeon ex4484_31]
MBI4167967.1	Candidatus Aenigmarchaeota archaeon	Archaea	archaea	AAA family ATPase [Candidatus Aenigmarchaeota archaeon]
MBI2541858.1	Candidatus Woesearchaeota archaeon	Archaea	archaea	AAA family ATPase [Candidatus Woesearchaeota archaeon]
MBI3027661.1	Candidatus Woesearchaeota archaeon	Archaea	archaea	AAA family ATPase [Candidatus Woesearchaeota archaeon]
HHR18522.1	Candidatus Micrarchaeota archaeon	Archaea	archaea	DNA repair and recombination protein RadA [Candidatus Micrarchaeota archaeon]
NPA22082.1	Candidatus Micrarchaeota archaeon	Archaea	archaea	DNA repair and recombination protein RadA [Candidatus Micrarchaeota archaeon]
KRT84218.1	Oryctes borbonicus	Eukaryota	beetles	hypothetical protein AMK59_854, partial [Oryctes borbonicus]
MBD3262634.1	Candidatus Altiarchaeales archaeon	Archaea	archaea	AAA family ATPase [Candidatus Altiarchaeales archaeon]
REJ79525.1	Acidobacteria bacterium	Bacteria	bacteria	DNA repair protein RadA [Acidobacteria bacterium]
REK03127.1	Acidobacteria bacterium	Bacteria	bacteria	DNA repair protein RadA [Acidobacteria bacterium]
REK15419.1	Acidobacteria bacterium	Bacteria	bacteria	DNA repair protein RadA [Acidobacteria bacterium]
REK41950.1	Acidobacteria bacterium	Bacteria	bacteria	DNA repair protein RadA [Acidobacteria bacterium]
AXY83639.1	Lactococcus phage vB_Llc_bIBB94p4	Viruses	viruses	hypothetical protein bIBB94p4_gp21 [Lactococcus phage vB_Llc_bIBB94p4]
NCC17183.1	Clostridia bacterium	Bacteria	firmicutes	hypothetical protein [Clostridia bacterium]
AXY83862.1	Lactococcus phage vB_Llc_bIBBp6/4	Viruses	viruses	hypothetical protein bIBBp6/4_gp22 [Lactococcus phage vB_Llc_bIBBp6/4]
WP_127093665.1	Lactococcus lactis	Bacteria	firmicutes	AAA family ATPase [Lactococcus lactis]
ASZ70917.1	Lactococcus phage 05802	Viruses	viruses	DNA primase/helicase [Lactococcus phage 05802]
SPS10827.1	Lactococcus lactis	Bacteria	firmicutes	hypothetical protein AMHIJAGA_00760 [Lactococcus lactis]
QGT53499.1	Lactococcus phage CHPC972	Viruses	viruses	hypothetical protein CHPC972_001164 [Lactococcus phage CHPC972]
AXY83677.1	Lactococcus phage vB_Llc_bIBBA3	Viruses	viruses	hypothetical protein bIBBA3_gp21 [Lactococcus phage vB_Llc_bIBBA3]
AXY83752.1	Lactococcus phage vB_Llc_bIBBD4	Viruses	viruses	hypothetical protein bIBBD4_gp21 [Lactococcus phage vB_Llc_bIBBD4]
ASZ70803.1	Lactococcus phage 74001	Viruses	viruses	DNA primase/helicase [Lactococcus phage 74001]
QGT52504.1	Lactococcus phage CHPC116	Viruses	viruses	putative DNA polymerase [Lactococcus phage CHPC116]
QGT52746.1	Lactococcus phage CHPC1242	Viruses	viruses	putative DNA polymerase [Lactococcus phage CHPC1242]
QGT52711.1	Lactococcus phage CHPC122	Viruses	viruses	putative DNA polymerase [Lactococcus phage CHPC122]
ASZ70765.1	Lactococcus phage 37203	Viruses	viruses	DNA primase/helicase [Lactococcus phage 37203]
NP_043544.1	Lactococcus virus c2	Viruses	viruses	hypothetical protein c2p18 [Lactococcus virus c2]
AAA92175.1	Lactobacillus phage c2	Viruses	viruses	similarity with possible DNA polymerase subunit of phage bIL67; putative [Lactobacillus phage c2]
ASZ70653.1	Lactococcus phage 62606	Viruses	viruses	DNA primase/helicase [Lactococcus phage 62606]
QGT52839.1	Lactococcus phage CHPC134	Viruses	viruses	putative DNA polymerase [Lactococcus phage CHPC134]
QGT53630.1	Lactococcus phage PC_B1	Viruses	viruses	putative DNA polymerase [Lactococcus phage PC_B1]
QGT53668.1	Lactococcus phage PC_B3	Viruses	viruses	putative DNA polymerase [Lactococcus phage PC_B3]
QGT53706.1	Lactococcus phage PC_S1	Viruses	viruses	putative DNA polymerase [Lactococcus phage PC_S1]
QGT52630.1	Lactococcus phage CHPC1182	Viruses	viruses	putative DNA polymerase [Lactococcus phage CHPC1182]
WP_110487804.1	Bacillus altitudinis	Bacteria	firmicutes	AAA family ATPase [Bacillus altitudinis]
AXY83529.1	Lactococcus phage vB_Llc_bIBB12	Viruses	viruses	hypothetical protein bIBB12_gp21 [Lactococcus phage vB_Llc_bIBB12]
PYH22650.1	Bacillus altitudinis	Bacteria	firmicutes	hypothetical protein US8_02316 [Bacillus altitudinis]
QGT52666.1	Lactococcus phage CHPC1183	Viruses	viruses	putative DNA polymerase [Lactococcus phage CHPC1183]
AXY83788.1	Lactococcus phage vB_Llc_bIBBE1	Viruses	viruses	hypothetical protein bIBBE1_gp22 [Lactococcus phage vB_Llc_bIBBE1]
AXY83565.1	Lactococcus phage vB_LLc_bIBB14	Viruses	viruses	DNA polymerase [Lactococcus phage vB_LLc_bIBB14]
AXY83601.1	Lactococcus phage vB_Llc_bIBB27	Viruses	viruses	hypothetical protein bIBB27_gp22 [Lactococcus phage vB_Llc_bIBB27]
QGT52396.1	Lactococcus phage 5205F	Viruses	viruses	putative DNA polymerase [Lactococcus phage 5205F]
WP_110487820.1	Bacillales	Bacteria	firmicutes	MULTISPECIES: AAA family ATPase [Bacillales]
PYH22636.1	Bacillus altitudinis	Bacteria	firmicutes	hypothetical protein US8_02735 [Bacillus altitudinis]
QGT52467.1	Lactococcus phage CHPC1161	Viruses	viruses	putative DNA polymerase [Lactococcus phage CHPC1161]
RAP17565.1	Bacillus pumilus	Bacteria	firmicutes	hypothetical protein C2W59_02368 [Bacillus pumilus]
RAP20699.1	Brevibacillus laterosporus	Bacteria	firmicutes	hypothetical protein C2W64_03868 [Brevibacillus laterosporus]
QEP52807.1	Lactococcus phage vB_LacS_15	Viruses	viruses	DNA primase/helicase [Lactococcus phage vB_LacS_15]
AXY83714.1	Lactococcus phage vB_Llc_bIBBAm4	Viruses	viruses	hypothetical protein bIBBAm4_gp21 [Lactococcus phage vB_Llc_bIBBAm4]
YP_009277854.1	Lactococcus phage M6162	Viruses	viruses	hypothetical protein BI060_gp18 [Lactococcus phage M6162]
YP_009283754.1	Lactococcus phage M6165	Viruses	viruses	hypothetical protein BI059_gp18 [Lactococcus phage M6165]
YP_009287656.1	Lactococcus phage M5938	Viruses	viruses	hypothetical protein BI061_gp18 [Lactococcus phage M5938]
ANM46876.1	Lactococcus phage M6202	Viruses	viruses	hypothetical protein [Lactococcus phage M6202]
ANM46914.1	Lactococcus phage M6653	Viruses	viruses	hypothetical protein [Lactococcus phage M6653]
ANM46953.1	Lactococcus phage M6654	Viruses	viruses	hypothetical protein [Lactococcus phage M6654]
ANM46763.1	Lactococcus phage M5938	Viruses	viruses	hypothetical protein [Lactococcus phage M5938]
ANM46801.1	Lactococcus phage M6162	Viruses	viruses	hypothetical protein [Lactococcus phage M6162]
ASZ70691.1	Lactococcus phage 62402	Viruses	viruses	DNA primase/helicase [Lactococcus phage 62402]
QGT53455.1	Lactococcus phage CHPC967	Viruses	viruses	putative DNA polymerase [Lactococcus phage CHPC967]
ASZ70728.1	Lactococcus phage 62403	Viruses	viruses	DNA primase/helicase [Lactococcus phage 62403]
QGT52543.1	Lactococcus phage CHPC1170	Viruses	viruses	hypothetical protein CHPC1170_000197 [Lactococcus phage CHPC1170]
ASZ70841.1	Lactococcus phage 50504	Viruses	viruses	DNA primase/helicase [Lactococcus phage 50504]
YP_009278593.1	Lactococcus phage D4412	Viruses	viruses	hypothetical protein BI062_gp20 [Lactococcus phage D4412]
YP_009287197.1	Lactococcus phage D4410	Viruses	viruses	hypothetical protein BI063_gp20 [Lactococcus phage D4410]
ANM46685.1	Lactococcus phage D4410	Viruses	viruses	hypothetical protein [Lactococcus phage D4410]
ANM46725.1	Lactococcus phage D4412	Viruses	viruses	hypothetical protein [Lactococcus phage D4412]
QGT52435.1	Lactococcus phage CHPC1020	Viruses	viruses	hypothetical protein CHPC1020_000089 [Lactococcus phage CHPC1020]
QBQ82001.1	Lactococcus phage 20R03M	Viruses	viruses	DNA primase/helicase [Lactococcus phage 20R03M]
QBQ82034.1	Lactococcus phage CW09	Viruses	viruses	AAA domain-containing protein [Lactococcus phage CW09]
AXY83825.1	Lactococcus phage vB_Llc_bIBBL81	Viruses	viruses	hypothetical protein bIBBL81_gp21 [Lactococcus phage vB_Llc_bIBBL81]
NP_042326.1	Lactococcus virus bIL67	Viruses	viruses	DNA polymerase subunit [Lactococcus virus bIL67]
AAA74340.1	Lactococcus virus bIL67	Viruses	viruses	DNA polymerase subunit [Lactococcus virus bIL67]
QGT53535.1	Lactococcus phage CHPC973	Viruses	viruses	putative DNA polymerase [Lactococcus phage CHPC973]
ASZ70879.1	Lactococcus phage 50102	Viruses	viruses	DNA primase/helicase [Lactococcus phage 50102]
MBD3669422.1	Gammaproteobacteria bacterium	Bacteria	g-proteobacteria	replicative DNA helicase [Gammaproteobacteria bacterium]
HET19947.1	Chromatiales bacterium	Bacteria	g-proteobacteria	replicative DNA helicase [Chromatiales bacterium]
HEB59309.1	Gammaproteobacteria bacterium	Bacteria	g-proteobacteria	replicative DNA helicase [Gammaproteobacteria bacterium]
NOX09157.1	Gammaproteobacteria bacterium	Bacteria	g-proteobacteria	replicative DNA helicase [Gammaproteobacteria bacterium]
MBI3776384.1	Gammaproteobacteria bacterium	Bacteria	g-proteobacteria	replicative DNA helicase [Gammaproteobacteria bacterium]
NCF11516.1	Gammaproteobacteria bacterium	Bacteria	g-proteobacteria	replicative DNA helicase [Gammaproteobacteria bacterium]
HFE38471.1	Gammaproteobacteria bacterium	Bacteria	g-proteobacteria	replicative DNA helicase [Gammaproteobacteria bacterium]
OQX03541.1	Thiothrix lacustris	Bacteria	g-proteobacteria	replicative DNA helicase [Thiothrix lacustris]
HEB96207.1	Sedimenticola thiotaurini	Bacteria	g-proteobacteria	replicative DNA helicase [Sedimenticola thiotaurini]
WP_121442182.1	Alkalispirillum mobile	Bacteria	g-proteobacteria	replicative DNA helicase [Alkalispirillum mobile]
WP_012637500.1	Thioalkalivibrio sulfidiphilus	Bacteria	g-proteobacteria	replicative DNA helicase [Thioalkalivibrio sulfidiphilus]
ACL72015.1	Thioalkalivibrio sulfidiphilus HL-EbGr7	Bacteria	g-proteobacteria	replicative DNA helicase [Thioalkalivibrio sulfidiphilus HL-EbGr7]
WP_002691651.1	Beggiatoa alba	Bacteria	g-proteobacteria	replicative DNA helicase [Beggiatoa alba]
EIJ43985.1	Beggiatoa alba B18LD	Bacteria	g-proteobacteria	replicative DNA helicase [Beggiatoa alba B18LD]
NNG13002.1	Halobacteria archaeon	Archaea	euryarchaeotes	replicative DNA helicase [Halobacteria archaeon]
RLK51168.1	Alkalispirillum mobile	Bacteria	g-proteobacteria	primary replicative DNA helicase [Alkalispirillum mobile]
WP_018954207.1	Thioalkalivibrio sulfidiphilus	Bacteria	g-proteobacteria	replicative DNA helicase [Thioalkalivibrio sulfidiphilus]
HAJ92728.1	Gammaproteobacteria bacterium	Bacteria	g-proteobacteria	replicative DNA helicase [Gammaproteobacteria bacterium]
MBA1148400.1	Ectothiorhodospiraceae bacterium WFHF3C12	Bacteria	g-proteobacteria	replicative DNA helicase [Ectothiorhodospiraceae bacterium WFHF3C12]
PLX62431.1	Sedimenticola selenatireducens	Bacteria	g-proteobacteria	replicative DNA helicase [Sedimenticola selenatireducens]
WP_084610066.1	Sedimenticola selenatireducens	Bacteria	g-proteobacteria	replicative DNA helicase [Sedimenticola selenatireducens]
PVV12394.1	gamma proteobacterium symbiont of Ctena orbiculata	Bacteria	g-proteobacteria	replicative DNA helicase [gamma proteobacterium symbiont of Ctena orbiculata]
PVV23280.1	gamma proteobacterium symbiont of Ctena orbiculata	Bacteria	g-proteobacteria	replicative DNA helicase [gamma proteobacterium symbiont of Ctena orbiculata]
PVV26767.1	gamma proteobacterium symbiont of Ctena orbiculata	Bacteria	g-proteobacteria	replicative DNA helicase [gamma proteobacterium symbiont of Ctena orbiculata]
WP_168669404.1	Marichromatium bheemlicum	Bacteria	g-proteobacteria	replicative DNA helicase [Marichromatium bheemlicum]
NKN33645.1	Marichromatium bheemlicum	Bacteria	g-proteobacteria	replicative DNA helicase [Marichromatium bheemlicum]
PUB86034.1	gamma proteobacterium symbiont of Ctena orbiculata	Bacteria	g-proteobacteria	replicative DNA helicase [gamma proteobacterium symbiont of Ctena orbiculata]
PUB91256.1	gamma proteobacterium symbiont of Ctena orbiculata	Bacteria	g-proteobacteria	replicative DNA helicase [gamma proteobacterium symbiont of Ctena orbiculata]
TVT55754.1	Sedimenticola thiotaurini	Bacteria	g-proteobacteria	replicative DNA helicase [Sedimenticola thiotaurini]
WP_006473913.1	sulfur-oxidizing symbionts	Bacteria	g-proteobacteria	MULTISPECIES: replicative DNA helicase [sulfur-oxidizing symbionts]
EGW55523.1	endosymbiont of Tevnia jerichonana (vent Tica)	Bacteria	g-proteobacteria	replicative DNA helicase [endosymbiont of Tevnia jerichonana (vent Tica)]
WP_082117008.1	Sedimenticola thiotaurini	Bacteria	g-proteobacteria	replicative DNA helicase [Sedimenticola thiotaurini]
WP_062149011.1	Beggiatoa leptomitoformis	Bacteria	g-proteobacteria	replicative DNA helicase [Beggiatoa leptomitoformis]
ALG66925.1	Beggiatoa leptomitoformis	Bacteria	g-proteobacteria	replicative DNA helicase [Beggiatoa leptomitoformis]
AUI67709.1	Beggiatoa leptomitoformis	Bacteria	g-proteobacteria	replicative DNA helicase [Beggiatoa leptomitoformis]
WP_069123136.1	Candidatus Thiodiazotropha endolucinida	Bacteria	g-proteobacteria	replicative DNA helicase [Candidatus Thiodiazotropha endolucinida]
ODJ88118.1	Candidatus Thiodiazotropha endolucinida	Bacteria	g-proteobacteria	replicative DNA helicase [Candidatus Thiodiazotropha endolucinida]
HHH38446.1	Sedimenticola sp.	Bacteria	g-proteobacteria	replicative DNA helicase [Sedimenticola sp.]
AKH22021.1	Sedimenticola thiotaurini	Bacteria	g-proteobacteria	DNA helicase [Sedimenticola thiotaurini]
WP_028489391.1	Thiothrix lacustris	Bacteria	g-proteobacteria	replicative DNA helicase [Thiothrix lacustris]
PUB87822.1	gamma proteobacterium symbiont of Ctena orbiculata	Bacteria	g-proteobacteria	replicative DNA helicase [gamma proteobacterium symbiont of Ctena orbiculata]
WP_060528493.1	endosymbiont of Ridgeia piscesae	Bacteria	g-proteobacteria	replicative DNA helicase [endosymbiont of Ridgeia piscesae]
KRT55481.1	endosymbiont of Ridgeia piscesae	Bacteria	g-proteobacteria	primary replicative DNA helicase [endosymbiont of Ridgeia piscesae]
EGV50520.1	endosymbiont of Riftia pachyptila (vent Ph05)	Bacteria	g-proteobacteria	replicative DNA helicase [endosymbiont of Riftia pachyptila (vent Ph05)]
PVV11982.1	gamma proteobacterium symbiont of Ctena orbiculata	Bacteria	g-proteobacteria	replicative DNA helicase [gamma proteobacterium symbiont of Ctena orbiculata]
PVV14345.1	gamma proteobacterium symbiont of Ctena orbiculata	Bacteria	g-proteobacteria	replicative DNA helicase [gamma proteobacterium symbiont of Ctena orbiculata]
PVV24416.1	gamma proteobacterium symbiont of Ctena orbiculata	Bacteria	g-proteobacteria	replicative DNA helicase [gamma proteobacterium symbiont of Ctena orbiculata]
PUB77015.1	gamma proteobacterium symbiont of Ctena orbiculata	Bacteria	g-proteobacteria	replicative DNA helicase [gamma proteobacterium symbiont of Ctena orbiculata]
PUB78021.1	gamma proteobacterium symbiont of Ctena orbiculata	Bacteria	g-proteobacteria	replicative DNA helicase [gamma proteobacterium symbiont of Ctena orbiculata]
WP_062271670.1	Marichromatium gracile	Bacteria	g-proteobacteria	replicative DNA helicase [Marichromatium gracile]
KXX66168.1	Marichromatium gracile	Bacteria	g-proteobacteria	replicative DNA helicase [Marichromatium gracile]
WP_005222410.1	Marichromatium purpuratum	Bacteria	g-proteobacteria	replicative DNA helicase [Marichromatium purpuratum]
AHF02794.1	Marichromatium purpuratum 984	Bacteria	g-proteobacteria	DNA helicase [Marichromatium purpuratum 984]
WP_123139395.1	Marichromatium	Bacteria	g-proteobacteria	MULTISPECIES: replicative DNA helicase [Marichromatium]
MBK1709720.1	Marichromatium gracile	Bacteria	g-proteobacteria	replicative DNA helicase [Marichromatium gracile]
RNE91485.1	Marichromatium sp. AB31	Bacteria	g-proteobacteria	replicative DNA helicase [Marichromatium sp. AB31]
RNE91734.1	Marichromatium sp. AB32	Bacteria	g-proteobacteria	replicative DNA helicase [Marichromatium sp. AB32]
TCW37046.1	Marichromatium gracile	Bacteria	g-proteobacteria	primary replicative DNA helicase [Marichromatium gracile]
WP_065971762.1	Acidiferrobacter thiooxydans	Bacteria	g-proteobacteria	replicative DNA helicase [Acidiferrobacter thiooxydans]
OCX44417.1	Acidiferrobacter thiooxydans	Bacteria	g-proteobacteria	replicative DNA helicase [Acidiferrobacter thiooxydans]
RCN57165.1	Acidiferrobacter thiooxydans	Bacteria	g-proteobacteria	replicative DNA helicase [Acidiferrobacter thiooxydans]
WP_144356997.1	Sedimenticola selenatireducens	Bacteria	g-proteobacteria	replicative DNA helicase [Sedimenticola selenatireducens]
TVO79040.1	Sedimenticola selenatireducens	Bacteria	g-proteobacteria	replicative DNA helicase [Sedimenticola selenatireducens]
TVT67168.1	Sedimenticola selenatireducens	Bacteria	g-proteobacteria	replicative DNA helicase [Sedimenticola selenatireducens]
OGI42346.1	Candidatus Muproteobacteria bacterium RBG_16_65_31	Bacteria	proteobacteria	replicative DNA helicase [Candidatus Muproteobacteria bacterium RBG_16_65_31]
OGI52087.1	Candidatus Muproteobacteria bacterium RIFCSPHIGHO2_02_FULL_65_16	Bacteria	proteobacteria	replicative DNA helicase [Candidatus Muproteobacteria bacterium RIFCSPHIGHO2_02_FULL_65_16]
AWP24975.1	Acidiferrobacter sp. SPIII_3	Bacteria	g-proteobacteria	replicative DNA helicase [Acidiferrobacter sp. SPIII_3]
MBN4063190.1	Cardiobacterium sp. AH-315-I02	Bacteria	g-proteobacteria	replicative DNA helicase [Cardiobacterium sp. AH-315-I02]
WP_014777693.1	Thiocystis violascens	Bacteria	g-proteobacteria	replicative DNA helicase [Thiocystis violascens]
AFL73209.1	Thiocystis violascens DSM 198	Bacteria	g-proteobacteria	primary replicative DNA helicase [Thiocystis violascens DSM 198]
WP_205735903.1	Acidiferrobacter sp. SPIII_3	Bacteria	g-proteobacteria	replicative DNA helicase [Acidiferrobacter sp. SPIII_3]
WP_201096435.1	Thiocystis minor	Bacteria	g-proteobacteria	replicative DNA helicase [Thiocystis minor]
MBK5965694.1	Thiocystis minor	Bacteria	g-proteobacteria	replicative DNA helicase [Thiocystis minor]
MBE9568936.1	Proteobacteria bacterium	Bacteria	proteobacteria	replicative DNA helicase [Proteobacteria bacterium]
MBK8453193.1	Thiofilum sp.	Bacteria	g-proteobacteria	replicative DNA helicase [Thiofilum sp.]
HEB77664.1	Methylothermaceae bacterium	Bacteria	g-proteobacteria	replicative DNA helicase [Methylothermaceae bacterium]
MBE9561136.1	Proteobacteria bacterium	Bacteria	proteobacteria	replicative DNA helicase [Proteobacteria bacterium]
MBN2885283.1	Chromatiaceae bacterium	Bacteria	g-proteobacteria	replicative DNA helicase [Chromatiaceae bacterium]
PLY12070.1	Sedimenticola sp.	Bacteria	g-proteobacteria	replicative DNA helicase [Sedimenticola sp.]
WP_114834098.1	Aquicella lusitana	Bacteria	g-proteobacteria	replicative DNA helicase [Aquicella lusitana]
WP_164450898.1	Thiorhodococcus minor	Bacteria	g-proteobacteria	replicative DNA helicase [Thiorhodococcus minor]
NEV60855.1	Thiorhodococcus minor	Bacteria	g-proteobacteria	replicative DNA helicase [Thiorhodococcus minor]
HHJ35647.1	Gammaproteobacteria bacterium	Bacteria	g-proteobacteria	replicative DNA helicase [Gammaproteobacteria bacterium]
ODB99268.1	Candidatus Thiodiazotropha endoloripes	Bacteria	g-proteobacteria	replicative DNA helicase [Candidatus Thiodiazotropha endoloripes]
EKD71216.1	uncultured bacterium	Bacteria	bacteria	hypothetical protein ACD_46C00242G0003 [uncultured bacterium]
NNJ49674.1	Gammaproteobacteria bacterium	Bacteria	g-proteobacteria	replicative DNA helicase [Gammaproteobacteria bacterium]
WP_200253878.1	Thiococcus pfennigii	Bacteria	g-proteobacteria	replicative DNA helicase [Thiococcus pfennigii]
MBK1702010.1	Thiococcus pfennigii	Bacteria	g-proteobacteria	replicative DNA helicase [Thiococcus pfennigii]
MBK1730958.1	Thiococcus pfennigii	Bacteria	g-proteobacteria	replicative DNA helicase [Thiococcus pfennigii]
NOQ70008.1	Gammaproteobacteria bacterium	Bacteria	g-proteobacteria	replicative DNA helicase [Gammaproteobacteria bacterium]
QLQ32234.1	Candidatus Thiothrix singaporensis	Bacteria	g-proteobacteria	replicative DNA helicase [Candidatus Thiothrix singaporensis]
WP_041604212.1	Thioflavicoccus mobilis	Bacteria	g-proteobacteria	replicative DNA helicase [Thioflavicoccus mobilis]
MBE9564187.1	Proteobacteria bacterium	Bacteria	proteobacteria	replicative DNA helicase [Proteobacteria bacterium]
WP_069006024.1	Candidatus Thiodiazotropha endoloripes	Bacteria	g-proteobacteria	replicative DNA helicase [Candidatus Thiodiazotropha endoloripes]
ODB85196.1	Candidatus Thiodiazotropha endoloripes	Bacteria	g-proteobacteria	replicative DNA helicase [Candidatus Thiodiazotropha endoloripes]
ODB86918.1	Candidatus Thiodiazotropha endoloripes	Bacteria	g-proteobacteria	replicative DNA helicase [Candidatus Thiodiazotropha endoloripes]
ODB88945.1	Candidatus Thiodiazotropha endoloripes	Bacteria	g-proteobacteria	replicative DNA helicase [Candidatus Thiodiazotropha endoloripes]
ODB98084.1	Candidatus Thiodiazotropha endoloripes	Bacteria	g-proteobacteria	replicative DNA helicase [Candidatus Thiodiazotropha endoloripes]
PCJ89164.1	Thiotrichaceae bacterium	Bacteria	g-proteobacteria	replicative DNA helicase [Thiotrichaceae bacterium]
MBL7003191.1	Gammaproteobacteria bacterium	Bacteria	g-proteobacteria	replicative DNA helicase [Gammaproteobacteria bacterium]
RLW54793.1	gamma proteobacterium symbiont of Stewartia floridana	Bacteria	g-proteobacteria	replicative DNA helicase [gamma proteobacterium symbiont of Stewartia floridana]
RLW56524.1	gamma proteobacterium symbiont of Stewartia floridana	Bacteria	g-proteobacteria	replicative DNA helicase [gamma proteobacterium symbiont of Stewartia floridana]
RLW61499.1	gamma proteobacterium symbiont of Stewartia floridana	Bacteria	g-proteobacteria	replicative DNA helicase [gamma proteobacterium symbiont of Stewartia floridana]
RLW64464.1	gamma proteobacterium symbiont of Stewartia floridana	Bacteria	g-proteobacteria	replicative DNA helicase [gamma proteobacterium symbiont of Stewartia floridana]
RLW65816.1	gamma proteobacterium symbiont of Stewartia floridana	Bacteria	g-proteobacteria	replicative DNA helicase [gamma proteobacterium symbiont of Stewartia floridana]
OGT30743.1	Gammaproteobacteria bacterium RIFCSPHIGHO2_12_FULL_35_23	Bacteria	g-proteobacteria	replicative DNA helicase [Gammaproteobacteria bacterium RIFCSPHIGHO2_12_FULL_35_23]
WP_077278418.1	Thioalkalivibrio denitrificans	Bacteria	g-proteobacteria	replicative DNA helicase [Thioalkalivibrio denitrificans]
OOG25377.1	Thioalkalivibrio denitrificans	Bacteria	g-proteobacteria	replicative DNA helicase [Thioalkalivibrio denitrificans]
RDI45214.1	Aquicella lusitana	Bacteria	g-proteobacteria	primary replicative DNA helicase [Aquicella lusitana]
VVC72716.1	Aquicella lusitana	Bacteria	g-proteobacteria	Replicative DNA helicase [Aquicella lusitana]
WP_135281252.1	Candidatus Macondimonas diazotrophica	Bacteria	g-proteobacteria	replicative DNA helicase [Candidatus Macondimonas diazotrophica]
NCU01750.1	Candidatus Macondimonas diazotrophica	Bacteria	g-proteobacteria	replicative DNA helicase [Candidatus Macondimonas diazotrophica]
TFZ83372.1	Candidatus Macondimonas diazotrophica	Bacteria	g-proteobacteria	replicative DNA helicase [Candidatus Macondimonas diazotrophica]
HBG50737.1	Gammaproteobacteria bacterium	Bacteria	g-proteobacteria	replicative DNA helicase [Gammaproteobacteria bacterium]
MBN1378884.1	Gammaproteobacteria bacterium	Bacteria	g-proteobacteria	replicative DNA helicase [Gammaproteobacteria bacterium]
WP_127028011.1	Candidatus Methylobacter oryzae	Bacteria	g-proteobacteria	replicative DNA helicase [Candidatus Methylobacter oryzae]
TRW92984.1	Candidatus Methylobacter oryzae	Bacteria	g-proteobacteria	replicative DNA helicase [Candidatus Methylobacter oryzae]
QIK37457.1	Chromatiaceae bacterium No.7	Bacteria	g-proteobacteria	replicative DNA helicase [Chromatiaceae bacterium No.7]
NEX20516.1	Thiorhodococcus mannitoliphagus	Bacteria	g-proteobacteria	replicative DNA helicase [Thiorhodococcus mannitoliphagus]
WP_177419981.1	endosymbiont of Lamellibrachia barhami	Bacteria	g-proteobacteria	replicative DNA helicase [endosymbiont of Lamellibrachia barhami]
WP_096460974.1	Sulfurifustis variabilis	Bacteria	g-proteobacteria	replicative DNA helicase [Sulfurifustis variabilis]
BAU48469.1	Sulfurifustis variabilis	Bacteria	g-proteobacteria	DNA helicase [Sulfurifustis variabilis]
MBC8210187.1	Gammaproteobacteria bacterium	Bacteria	g-proteobacteria	replicative DNA helicase [Gammaproteobacteria bacterium]
MBA1446472.1	Gammaproteobacteria bacterium	Bacteria	g-proteobacteria	replicative DNA helicase [Gammaproteobacteria bacterium]
WP_206171629.1	Thiorhodococcus mannitoliphagus	Bacteria	g-proteobacteria	replicative DNA helicase [Thiorhodococcus mannitoliphagus]
WP_148340334.1	Aquicella siphonis	Bacteria	g-proteobacteria	replicative DNA helicase [Aquicella siphonis]
WP_120798206.1	Thiocapsa rosea	Bacteria	g-proteobacteria	replicative DNA helicase [Thiocapsa rosea]
RKT46031.1	Thiocapsa rosea	Bacteria	g-proteobacteria	primary replicative DNA helicase [Thiocapsa rosea]
OGT61037.1	Gammaproteobacteria bacterium RIFCSPHIGHO2_12_FULL_45_12	Bacteria	g-proteobacteria	replicative DNA helicase [Gammaproteobacteria bacterium RIFCSPHIGHO2_12_FULL_45_12]
MBL4712029.1	Gammaproteobacteria bacterium	Bacteria	g-proteobacteria	replicative DNA helicase [Gammaproteobacteria bacterium]
MAV30406.1	Cycloclasticus sp.	Bacteria	g-proteobacteria	replicative DNA helicase [Cycloclasticus sp.]
MBG96412.1	Cycloclasticus sp.	Bacteria	g-proteobacteria	replicative DNA helicase [Cycloclasticus sp.]
HAI96452.1	Methylococcaceae bacterium	Bacteria	g-proteobacteria	replicative DNA helicase [Methylococcaceae bacterium]
RLJ17236.1	bacterium endosymbiont of Escarpia laminata	Bacteria	bacteria	replicative DNA helicase [bacterium endosymbiont of Escarpia laminata]
RLJ22510.1	bacterium endosymbiont of Escarpia laminata	Bacteria	bacteria	replicative DNA helicase [bacterium endosymbiont of Escarpia laminata]
MBK8814066.1	Methylococcaceae bacterium	Bacteria	g-proteobacteria	replicative DNA helicase [Methylococcaceae bacterium]
AGA90298.1	Thioflavicoccus mobilis 8321	Bacteria	g-proteobacteria	replicative DNA helicase [Thioflavicoccus mobilis 8321]
HEC16233.1	Sedimenticola sp.	Bacteria	g-proteobacteria	replicative DNA helicase [Sedimenticola sp.]
MBM4207974.1	Gammaproteobacteria bacterium	Bacteria	g-proteobacteria	replicative DNA helicase [Gammaproteobacteria bacterium]
WP_006890461.1	Methylobacter tundripaludum	Bacteria	g-proteobacteria	replicative DNA helicase [Methylobacter tundripaludum]
EGW22490.1	Methylobacter tundripaludum SV96	Bacteria	g-proteobacteria	replicative DNA helicase [Methylobacter tundripaludum SV96]
PPK77171.1	Methylobacter tundripaludum	Bacteria	g-proteobacteria	primary replicative DNA helicase [Methylobacter tundripaludum]
VVC76572.1	Aquicella siphonis	Bacteria	g-proteobacteria	Replicative DNA helicase [Aquicella siphonis]
WP_093028874.1	Thiocapsa roseopersicina	Bacteria	g-proteobacteria	replicative DNA helicase [Thiocapsa roseopersicina]
SDW38240.1	Thiocapsa roseopersicina	Bacteria	g-proteobacteria	primary replicative DNA helicase [Thiocapsa roseopersicina]
WP_200388246.1	Thiocapsa imhoffii	Bacteria	g-proteobacteria	replicative DNA helicase [Thiocapsa imhoffii]
MBK1645443.1	Thiocapsa imhoffii	Bacteria	g-proteobacteria	replicative DNA helicase [Thiocapsa imhoffii]
MBL3589716.1	gamma proteobacterium endosymbiont of Lamellibrachia anaximandri	Bacteria	g-proteobacteria	replicative DNA helicase [gamma proteobacterium endosymbiont of Lamellibrachia anaximandri]
MBL3617254.1	gamma proteobacterium endosymbiont of Lamellibrachia anaximandri	Bacteria	g-proteobacteria	replicative DNA helicase [gamma proteobacterium endosymbiont of Lamellibrachia anaximandri]
RDH90855.1	endosymbiont of Lamellibrachia luymesi	Bacteria	g-proteobacteria	replicative DNA helicase [endosymbiont of Lamellibrachia luymesi]
RDH93356.1	endosymbiont of Seepiophila jonesi	Bacteria	g-proteobacteria	replicative DNA helicase [endosymbiont of Seepiophila jonesi]
OGI63988.1	Candidatus Muproteobacteria bacterium RBG_16_60_9	Bacteria	proteobacteria	replicative DNA helicase [Candidatus Muproteobacteria bacterium RBG_16_60_9]
WP_007194232.1	Thiocapsa marina	Bacteria	g-proteobacteria	replicative DNA helicase [Thiocapsa marina]
EGV17328.1	Thiocapsa marina 5811	Bacteria	g-proteobacteria	replicative DNA helicase [Thiocapsa marina 5811]
MBL3529187.1	gamma proteobacterium endosymbiont of Lamellibrachia anaximandri	Bacteria	g-proteobacteria	replicative DNA helicase [gamma proteobacterium endosymbiont of Lamellibrachia anaximandri]
MBL3534168.1	gamma proteobacterium endosymbiont of Lamellibrachia anaximandri	Bacteria	g-proteobacteria	replicative DNA helicase [gamma proteobacterium endosymbiont of Lamellibrachia anaximandri]
MBL3599372.1	gamma proteobacterium endosymbiont of Lamellibrachia anaximandri	Bacteria	g-proteobacteria	replicative DNA helicase [gamma proteobacterium endosymbiont of Lamellibrachia anaximandri]
NOU42532.1	Methyloglobulus sp.	Bacteria	g-proteobacteria	replicative DNA helicase [Methyloglobulus sp.]
KXJ51683.1	Neptuniibacter sp. Phe_28	Bacteria	g-proteobacteria	replicative DNA helicase [Neptuniibacter sp. Phe_28]
WP_023493100.1	Methyloglobulus morosus	Bacteria	g-proteobacteria	replicative DNA helicase [Methyloglobulus morosus]
ESS73865.1	Methyloglobulus morosus KoM1	Bacteria	g-proteobacteria	replicative DNA helicase DnaB [Methyloglobulus morosus KoM1]
WP_093187016.1	Thiocapsa sp. KS1	Bacteria	g-proteobacteria	replicative DNA helicase [Thiocapsa sp. KS1]
CRI63138.1	Thiocapsa sp. KS1	Bacteria	g-proteobacteria	Replicative DNA helicase [Thiocapsa sp. KS1]
TAK61750.1	Methylobacter sp.	Bacteria	g-proteobacteria	replicative DNA helicase [Methylobacter sp.]
WP_104423256.1	Methylobacter tundripaludum	Bacteria	g-proteobacteria	replicative DNA helicase [Methylobacter tundripaludum]
PPK72474.1	Methylobacter tundripaludum	Bacteria	g-proteobacteria	primary replicative DNA helicase [Methylobacter tundripaludum]
OGI45655.1	Candidatus Muproteobacteria bacterium RBG_16_65_34	Bacteria	proteobacteria	replicative DNA helicase [Candidatus Muproteobacteria bacterium RBG_16_65_34]
TAK76921.1	Gammaproteobacteria bacterium	Bacteria	g-proteobacteria	replicative DNA helicase [Gammaproteobacteria bacterium]
ORU89954.1	Cycloclasticus sp. symbiont of Poecilosclerida sp. M	Bacteria	g-proteobacteria	replicative DNA helicase [Cycloclasticus sp. symbiont of Poecilosclerida sp. M]
QEP43947.1	Ectothiorhodospiraceae bacterium BW-2	Bacteria	g-proteobacteria	replicative DNA helicase [Ectothiorhodospiraceae bacterium BW-2]
HIF54276.1	Methylococcaceae bacterium	Bacteria	g-proteobacteria	replicative DNA helicase [Methylococcaceae bacterium]
MBA3660102.1	Gammaproteobacteria bacterium	Bacteria	g-proteobacteria	replicative DNA helicase [Gammaproteobacteria bacterium]
NNE63887.1	Gammaproteobacteria bacterium	Bacteria	g-proteobacteria	replicative DNA helicase [Gammaproteobacteria bacterium]
RRS33966.1	Gammaproteobacteria bacterium (ex Lamellibrachia satsuma)	Bacteria	g-proteobacteria	DNA helicase [Gammaproteobacteria bacterium (ex Lamellibrachia satsuma)]
RRS37516.1	Gammaproteobacteria bacterium (ex Lamellibrachia satsuma)	Bacteria	g-proteobacteria	DNA helicase [Gammaproteobacteria bacterium (ex Lamellibrachia satsuma)]
RDH85777.1	endosymbiont of Escarpia spicata	Bacteria	g-proteobacteria	replicative DNA helicase [endosymbiont of Escarpia spicata]
MBI3900236.1	Gammaproteobacteria bacterium	Bacteria	g-proteobacteria	replicative DNA helicase [Gammaproteobacteria bacterium]
WP_005004525.1	Nitrococcus mobilis	Bacteria	g-proteobacteria	replicative DNA helicase [Nitrococcus mobilis]
EAR23343.1	Nitrococcus mobilis Nb-231	Bacteria	g-proteobacteria	DnaB helicase [Nitrococcus mobilis Nb-231]
TAN65679.1	Methylobacter sp.	Bacteria	g-proteobacteria	replicative DNA helicase [Methylobacter sp.]
PQJ97508.1	Chromatium okenii	Bacteria	g-proteobacteria	replicative DNA helicase [Chromatium okenii]
WP_126322466.1	Candidatus Rickettsiella viridis	Bacteria	g-proteobacteria	replicative DNA helicase [Candidatus Rickettsiella viridis]
BBB14961.1	Candidatus Rickettsiella viridis	Bacteria	g-proteobacteria	replicative DNA helicase [Candidatus Rickettsiella viridis]
HHC72016.1	Thiotrichales bacterium	Bacteria	g-proteobacteria	replicative DNA helicase [Thiotrichales bacterium]
WP_197710948.1	Chromatium okenii	Bacteria	g-proteobacteria	replicative DNA helicase [Chromatium okenii]
HAS48988.1	Gammaproteobacteria bacterium	Bacteria	g-proteobacteria	replicative DNA helicase [Gammaproteobacteria bacterium]
HES75666.1	bacterium	Bacteria	bacteria	replicative DNA helicase [bacterium]
MBL6905052.1	Pseudomonadales bacterium	Bacteria	g-proteobacteria	replicative DNA helicase [Pseudomonadales bacterium]
HEB67904.1	Gammaproteobacteria bacterium	Bacteria	g-proteobacteria	replicative DNA helicase [Gammaproteobacteria bacterium]
OYY73839.1	Gammaproteobacteria bacterium 28-57-27	Bacteria	g-proteobacteria	replicative DNA helicase [Gammaproteobacteria bacterium 28-57-27]
OAI49279.1	Gammaproteobacteria bacterium SCGC AG-212-F23	Bacteria	g-proteobacteria	replicative DNA helicase [Gammaproteobacteria bacterium SCGC AG-212-F23]
PCI23097.1	Piscirickettsiaceae bacterium	Bacteria	g-proteobacteria	replicative DNA helicase [Piscirickettsiaceae bacterium]
NIA27429.1	Desulfobulbaceae bacterium	Bacteria	d-proteobacteria	replicative DNA helicase [Desulfobulbaceae bacterium]
MBN2690150.1	Gammaproteobacteria bacterium	Bacteria	g-proteobacteria	replicative DNA helicase [Gammaproteobacteria bacterium]
NCA90496.1	Gammaproteobacteria bacterium	Bacteria	g-proteobacteria	replicative DNA helicase [Gammaproteobacteria bacterium]
TFG41174.1	Chromatiales bacterium	Bacteria	g-proteobacteria	replicative DNA helicase, partial [Chromatiales bacterium]
MBL4866362.1	Pseudomonadales bacterium	Bacteria	g-proteobacteria	replicative DNA helicase [Pseudomonadales bacterium]
WP_071661429.1	Rickettsiella grylli	Bacteria	g-proteobacteria	replicative DNA helicase [Rickettsiella grylli]
OIZ99201.1	Rickettsiella grylli	Bacteria	g-proteobacteria	replicative DNA helicase [Rickettsiella grylli]
WP_057623753.1	Candidatus Berkiella cookevillensis	Bacteria	g-proteobacteria	replicative DNA helicase [Candidatus Berkiella cookevillensis]
WP_006035905.1	Rickettsiella grylli	Bacteria	g-proteobacteria	replicative DNA helicase [Rickettsiella grylli]
EDP46941.1	Rickettsiella grylli	Bacteria	g-proteobacteria	replicative DNA helicase [Rickettsiella grylli]
WP_015005518.1	Cycloclasticus	Bacteria	g-proteobacteria	MULTISPECIES: replicative DNA helicase [Cycloclasticus]
PHR51972.1	Cycloclasticus sp.	Bacteria	g-proteobacteria	replicative DNA helicase [Cycloclasticus sp.]
AFT66746.1	Cycloclasticus sp. P1	Bacteria	g-proteobacteria	Replicative helicase dnaB2 [Cycloclasticus sp. P1]
AGS40200.1	Cycloclasticus zancles 78-ME	Bacteria	g-proteobacteria	Replicative DNA helicase [Cycloclasticus zancles 78-ME]
ATI03621.1	Cycloclasticus sp. PY97N	Bacteria	g-proteobacteria	replicative DNA helicase [Cycloclasticus sp. PY97N]
EPD14110.1	Cycloclasticus pugetii	Bacteria	g-proteobacteria	Replicative helicase dnaB2 [Cycloclasticus pugetii]
OGT54485.1	Gammaproteobacteria bacterium RIFCSPHIGHO2_12_FULL_42_10	Bacteria	g-proteobacteria	replicative DNA helicase [Gammaproteobacteria bacterium RIFCSPHIGHO2_12_FULL_42_10]
KRG19567.1	Candidatus Berkiella cookevillensis	Bacteria	g-proteobacteria	Replicative DNA helicase [Candidatus Berkiella cookevillensis]
EKD72578.1	uncultured bacterium	Bacteria	bacteria	hypothetical protein ACD_45C00633G0005 [uncultured bacterium]
TLY47960.1	Gammaproteobacteria bacterium	Bacteria	g-proteobacteria	replicative DNA helicase [Gammaproteobacteria bacterium]
MAD29101.1	Woeseiaceae bacterium	Bacteria	g-proteobacteria	replicative DNA helicase [Woeseiaceae bacterium]
NNC58152.1	Woeseiaceae bacterium	Bacteria	g-proteobacteria	replicative DNA helicase [Woeseiaceae bacterium]
NNL51015.1	Woeseiaceae bacterium	Bacteria	g-proteobacteria	replicative DNA helicase [Woeseiaceae bacterium]
WP_071662503.1	Candidatus Rickettsiella isopodorum	Bacteria	g-proteobacteria	replicative DNA helicase [Candidatus Rickettsiella isopodorum]
OIZ95243.1	Candidatus Rickettsiella isopodorum	Bacteria	g-proteobacteria	replicative DNA helicase [Candidatus Rickettsiella isopodorum]
HEC29753.1	Gammaproteobacteria bacterium	Bacteria	g-proteobacteria	replicative DNA helicase [Gammaproteobacteria bacterium]
HAU2019380.1	Legionella pneumophila	Bacteria	g-proteobacteria	replicative DNA helicase [Legionella pneumophila]
OGT46796.1	Gammaproteobacteria bacterium RIFCSPHIGHO2_12_FULL_41_20	Bacteria	g-proteobacteria	replicative DNA helicase [Gammaproteobacteria bacterium RIFCSPHIGHO2_12_FULL_41_20]
MBI3560161.1	Gammaproteobacteria bacterium	Bacteria	g-proteobacteria	replicative DNA helicase [Gammaproteobacteria bacterium]
RDH40050.1	Candidatus Aquirickettsiella gammari	Bacteria	g-proteobacteria	replicative DNA helicase [Candidatus Aquirickettsiella gammari]
EKD55202.1	uncultured bacterium	Bacteria	bacteria	hypothetical protein ACD_60C00024G0002 [uncultured bacterium]
MBI3343942.1	Gammaproteobacteria bacterium	Bacteria	g-proteobacteria	replicative DNA helicase [Gammaproteobacteria bacterium]
OGV27998.1	Legionellales bacterium RIFCSPHIGHO2_12_FULL_37_14	Bacteria	g-proteobacteria	replicative DNA helicase [Legionellales bacterium RIFCSPHIGHO2_12_FULL_37_14]
QKT04710.1	Ectothiorhodospiraceae bacterium 2226	Bacteria	g-proteobacteria	replicative DNA helicase [Ectothiorhodospiraceae bacterium 2226]
WP_018577635.1	Legionella shakespearei	Bacteria	g-proteobacteria	replicative DNA helicase [Legionella shakespearei]
KTD60698.1	Legionella shakespearei DSM 23087	Bacteria	g-proteobacteria	replicative DNA helicase [Legionella shakespearei DSM 23087]
HID82172.1	Thiotrichales bacterium	Bacteria	g-proteobacteria	replicative DNA helicase [Thiotrichales bacterium]
HIP69415.1	Chromatiales bacterium	Bacteria	g-proteobacteria	replicative DNA helicase [Chromatiales bacterium]
NQV87834.1	Woeseiaceae bacterium	Bacteria	g-proteobacteria	replicative DNA helicase [Woeseiaceae bacterium]
MBI2778944.1	Gammaproteobacteria bacterium	Bacteria	g-proteobacteria	replicative DNA helicase [Gammaproteobacteria bacterium]
NOX92059.1	Gammaproteobacteria bacterium	Bacteria	g-proteobacteria	replicative DNA helicase [Gammaproteobacteria bacterium]
WP_125182013.1	Thiohalobacter thiocyanaticus	Bacteria	g-proteobacteria	replicative DNA helicase [Thiohalobacter thiocyanaticus]
RRQ22672.1	Thiohalobacter thiocyanaticus	Bacteria	g-proteobacteria	replicative DNA helicase [Thiohalobacter thiocyanaticus]
EKD75310.1	uncultured bacterium	Bacteria	bacteria	hypothetical protein ACD_44C00176G0006 [uncultured bacterium]
OGT15218.1	Gammaproteobacteria bacterium RIFCSPHIGHO2_02_FULL_38_33	Bacteria	g-proteobacteria	replicative DNA helicase [Gammaproteobacteria bacterium RIFCSPHIGHO2_02_FULL_38_33]
OGT24680.1	Gammaproteobacteria bacterium RIFCSPHIGHO2_12_38_15	Bacteria	g-proteobacteria	replicative DNA helicase [Gammaproteobacteria bacterium RIFCSPHIGHO2_12_38_15]
OGT76610.1	Gammaproteobacteria bacterium RIFCSPLOWO2_12_FULL_38_14	Bacteria	g-proteobacteria	replicative DNA helicase [Gammaproteobacteria bacterium RIFCSPLOWO2_12_FULL_38_14]
MBA2654600.1	Gammaproteobacteria bacterium	Bacteria	g-proteobacteria	replicative DNA helicase [Gammaproteobacteria bacterium]
KAF3978247.1	Methylococcales symbiont of Iophon sp. n. MRB-2018	Bacteria	g-proteobacteria	replicative DNA helicase [Methylococcales symbiont of Iophon sp. n. MRB-2018]
KAF3980061.1	Methylococcales symbiont of Iophon sp. n. MRB-2018	Bacteria	g-proteobacteria	replicative DNA helicase [Methylococcales symbiont of Iophon sp. n. MRB-2018]
OGT36405.1	Gammaproteobacteria bacterium RIFCSPHIGHO2_12_FULL_37_14	Bacteria	g-proteobacteria	replicative DNA helicase [Gammaproteobacteria bacterium RIFCSPHIGHO2_12_FULL_37_14]
OGT69338.1	Gammaproteobacteria bacterium RIFCSPLOWO2_02_FULL_38_11	Bacteria	g-proteobacteria	replicative DNA helicase [Gammaproteobacteria bacterium RIFCSPLOWO2_02_FULL_38_11]
HHJ14450.1	Gammaproteobacteria bacterium	Bacteria	g-proteobacteria	replicative DNA helicase [Gammaproteobacteria bacterium]
TQV61464.1	Halothiobacillaceae bacterium	Bacteria	g-proteobacteria	replicative DNA helicase [Halothiobacillaceae bacterium]
MBS59042.1	Alteromonadaceae bacterium	Bacteria	g-proteobacteria	replicative DNA helicase [Alteromonadaceae bacterium]
HED15633.1	Gammaproteobacteria bacterium	Bacteria	g-proteobacteria	replicative DNA helicase [Gammaproteobacteria bacterium]
MAP61324.1	Halieaceae bacterium	Bacteria	g-proteobacteria	replicative DNA helicase [Halieaceae bacterium]
HHI93457.1	Gammaproteobacteria bacterium	Bacteria	g-proteobacteria	replicative DNA helicase [Gammaproteobacteria bacterium]
MBK82532.1	Gammaproteobacteria bacterium	Bacteria	g-proteobacteria	replicative DNA helicase [Gammaproteobacteria bacterium]
HBF08456.1	Gammaproteobacteria bacterium	Bacteria	g-proteobacteria	replicative DNA helicase [Gammaproteobacteria bacterium]
OGT42260.1	Gammaproteobacteria bacterium RIFCSPHIGHO2_12_FULL_37_34	Bacteria	g-proteobacteria	replicative DNA helicase [Gammaproteobacteria bacterium RIFCSPHIGHO2_12_FULL_37_34]
WP_051080008.1	Thioalkalivibrio thiocyanodenitrificans	Bacteria	g-proteobacteria	replicative DNA helicase [Thioalkalivibrio thiocyanodenitrificans]
HFD80348.1	Gammaproteobacteria bacterium	Bacteria	g-proteobacteria	replicative DNA helicase [Gammaproteobacteria bacterium]
PJD93588.1	Legionella sp.	Bacteria	g-proteobacteria	replicative DNA helicase [Legionella sp.]
WP_009726112.1	Methylophaga lonarensis	Bacteria	g-proteobacteria	replicative DNA helicase [Methylophaga lonarensis]
EMR13324.1	Methylophaga lonarensis MPL	Bacteria	g-proteobacteria	replicative DNA helicase [Methylophaga lonarensis MPL]
NOY62173.1	Gammaproteobacteria bacterium	Bacteria	g-proteobacteria	replicative DNA helicase [Gammaproteobacteria bacterium]
MBI5447749.1	Gammaproteobacteria bacterium	Bacteria	g-proteobacteria	replicative DNA helicase [Gammaproteobacteria bacterium]
NIA01148.1	Planctomycetia bacterium	Bacteria	bacteria	replicative DNA helicase [Planctomycetia bacterium]
WP_114280211.1	Thioalbus denitrificans	Bacteria	g-proteobacteria	replicative DNA helicase [Thioalbus denitrificans]
RCX28264.1	Thioalbus denitrificans	Bacteria	g-proteobacteria	primary replicative DNA helicase [Thioalbus denitrificans]
HDZ15949.1	Methylophaga aminisulfidivorans	Bacteria	g-proteobacteria	replicative DNA helicase [Methylophaga aminisulfidivorans]
HHH35783.1	Gammaproteobacteria bacterium	Bacteria	g-proteobacteria	replicative DNA helicase [Gammaproteobacteria bacterium]
KXJ40326.1	Methylothermaceae bacteria B42	Bacteria	g-proteobacteria	replicative DNA helicase [Methylothermaceae bacteria B42]
HHJ38953.1	Methylothermaceae bacterium	Bacteria	g-proteobacteria	replicative DNA helicase [Methylothermaceae bacterium]
RCL47362.1	Halieaceae bacterium	Bacteria	g-proteobacteria	replicative DNA helicase [Halieaceae bacterium]
HAF87909.1	Legionellales bacterium	Bacteria	g-proteobacteria	replicative DNA helicase [Legionellales bacterium]
HFQ13944.1	Gammaproteobacteria bacterium	Bacteria	g-proteobacteria	replicative DNA helicase [Gammaproteobacteria bacterium]
HHQ14900.1	Chromatiales bacterium	Bacteria	g-proteobacteria	replicative DNA helicase [Chromatiales bacterium]
WP_081756446.1	Candidatus Contendobacter odensis	Bacteria	g-proteobacteria	replicative DNA helicase [Candidatus Contendobacter odensis]
MBK8535322.1	Candidatus Competibacteraceae bacterium	Bacteria	g-proteobacteria	replicative DNA helicase [Candidatus Competibacteraceae bacterium]
MBK8753879.1	Candidatus Competibacteraceae bacterium	Bacteria	g-proteobacteria	replicative DNA helicase [Candidatus Competibacteraceae bacterium]
HHJ16089.1	Gammaproteobacteria bacterium	Bacteria	g-proteobacteria	replicative DNA helicase [Gammaproteobacteria bacterium]
WP_134357313.1	Nitrosococcus wardiae	Bacteria	g-proteobacteria	replicative DNA helicase [Nitrosococcus wardiae]
QBQ54209.1	Nitrosococcus wardiae	Bacteria	g-proteobacteria	replicative DNA helicase [Nitrosococcus wardiae]
WP_013034399.1	Nitrosococcus halophilus	Bacteria	g-proteobacteria	replicative DNA helicase [Nitrosococcus halophilus]
ADE16550.1	Nitrosococcus halophilus Nc 4	Bacteria	g-proteobacteria	replicative DNA helicase [Nitrosococcus halophilus Nc 4]
MBD3610722.1	Gammaproteobacteria bacterium	Bacteria	g-proteobacteria	replicative DNA helicase [Gammaproteobacteria bacterium]
MBD3634512.1	Methylophaga sp.	Bacteria	g-proteobacteria	replicative DNA helicase [Methylophaga sp.]
HHH43884.1	Gammaproteobacteria bacterium	Bacteria	g-proteobacteria	replicative DNA helicase [Gammaproteobacteria bacterium]
RMD78577.1	Gammaproteobacteria bacterium	Bacteria	g-proteobacteria	replicative DNA helicase [Gammaproteobacteria bacterium]
WP_051582635.1	Ectothiorhodospira haloalkaliphila	Bacteria	g-proteobacteria	replicative DNA helicase [Ectothiorhodospira haloalkaliphila]
WP_132973184.1	Thiogranum longum	Bacteria	g-proteobacteria	replicative DNA helicase [Thiogranum longum]
TCK18945.1	Thiogranum longum	Bacteria	g-proteobacteria	primary replicative DNA helicase [Thiogranum longum]
CDH46438.1	Candidatus Contendobacter odensis Run_B_J11	Bacteria	g-proteobacteria	replicative DNA helicase; chromosome replication; chain elongation [Candidatus Contendobacter odensis Run_B_J11]
AHK78452.1	Ectothiorhodospira haloalkaliphila	Bacteria	g-proteobacteria	DNA helicase [Ectothiorhodospira haloalkaliphila]
HGG58596.1	Gammaproteobacteria bacterium	Bacteria	g-proteobacteria	replicative DNA helicase [Gammaproteobacteria bacterium]
WP_008291904.1	Methylophaga thiooxydans	Bacteria	g-proteobacteria	replicative DNA helicase [Methylophaga thiooxydans]
EEF78958.1	Methylophaga thiooxydans DMS010	Bacteria	g-proteobacteria	replicative DNA helicase [Methylophaga thiooxydans DMS010]
HHH36025.1	Gammaproteobacteria bacterium	Bacteria	g-proteobacteria	replicative DNA helicase [Gammaproteobacteria bacterium]
KGM06663.1	Methylophaga thiooxydans	Bacteria	g-proteobacteria	Replicative DNA helicase [Methylophaga thiooxydans]
WP_041067846.1	Thiolapillus brandeum	Bacteria	g-proteobacteria	replicative DNA helicase [Thiolapillus brandeum]
BAO44723.1	Thiolapillus brandeum	Bacteria	g-proteobacteria	replicative DNA helicase [Thiolapillus brandeum]
HEC73182.1	Methylophaga aminisulfidivorans	Bacteria	g-proteobacteria	replicative DNA helicase [Methylophaga aminisulfidivorans]
PHQ81087.1	Coxiella sp. (in: Bacteria)	Bacteria	g-proteobacteria	replicative DNA helicase [Coxiella sp.] [Coxiella sp. (in: Bacteria)]
RDH84443.1	endosymbiont of Galathealinum brachiosum	Bacteria	g-proteobacteria	replicative DNA helicase [endosymbiont of Galathealinum brachiosum]
WP_063464859.1	Ectothiorhodospira sp. BSL-9	Bacteria	g-proteobacteria	replicative DNA helicase [Ectothiorhodospira sp. BSL-9]
ANB02516.1	Ectothiorhodospira sp. BSL-9	Bacteria	g-proteobacteria	DNA helicase [Ectothiorhodospira sp. BSL-9]
TVQ73601.1	Chromatiaceae bacterium	Bacteria	g-proteobacteria	replicative DNA helicase [Chromatiaceae bacterium]
MTI64289.1	Methylophaga sp.	Bacteria	g-proteobacteria	replicative DNA helicase [Methylophaga sp.]
WP_070072086.1	Acidihalobacter aeolianus	Bacteria	g-proteobacteria	replicative DNA helicase [Acidihalobacter aeolianus]
AOV16494.1	Acidihalobacter aeolianus	Bacteria	g-proteobacteria	replicative DNA helicase [Acidihalobacter aeolianus]
WP_156885371.1	Acidihalobacter ferrooxydans	Bacteria	g-proteobacteria	replicative DNA helicase [Acidihalobacter ferrooxydans]
WP_007146023.1	Methylophaga aminisulfidivorans	Bacteria	g-proteobacteria	replicative DNA helicase [Methylophaga aminisulfidivorans]
EGL56137.1	Methylophaga aminisulfidivorans MP	Bacteria	g-proteobacteria	replicative DNA helicase [Methylophaga aminisulfidivorans MP]
HIC45552.1	Methylophaga sp.	Bacteria	g-proteobacteria	replicative DNA helicase [Methylophaga sp.]
HIM40978.1	Methylophaga aminisulfidivorans	Bacteria	g-proteobacteria	replicative DNA helicase [Methylophaga aminisulfidivorans]
GBE10301.1	bacterium BMS3Abin12	Bacteria	bacteria	replicative DNA helicase [bacterium BMS3Abin12]
GBE48635.1	bacterium BMS3Bbin12	Bacteria	bacteria	replicative DNA helicase [bacterium BMS3Bbin12]
GBE51440.1	bacterium BMS3Bbin13	Bacteria	bacteria	replicative DNA helicase [bacterium BMS3Bbin13]
HDJ86927.1	Chromatiales bacterium	Bacteria	g-proteobacteria	replicative DNA helicase [Chromatiales bacterium]
HDK02940.1	Gammaproteobacteria bacterium	Bacteria	g-proteobacteria	replicative DNA helicase [Gammaproteobacteria bacterium]
APZ42767.1	Acidihalobacter ferrooxydans	Bacteria	g-proteobacteria	replicative DNA helicase [Acidihalobacter ferrooxydans]
MAX53058.1	Methylophaga sp.	Bacteria	g-proteobacteria	replicative DNA helicase [Methylophaga sp.]
WP_091713342.1	Methylophaga sulfidovorans	Bacteria	g-proteobacteria	replicative DNA helicase [Methylophaga sulfidovorans]
SFK30752.1	Methylophaga sulfidovorans	Bacteria	g-proteobacteria	primary replicative DNA helicase [Methylophaga sulfidovorans]
XP_004207475.2	Hydra vulgaris	Eukaryota	hydrozoans	PREDICTED: elongator complex protein 4-like [Hydra vulgaris]
MBI3116165.1	Thaumarchaeota archaeon	Archaea	archaea	AAA family ATPase [Thaumarchaeota archaeon]
WP_011375373.1	Latilactobacillus sakei	Bacteria	firmicutes	DNA repair protein RadA [Latilactobacillus sakei]
ARJ71861.1	Latilactobacillus sakei	Bacteria	firmicutes	DNA repair protein RadA [Latilactobacillus sakei]
ASN13288.1	Latilactobacillus sakei	Bacteria	firmicutes	DNA repair protein RadA [Latilactobacillus sakei]
AST84225.1	Latilactobacillus sakei	Bacteria	firmicutes	DNA repair protein RadA [Latilactobacillus sakei]
AWZ42171.1	Latilactobacillus sakei	Bacteria	firmicutes	DNA repair protein RadA [Latilactobacillus sakei]
AWZ44895.1	Latilactobacillus sakei	Bacteria	firmicutes	DNA repair protein RadA [Latilactobacillus sakei]
WP_104964571.1	Latilactobacillus sakei	Bacteria	firmicutes	DNA repair protein RadA [Latilactobacillus sakei]
AUX12590.1	Latilactobacillus sakei	Bacteria	firmicutes	DNA repair protein RadA [Latilactobacillus sakei]
WP_112221088.1	Latilactobacillus sakei	Bacteria	firmicutes	DNA repair protein RadA [Latilactobacillus sakei]
SOB40480.1	Latilactobacillus sakei	Bacteria	firmicutes	DNA repair protein; 6-O-methylguanine-DNA methyltransferase [Latilactobacillus sakei]
WP_025082705.1	Latilactobacillus fuchuensis	Bacteria	firmicutes	DNA repair protein RadA [Latilactobacillus fuchuensis]
KRL58684.1	Lactobacillus fuchuensis DSM 14340 = JCM 11249	Bacteria	firmicutes	hypothetical protein FC69_GL000114 [Lactobacillus fuchuensis DSM 14340 = JCM 11249]
SPC36948.1	Latilactobacillus fuchuensis	Bacteria	firmicutes	DNA repair protein; 6-O-methylguanine-DNA methyltransferase [Latilactobacillus fuchuensis]
KRK70731.1	Lactobacillus sakei subsp. sakei DSM 20017 = JCM 1157	Bacteria	firmicutes	hypothetical protein FD49_GL001431 [Lactobacillus sakei subsp. sakei DSM 20017 = JCM 1157]
WP_096584176.1	Latilactobacillus sakei	Bacteria	firmicutes	DNA repair protein RadA [Latilactobacillus sakei]
BAX67593.1	Latilactobacillus sakei	Bacteria	firmicutes	DNA repair protein RadA [Latilactobacillus sakei]
WP_154243213.1	Latilactobacillus	Bacteria	firmicutes	MULTISPECIES: DNA repair protein RadA [Latilactobacillus]
MSD84421.1	Latilactobacillus curvatus	Bacteria	firmicutes	DNA repair protein RadA [Latilactobacillus curvatus]
MSE24452.1	Latilactobacillus curvatus	Bacteria	firmicutes	DNA repair protein RadA [Latilactobacillus curvatus]
KRL71066.1	Lactobacillus sakei subsp. carnosus DSM 15831	Bacteria	firmicutes	hypothetical protein FC71_GL000324 [Lactobacillus sakei subsp. carnosus DSM 15831]
WP_063507986.1	Lactobacillus acetotolerans	Bacteria	firmicutes	DNA repair protein RadA, partial [Lactobacillus acetotolerans]
WP_034980348.1	unclassified Lactobacillus	Bacteria	firmicutes	MULTISPECIES: DNA repair protein RadA [unclassified Lactobacillus]
KGG53841.1	Lactobacillus sp. wkB10	Bacteria	firmicutes	DNA repair protein RadA [Lactobacillus sp. wkB10]
MBI0033298.1	Lactobacillus sp. M0396	Bacteria	firmicutes	DNA repair protein RadA [Lactobacillus sp. M0396]
WP_090093795.1	Lactobacillus	Bacteria	firmicutes	MULTISPECIES: DNA repair protein RadA [Lactobacillus]
RMC38425.1	Lactobacillus sp. ESL0237	Bacteria	firmicutes	DNA repair protein RadA [Lactobacillus sp. ESL0237]
RMC43233.1	Lactobacillus sp. ESL0234	Bacteria	firmicutes	DNA repair protein RadA [Lactobacillus sp. ESL0234]
RMC44260.1	Lactobacillus sp. ESL0236	Bacteria	firmicutes	DNA repair protein RadA [Lactobacillus sp. ESL0236]
SFD57068.1	Lactobacillus bombicola	Bacteria	firmicutes	DNA repair protein RadA/Sms [Lactobacillus bombicola]
WP_174794981.1	Lactobacillus melliventris	Bacteria	firmicutes	DNA repair protein RadA [Lactobacillus melliventris]
NUE98035.1	Lactobacillus melliventris	Bacteria	firmicutes	DNA repair protein RadA [Lactobacillus melliventris]
ALJ22702.1	Lactobacillus gallinarum	Bacteria	firmicutes	DNA repair protein RadA [Lactobacillus gallinarum]
MBA1392944.1	Lactobacillus sp. XV13L	Bacteria	firmicutes	DNA repair protein RadA [Lactobacillus sp. XV13L]
WP_057797288.1	Lactobacillus kalixensis	Bacteria	firmicutes	DNA repair protein RadA [Lactobacillus kalixensis]
KRL91193.1	Lactobacillus kalixensis DSM 16043	Bacteria	firmicutes	DNA repair protein RadA [Lactobacillus kalixensis DSM 16043]
WP_118895938.1	Lactobacillus	Bacteria	firmicutes	MULTISPECIES: DNA repair protein RadA [Lactobacillus]
RHW51423.1	Lactobacillus bombicola	Bacteria	firmicutes	DNA repair protein RadA [Lactobacillus bombicola]
RHW52543.1	Lactobacillus bombicola	Bacteria	firmicutes	DNA repair protein RadA [Lactobacillus bombicola]
RHW53997.1	Lactobacillus bombicola	Bacteria	firmicutes	DNA repair protein RadA [Lactobacillus bombicola]
RMC45241.1	Lactobacillus sp. ESL0230	Bacteria	firmicutes	DNA repair protein RadA [Lactobacillus sp. ESL0230]
WP_122059308.1	Lactobacillus sp. ESL0233	Bacteria	firmicutes	DNA repair protein RadA [Lactobacillus sp. ESL0233]
RMC40943.1	Lactobacillus sp. ESL0233	Bacteria	firmicutes	DNA repair protein RadA [Lactobacillus sp. ESL0233]
WP_122026310.1	Lactobacillus sp. ESL0260	Bacteria	firmicutes	DNA repair protein RadA [Lactobacillus sp. ESL0260]
RMC56206.1	Lactobacillus sp. ESL0260	Bacteria	firmicutes	DNA repair protein RadA [Lactobacillus sp. ESL0260]
WP_122048077.1	Lactobacillus sp. ESL0225	Bacteria	firmicutes	DNA repair protein RadA [Lactobacillus sp. ESL0225]
RMC49228.1	Lactobacillus sp. ESL0225	Bacteria	firmicutes	DNA repair protein RadA [Lactobacillus sp. ESL0225]
WP_122052719.1	Lactobacillus sp. ESL0261	Bacteria	firmicutes	DNA repair protein RadA [Lactobacillus sp. ESL0261]
RMC54054.1	Lactobacillus sp. ESL0261	Bacteria	firmicutes	DNA repair protein RadA [Lactobacillus sp. ESL0261]
WP_006734081.1	Lactobacillus iners	Bacteria	firmicutes	DNA repair protein RadA [Lactobacillus iners]
EFO72486.1	Lactobacillus iners SPIN 2503V10-D	Bacteria	firmicutes	DNA repair protein RadA [Lactobacillus iners SPIN 2503V10-D]
WP_198202685.1	unclassified Lactobacillus	Bacteria	firmicutes	MULTISPECIES: DNA repair protein RadA [unclassified Lactobacillus]
MBH9989828.1	Lactobacillus sp. M0392	Bacteria	firmicutes	DNA repair protein RadA [Lactobacillus sp. M0392]
MBI0024127.1	Lactobacillus sp. W8171	Bacteria	firmicutes	DNA repair protein RadA [Lactobacillus sp. W8171]
MBI0044869.1	Lactobacillus sp. M0393	Bacteria	firmicutes	DNA repair protein RadA [Lactobacillus sp. M0393]
WP_046325292.1	Lactobacillus melliventris	Bacteria	firmicutes	DNA repair protein RadA [Lactobacillus melliventris]
KJY56259.1	Lactobacillus melliventris	Bacteria	firmicutes	DNA repair protein radA [Lactobacillus melliventris]
WP_187156634.1	Lactobacillus melliventris	Bacteria	firmicutes	DNA repair protein RadA [Lactobacillus melliventris]
MBC6349067.1	Lactobacillus melliventris	Bacteria	firmicutes	DNA repair protein RadA [Lactobacillus melliventris]
WP_110446382.1	Lactobacillus melliventris	Bacteria	firmicutes	DNA repair protein RadA [Lactobacillus melliventris]
PXY84917.1	Lactobacillus melliventris	Bacteria	firmicutes	DNA repair protein RadA [Lactobacillus melliventris]
WP_122037847.1	Lactobacillus sp. ESL0259	Bacteria	firmicutes	DNA repair protein RadA [Lactobacillus sp. ESL0259]
RMC59688.1	Lactobacillus sp. ESL0259	Bacteria	firmicutes	DNA repair protein RadA [Lactobacillus sp. ESL0259]
WP_154548099.1	Firmicutes	Bacteria	firmicutes	MULTISPECIES: DNA repair protein RadA [Firmicutes]
MST86885.1	Lactobacillus porci	Bacteria	firmicutes	DNA repair protein RadA [Lactobacillus porci]
WP_205840125.1	Lactobacillus helveticus	Bacteria	firmicutes	DNA repair protein RadA [Lactobacillus helveticus]
MBN6048557.1	Lactobacillus helveticus	Bacteria	firmicutes	DNA repair protein RadA [Lactobacillus helveticus]
WP_201873758.1	Lactobacillus sp. A27	Bacteria	firmicutes	DNA repair protein RadA [Lactobacillus sp. A27]
MBL1059696.1	Lactobacillus sp. A27	Bacteria	firmicutes	DNA repair protein RadA [Lactobacillus sp. A27]
WP_057729641.1	Lactobacillus helveticus	Bacteria	firmicutes	DNA repair protein RadA [Lactobacillus helveticus]
KRO15950.1	Lactobacillus helveticus	Bacteria	firmicutes	dna repair protein rada [Lactobacillus helveticus]
GFO99965.1	Lactobacillus helveticus	Bacteria	firmicutes	DNA repair protein RadA [Lactobacillus helveticus]
GFP00951.1	Lactobacillus helveticus	Bacteria	firmicutes	DNA repair protein RadA [Lactobacillus helveticus]
GFP02925.1	Lactobacillus helveticus	Bacteria	firmicutes	DNA repair protein RadA [Lactobacillus helveticus]
GFP04343.1	Lactobacillus helveticus	Bacteria	firmicutes	DNA repair protein RadA [Lactobacillus helveticus]
WP_199282706.1	Lactobacillus sp. W8093	Bacteria	firmicutes	DNA repair protein RadA [Lactobacillus sp. W8093]
MBI0110461.1	Lactobacillus sp. W8093	Bacteria	firmicutes	DNA repair protein RadA [Lactobacillus sp. W8093]
WP_006585828.1	Lactobacillus	Bacteria	firmicutes	MULTISPECIES: DNA repair protein RadA [Lactobacillus]
EEU20686.1	Lactobacillus jensenii 27-2-CHN	Bacteria	firmicutes	DNA repair protein RadA [Lactobacillus jensenii 27-2-CHN]
EEX23778.1	Lactobacillus jensenii 115-3-CHN	Bacteria	firmicutes	DNA repair protein RadA [Lactobacillus jensenii 115-3-CHN]
EFH29916.1	Lactobacillus jensenii JV-V16	Bacteria	firmicutes	DNA repair protein RadA [Lactobacillus jensenii JV-V16]
KAA9245557.1	Lactobacillus jensenii	Bacteria	firmicutes	DNA repair protein RadA [Lactobacillus jensenii]
KAA9369058.1	Lactobacillus jensenii	Bacteria	firmicutes	DNA repair protein RadA [Lactobacillus jensenii]
WP_025005237.1	Lactobacillus gallinarum	Bacteria	firmicutes	DNA repair protein RadA [Lactobacillus gallinarum]
KRL24189.1	Lactobacillus gallinarum DSM 10532 = JCM 2011	Bacteria	firmicutes	dna repair protein rada [Lactobacillus gallinarum DSM 10532 = JCM 2011]
OUQ01558.1	Lactobacillus gallinarum	Bacteria	firmicutes	DNA repair protein RadA [Lactobacillus gallinarum]
OUQ49989.1	Lactobacillus gallinarum	Bacteria	firmicutes	DNA repair protein RadA [Lactobacillus gallinarum]
OUQ57305.1	Lactobacillus gallinarum	Bacteria	firmicutes	DNA repair protein RadA [Lactobacillus gallinarum]
OUQ77371.1	Lactobacillus gallinarum	Bacteria	firmicutes	DNA repair protein RadA [Lactobacillus gallinarum]
WP_172984804.1	Lactobacillus helveticus	Bacteria	firmicutes	DNA repair protein RadA [Lactobacillus helveticus]
NRO03790.1	Lactobacillus helveticus	Bacteria	firmicutes	DNA repair protein RadA [Lactobacillus helveticus]
NRO38062.1	Lactobacillus helveticus	Bacteria	firmicutes	DNA repair protein RadA [Lactobacillus helveticus]
NRO76521.1	Lactobacillus helveticus	Bacteria	firmicutes	DNA repair protein RadA [Lactobacillus helveticus]
WP_152724470.1	Lactobacillus helveticus	Bacteria	firmicutes	DNA repair protein RadA [Lactobacillus helveticus]
MPW15008.1	Lactobacillus helveticus	Bacteria	firmicutes	DNA repair protein RadA [Lactobacillus helveticus]
NMB31910.1	Lactobacillus sp.	Bacteria	firmicutes	DNA repair protein RadA [Lactobacillus sp.]
WP_006732434.1	Lactobacillus iners	Bacteria	firmicutes	DNA repair protein RadA [Lactobacillus iners]
EFO69293.1	Lactobacillus iners LactinV 03V1-b	Bacteria	firmicutes	DNA repair protein RadA [Lactobacillus iners LactinV 03V1-b]
EFQ50343.1	Lactobacillus iners LEAF 2062A-h1	Bacteria	firmicutes	DNA repair protein RadA [Lactobacillus iners LEAF 2062A-h1]
EFQ51305.1	Lactobacillus iners LEAF 3008A-a	Bacteria	firmicutes	DNA repair protein RadA [Lactobacillus iners LEAF 3008A-a]
QIH26877.1	Lactobacillus iners	Bacteria	firmicutes	DNA repair protein RadA [Lactobacillus iners]
WP_008474301.1	Lactobacillus gigeriorum	Bacteria	firmicutes	DNA repair protein RadA [Lactobacillus gigeriorum]
KRN13961.1	Lactobacillus gigeriorum DSM 23908 = CRBIP 24.85	Bacteria	firmicutes	DNA repair protein RadA [Lactobacillus gigeriorum DSM 23908 = CRBIP 24.85]
CCI87938.1	Lactobacillus gigeriorum DSM 23908 = CRBIP 24.85	Bacteria	firmicutes	DNA repair protein radA [Lactobacillus gigeriorum DSM 23908 = CRBIP 24.85]
WP_098045611.1	Lactobacillus	Bacteria	firmicutes	MULTISPECIES: DNA repair protein RadA [Lactobacillus]
PEG82100.1	Lactobacillus sp. UMNPBX17	Bacteria	firmicutes	DNA repair protein RadA [Lactobacillus sp. UMNPBX17]
WP_098043648.1	Lactobacillus	Bacteria	firmicutes	MULTISPECIES: DNA repair protein RadA [Lactobacillus]
MBM6973219.1	Lactobacillus gallinarum	Bacteria	firmicutes	DNA repair protein RadA [Lactobacillus gallinarum]
PEH07119.1	Lactobacillus sp. UMNPBX4	Bacteria	firmicutes	DNA repair protein RadA [Lactobacillus sp. UMNPBX4]
WP_007126839.1	Lactobacillus ultunensis	Bacteria	firmicutes	DNA repair protein RadA [Lactobacillus ultunensis]
EEJ71150.1	Lactobacillus ultunensis DSM 16047	Bacteria	firmicutes	DNA repair protein RadA [Lactobacillus ultunensis DSM 16047]
KRL82733.1	Lactobacillus ultunensis DSM 16047	Bacteria	firmicutes	DNA repair protein RadA [Lactobacillus ultunensis DSM 16047]
WP_006737100.1	Lactobacillus iners	Bacteria	firmicutes	DNA repair protein RadA [Lactobacillus iners]
EFU78323.1	Lactobacillus iners ATCC 55195	Bacteria	firmicutes	DNA repair protein RadA [Lactobacillus iners ATCC 55195]
PMC46756.1	Lactobacillus iners	Bacteria	firmicutes	DNA repair protein RadA [Lactobacillus iners]
WP_004045520.1	Lactobacillus	Bacteria	firmicutes	MULTISPECIES: DNA repair protein RadA [Lactobacillus]
EMZ18434.1	Lactobacillus sp. ASF360	Bacteria	firmicutes	DNA repair protein RadA [Lactobacillus sp. ASF360]
TGY15611.1	Lactobacillus intestinalis	Bacteria	firmicutes	DNA repair protein RadA [Lactobacillus intestinalis]
WP_006729454.1	Lactobacillus iners	Bacteria	firmicutes	DNA repair protein RadA [Lactobacillus iners]
EEW52126.1	Lactobacillus iners DSM 13335	Bacteria	firmicutes	DNA repair protein RadA [Lactobacillus iners DSM 13335]
KRL60336.1	Lactobacillus iners DSM 13335	Bacteria	firmicutes	DNA repair protein RadA [Lactobacillus iners DSM 13335]
QGA00557.1	Lactobacillus iners	Bacteria	firmicutes	DNA repair protein RadA [Lactobacillus iners]
WP_201247640.1	Lactobacillus ultunensis	Bacteria	firmicutes	DNA repair protein RadA [Lactobacillus ultunensis]
QQP28915.1	Lactobacillus ultunensis	Bacteria	firmicutes	DNA repair protein RadA [Lactobacillus ultunensis]
WP_204780853.1	Lactobacillus gallinarum	Bacteria	firmicutes	DNA repair protein RadA [Lactobacillus gallinarum]
MBM6957540.1	Lactobacillus gallinarum	Bacteria	firmicutes	DNA repair protein RadA [Lactobacillus gallinarum]
WP_057809284.1	Lactobacillus intestinalis	Bacteria	firmicutes	DNA repair protein RadA [Lactobacillus intestinalis]
KRM34364.1	Lactobacillus intestinalis DSM 6629	Bacteria	firmicutes	DNA repair protein RadA [Lactobacillus intestinalis DSM 6629]
WP_013853543.1	Lactobacillus kefiranofaciens	Bacteria	firmicutes	DNA repair protein RadA [Lactobacillus kefiranofaciens]
AEG39741.1	Lactobacillus kefiranofaciens ZW3	Bacteria	firmicutes	DNA repair protein radA [Lactobacillus kefiranofaciens ZW3]
KRM22912.1	Lactobacillus kefiranofaciens subsp. kefiranofaciens DSM 5016 = JCM 6985	Bacteria	firmicutes	DNA repair protein radA [Lactobacillus kefiranofaciens subsp. kefiranofaciens DSM 5016 = JCM 6985]
QFQ67356.1	Lactobacillus kefiranofaciens subsp. kefiranofaciens	Bacteria	firmicutes	DNA repair protein RadA [Lactobacillus kefiranofaciens subsp. kefiranofaciens]
SDA40631.1	Lactobacillus kefiranofaciens	Bacteria	firmicutes	DNA repair protein RadA/Sms [Lactobacillus kefiranofaciens]
WP_006585162.1	Lactobacillus jensenii	Bacteria	firmicutes	DNA repair protein RadA [Lactobacillus jensenii]
EEQ68991.1	Lactobacillus jensenii 1153	Bacteria	firmicutes	DNA repair protein RadA [Lactobacillus jensenii 1153]
ERJ44205.1	Lactobacillus jensenii MD IIE-70(2)	Bacteria	firmicutes	DNA repair protein RadA [Lactobacillus jensenii MD IIE-70(2)]
APT14273.1	Lactobacillus jensenii	Bacteria	firmicutes	DNA repair protein RadA [Lactobacillus jensenii]
EEQ24061.1	Lactobacillus jensenii 269-3	Bacteria	firmicutes	DNA repair protein RadA [Lactobacillus jensenii 269-3]
EEX27356.1	Lactobacillus jensenii SJ-7A-US	Bacteria	firmicutes	DNA repair protein RadA [Lactobacillus jensenii SJ-7A-US]
WP_160808041.1	Lactobacillus iners	Bacteria	firmicutes	DNA repair protein RadA [Lactobacillus iners]
MYN00177.1	Lactobacillus iners	Bacteria	firmicutes	DNA repair protein RadA [Lactobacillus iners]
WP_056985221.1	Lactobacillus amylovorus	Bacteria	firmicutes	DNA repair protein RadA [Lactobacillus amylovorus]
WP_006734723.1	Lactobacillus iners	Bacteria	firmicutes	DNA repair protein RadA [Lactobacillus iners]
EFQ48020.1	Lactobacillus iners LEAF 2053A-b	Bacteria	firmicutes	DNA repair protein RadA [Lactobacillus iners LEAF 2053A-b]
EGG32535.1	Lactobacillus iners SPIN 1401G	Bacteria	firmicutes	DNA repair protein RadA [Lactobacillus iners SPIN 1401G]
WP_188891845.1	Lactobacillus kefiranofaciens	Bacteria	firmicutes	DNA repair protein RadA [Lactobacillus kefiranofaciens]
QNT44529.1	Lactobacillus kefiranofaciens	Bacteria	firmicutes	DNA repair protein RadA [Lactobacillus kefiranofaciens]
WP_048588036.1	Lactobacillus jensenii	Bacteria	firmicutes	DNA repair protein RadA [Lactobacillus jensenii]
WP_117117508.1	Lactobacillus rodentium	Bacteria	firmicutes	DNA repair protein RadA [Lactobacillus rodentium]
GBG04249.1	Lactobacillus rodentium	Bacteria	firmicutes	DNA repair protein RadA [Lactobacillus rodentium]
WP_006730574.1	Lactobacillus iners	Bacteria	firmicutes	DNA repair protein RadA [Lactobacillus iners]
EFO66452.1	Lactobacillus iners LactinV 11V1-d	Bacteria	firmicutes	DNA repair protein RadA [Lactobacillus iners LactinV 11V1-d]
WP_153939523.1	Lactobacillus taiwanensis	Bacteria	firmicutes	DNA repair protein RadA [Lactobacillus taiwanensis]
MRM99311.1	Lactobacillus taiwanensis	Bacteria	firmicutes	DNA repair protein RadA [Lactobacillus taiwanensis]
RKJ22768.1	Bacillus aerius	Bacteria	firmicutes	DNA repair protein RadA [Bacillus aerius]
WP_057718277.1	Lactobacillus taiwanensis	Bacteria	firmicutes	DNA repair protein RadA [Lactobacillus taiwanensis]
KRN00420.1	Lactobacillus taiwanensis DSM 21401	Bacteria	firmicutes	DNA repair protein RadA [Lactobacillus taiwanensis DSM 21401]
WP_094503695.1	Lactobacillus taiwanensis	Bacteria	firmicutes	DNA repair protein RadA [Lactobacillus taiwanensis]
OYS17826.1	Lactobacillus taiwanensis	Bacteria	firmicutes	DNA repair protein RadA [Lactobacillus taiwanensis]
OYS22542.1	Lactobacillus taiwanensis	Bacteria	firmicutes	DNA repair protein RadA [Lactobacillus taiwanensis]
OYS24036.1	Lactobacillus taiwanensis	Bacteria	firmicutes	DNA repair protein RadA [Lactobacillus taiwanensis]
OYS25170.1	Lactobacillus taiwanensis	Bacteria	firmicutes	DNA repair protein RadA [Lactobacillus taiwanensis]
OYS29109.1	Lactobacillus taiwanensis	Bacteria	firmicutes	DNA repair protein RadA [Lactobacillus taiwanensis]
WP_151495098.1	Lactobacillus crispatus	Bacteria	firmicutes	DNA repair protein RadA [Lactobacillus crispatus]
KAB1978174.1	Lactobacillus crispatus	Bacteria	firmicutes	DNA repair protein RadA [Lactobacillus crispatus]
KRN92585.1	Lactobacillus amylovorus DSM 16698	Bacteria	firmicutes	DNA repair protein RadA [Lactobacillus amylovorus DSM 16698]
WP_094495887.1	Lactobacillus taiwanensis	Bacteria	firmicutes	DNA repair protein RadA [Lactobacillus taiwanensis]
OYR87056.1	Lactobacillus taiwanensis	Bacteria	firmicutes	DNA repair protein RadA [Lactobacillus taiwanensis]
OYR92490.1	Lactobacillus taiwanensis	Bacteria	firmicutes	DNA repair protein RadA [Lactobacillus taiwanensis]
OYR93511.1	Lactobacillus taiwanensis	Bacteria	firmicutes	DNA repair protein RadA [Lactobacillus taiwanensis]
OYR94240.1	Lactobacillus taiwanensis	Bacteria	firmicutes	DNA repair protein RadA [Lactobacillus taiwanensis]
MBD5429770.1	Lactobacillus sp.	Bacteria	firmicutes	DNA repair protein RadA [Lactobacillus sp.]
WP_172475884.1	Lactobacillus johnsonii	Bacteria	firmicutes	DNA repair protein RadA [Lactobacillus johnsonii]
GFI20245.1	Lactobacillus johnsonii	Bacteria	firmicutes	DNA repair protein RadA [Lactobacillus johnsonii]
WP_005720413.1	Lactobacillus	Bacteria	firmicutes	MULTISPECIES: DNA repair protein RadA [Lactobacillus]
EFQ44327.1	Lactobacillus crispatus CTV-05	Bacteria	firmicutes	DNA repair protein RadA [Lactobacillus crispatus CTV-05]
ETW72551.1	Lactobacillus crispatus 2029	Bacteria	firmicutes	DNA repair protein RadA [Lactobacillus crispatus 2029]
CPR65878.1	Chlamydia trachomatis	Bacteria	chlamydias	DNA repair protein RadA [Chlamydia trachomatis]
STX16923.1	Lactobacillus acidophilus	Bacteria	firmicutes	DNA repair protein RadA [Lactobacillus acidophilus]
AZR14876.1	Lactobacillus crispatus	Bacteria	firmicutes	DNA repair protein RadA [Lactobacillus crispatus]
WP_100733266.1	Lactobacillus crispatus	Bacteria	firmicutes	DNA repair protein RadA [Lactobacillus crispatus]
PJZ09903.1	Lactobacillus crispatus	Bacteria	firmicutes	DNA repair protein RadA [Lactobacillus crispatus]
WP_160811191.1	Lactobacillus crispatus	Bacteria	firmicutes	DNA repair protein RadA [Lactobacillus crispatus]
MYN54129.1	Lactobacillus crispatus	Bacteria	firmicutes	DNA repair protein RadA [Lactobacillus crispatus]
WP_195922310.1	Lactobacillus crispatus	Bacteria	firmicutes	DNA repair protein RadA [Lactobacillus crispatus]
WP_125565681.1	Companilactobacillus insicii	Bacteria	firmicutes	DNA repair protein RadA [Companilactobacillus insicii]
WP_180861477.1	Lactobacillus crispatus	Bacteria	firmicutes	DNA repair protein RadA [Lactobacillus crispatus]
QLL73223.1	Lactobacillus crispatus	Bacteria	firmicutes	DNA repair protein RadA [Lactobacillus crispatus]
WP_061204435.1	Lactobacillus crispatus	Bacteria	firmicutes	DNA repair protein RadA [Lactobacillus crispatus]
MBI1703122.1	Lactobacillus crispatus	Bacteria	firmicutes	DNA repair protein RadA [Lactobacillus crispatus]
OCX10059.1	Lactobacillus crispatus	Bacteria	firmicutes	DNA repair protein RadA [Lactobacillus crispatus]
OXC17571.1	Lactobacillus crispatus	Bacteria	firmicutes	DNA repair protein RadA [Lactobacillus crispatus]
OXC25867.1	Lactobacillus crispatus	Bacteria	firmicutes	DNA repair protein RadA [Lactobacillus crispatus]
OXC27549.1	Lactobacillus crispatus	Bacteria	firmicutes	DNA repair protein RadA [Lactobacillus crispatus]
WP_144855769.1	Lactobacillus crispatus	Bacteria	firmicutes	DNA repair protein RadA [Lactobacillus crispatus]
TVS31633.1	Lactobacillus crispatus	Bacteria	firmicutes	DNA repair protein RadA [Lactobacillus crispatus]
WP_057726692.1	Lactobacillus crispatus	Bacteria	firmicutes	DNA repair protein RadA [Lactobacillus crispatus]
KAA8802537.1	Lactobacillus crispatus	Bacteria	firmicutes	DNA repair protein RadA [Lactobacillus crispatus]
KAA8813153.1	Lactobacillus crispatus	Bacteria	firmicutes	DNA repair protein RadA [Lactobacillus crispatus]
KRK34094.1	Lactobacillus crispatus DSM 20584 = JCM 1185	Bacteria	firmicutes	DNA repair protein RadA [Lactobacillus crispatus DSM 20584 = JCM 1185]
ORE85708.1	Lactobacillus crispatus	Bacteria	firmicutes	DNA repair protein RadA [Lactobacillus crispatus]
WP_089146140.1	Lactobacillus	Bacteria	firmicutes	MULTISPECIES: DNA repair protein RadA [Lactobacillus]
OXC41239.1	Lactobacillus crispatus	Bacteria	firmicutes	DNA repair protein RadA [Lactobacillus crispatus]
OXC42232.1	Lactobacillus crispatus	Bacteria	firmicutes	DNA repair protein RadA [Lactobacillus crispatus]
PEG99288.1	Lactobacillus sp. UMNPBX8	Bacteria	firmicutes	DNA repair protein RadA [Lactobacillus sp. UMNPBX8]
WP_158181707.1	Lactobacillus crispatus	Bacteria	firmicutes	DNA repair protein RadA [Lactobacillus crispatus]
QGY94284.1	Lactobacillus crispatus	Bacteria	firmicutes	DNA repair protein RadA [Lactobacillus crispatus]
WP_150352243.1	Lactobacillus crispatus	Bacteria	firmicutes	DNA repair protein RadA [Lactobacillus crispatus]
KAA8780735.1	Lactobacillus crispatus	Bacteria	firmicutes	DNA repair protein RadA [Lactobacillus crispatus]
KAA8792794.1	Lactobacillus crispatus	Bacteria	firmicutes	DNA repair protein RadA [Lactobacillus crispatus]
KAA8794851.1	Lactobacillus crispatus	Bacteria	firmicutes	DNA repair protein RadA [Lactobacillus crispatus]
KAA8801533.1	Lactobacillus crispatus	Bacteria	firmicutes	DNA repair protein RadA [Lactobacillus crispatus]
KAA8808718.1	Lactobacillus crispatus	Bacteria	firmicutes	DNA repair protein RadA [Lactobacillus crispatus]
WP_201336245.1	unclassified Lactobacillus	Bacteria	firmicutes	MULTISPECIES: DNA repair protein RadA, partial [unclassified Lactobacillus]
WP_150399234.1	Lactobacillus crispatus	Bacteria	firmicutes	DNA repair protein RadA [Lactobacillus crispatus]
KAA8810541.1	Lactobacillus crispatus	Bacteria	firmicutes	DNA repair protein RadA [Lactobacillus crispatus]
MBD5432246.1	Lactobacillus sp.	Bacteria	firmicutes	DNA repair protein RadA [Lactobacillus sp.]
WP_054640127.1	Lactobacillus kefiranofaciens	Bacteria	firmicutes	DNA repair protein RadA [Lactobacillus kefiranofaciens]
KRL30325.1	Lactobacillus kefiranofaciens subsp. kefirgranum DSM 10550 = JCM 8572	Bacteria	firmicutes	DNA repair protein radA [Lactobacillus kefiranofaciens subsp. kefirgranum DSM 10550 = JCM 8572]
PAK99235.1	Lactobacillus kefiranofaciens	Bacteria	firmicutes	DNA repair protein RadA [Lactobacillus kefiranofaciens]
MBD5431158.1	Lactobacillus sp.	Bacteria	firmicutes	DNA repair protein RadA [Lactobacillus sp.]
WP_201331282.1	Lactobacillus sp. YZ02	Bacteria	firmicutes	DNA repair protein RadA, partial [Lactobacillus sp. YZ02]
WP_198181026.1	unclassified Lactobacillus	Bacteria	firmicutes	MULTISPECIES: DNA repair protein RadA [unclassified Lactobacillus]
MBI0121898.1	Lactobacillus sp. M0398	Bacteria	firmicutes	DNA repair protein RadA [Lactobacillus sp. M0398]
MBI0123764.1	Lactobacillus sp. W8174	Bacteria	firmicutes	DNA repair protein RadA [Lactobacillus sp. W8174]
MBI0135942.1	Lactobacillus sp. W8173	Bacteria	firmicutes	DNA repair protein RadA [Lactobacillus sp. W8173]
WP_013437167.1	Lactobacillus	Bacteria	firmicutes	MULTISPECIES: DNA repair protein RadA [Lactobacillus]
CDA27047.1	Lactobacillus amylovorus CAG:719	Bacteria	firmicutes	dNA repair protein radA [Lactobacillus amylovorus CAG:719]
HBQ08148.1	Lactobacillus sp.	Bacteria	firmicutes	DNA repair protein RadA [Lactobacillus sp.]
ADQ58351.1	Lactobacillus amylovorus GRL 1112	Bacteria	firmicutes	DNA repair protein RadA [Lactobacillus amylovorus GRL 1112]
ADZ06533.1	Lactobacillus amylovorus	Bacteria	firmicutes	DNA repair protein RadA [Lactobacillus amylovorus]
AEA31321.1	Lactobacillus amylovorus GRL1118	Bacteria	firmicutes	DNA repair protein RadA [Lactobacillus amylovorus GRL1118]
WP_136860483.1	Lactobacillus amylovorus	Bacteria	firmicutes	DNA repair protein RadA [Lactobacillus amylovorus]
TJY04672.1	Lactobacillus amylovorus	Bacteria	firmicutes	DNA repair protein RadA [Lactobacillus amylovorus]
WP_080881157.1	Lactobacillus amylolyticus	Bacteria	firmicutes	DNA repair protein RadA [Lactobacillus amylolyticus]
ARD06405.1	Lactobacillus amylolyticus	Bacteria	firmicutes	DNA repair protein RadA [Lactobacillus amylolyticus]
WP_198565629.1	Lactobacillus crispatus	Bacteria	firmicutes	DNA repair protein RadA [Lactobacillus crispatus]
MBI1720665.1	Lactobacillus crispatus	Bacteria	firmicutes	DNA repair protein RadA [Lactobacillus crispatus]
TKW73317.1	Staphylococcus hominis	Bacteria	firmicutes	DNA repair protein RadA, partial [Staphylococcus hominis]
WP_056946525.1	Amylolactobacillus	Bacteria	firmicutes	MULTISPECIES: DNA repair protein RadA [Amylolactobacillus]
APT18119.1	Amylolactobacillus amylophilus DSM 20533 = JCM 1125	Bacteria	firmicutes	DNA repair protein RadA [Amylolactobacillus amylophilus DSM 20533 = JCM 1125]
KRK37468.1	Amylolactobacillus amylotrophicus DSM 20534	Bacteria	firmicutes	DNA repair protein RadA [Amylolactobacillus amylotrophicus DSM 20534]
KRM42141.1	Amylolactobacillus amylophilus DSM 20533 = JCM 1125	Bacteria	firmicutes	DNA repair protein RadA [Amylolactobacillus amylophilus DSM 20533 = JCM 1125]
GED80518.1	Amylolactobacillus amylophilus	Bacteria	firmicutes	DNA repair protein RadA [Amylolactobacillus amylophilus]
WP_122023238.1	Lactobacillus sp. ESL0228	Bacteria	firmicutes	DNA repair protein RadA [Lactobacillus sp. ESL0228]
RMC47830.1	Lactobacillus sp. ESL0228	Bacteria	firmicutes	DNA repair protein RadA [Lactobacillus sp. ESL0228]
WP_103752440.1	Lactobacillus panisapium	Bacteria	firmicutes	DNA repair protein RadA [Lactobacillus panisapium]
WP_164798853.1	Lactobacillus iners	Bacteria	firmicutes	DNA repair protein RadA [Lactobacillus iners]
QIH28063.1	Lactobacillus iners	Bacteria	firmicutes	DNA repair protein RadA [Lactobacillus iners]
WP_156661367.1	Lactobacillus acetotolerans	Bacteria	firmicutes	DNA repair protein RadA [Lactobacillus acetotolerans]
QGV04999.1	Lactobacillus acetotolerans	Bacteria	firmicutes	DNA repair protein RadA [Lactobacillus acetotolerans]
QJD72503.1	Lactobacillus acetotolerans	Bacteria	firmicutes	DNA repair protein RadA [Lactobacillus acetotolerans]
WP_056969481.1	Lactobacillus acetotolerans	Bacteria	firmicutes	DNA repair protein RadA [Lactobacillus acetotolerans]
KRN42156.1	Lactobacillus acetotolerans DSM 20749 = JCM 3825	Bacteria	firmicutes	DNA repair protein RadA [Lactobacillus acetotolerans DSM 20749 = JCM 3825]
QFG50897.1	Lactobacillus acetotolerans	Bacteria	firmicutes	DNA repair protein RadA [Lactobacillus acetotolerans]
GGV07444.1	Lactobacillus acetotolerans DSM 20749 = JCM 3825	Bacteria	firmicutes	DNA repair protein RadA [Lactobacillus acetotolerans DSM 20749 = JCM 3825]
WP_103660785.1	Lactobacillus	Bacteria	firmicutes	MULTISPECIES: DNA repair protein RadA [Lactobacillus]
RVU70821.1	Lactobacillus xujianguonis	Bacteria	firmicutes	DNA repair protein RadA [Lactobacillus xujianguonis]
RVU76987.1	Lactobacillus xujianguonis	Bacteria	firmicutes	DNA repair protein RadA [Lactobacillus xujianguonis]
WP_060459233.1	Lactobacillus acetotolerans	Bacteria	firmicutes	DNA repair protein RadA [Lactobacillus acetotolerans]
MBN7275802.1	Lactobacillus acetotolerans	Bacteria	firmicutes	DNA repair protein RadA [Lactobacillus acetotolerans]
BAQ56803.1	Lactobacillus acetotolerans	Bacteria	firmicutes	DNA repair protein RadA [Lactobacillus acetotolerans]
WP_170088877.1	Lactobacillus amylovorus	Bacteria	firmicutes	DNA repair protein RadA [Lactobacillus amylovorus]
NME29996.1	Lactobacillus amylovorus	Bacteria	firmicutes	DNA repair protein RadA [Lactobacillus amylovorus]
WP_103658665.1	Lactobacillus helveticus	Bacteria	firmicutes	DNA repair protein RadA [Lactobacillus helveticus]
MBO1882345.1	Lactobacillus helveticus	Bacteria	firmicutes	DNA repair protein RadA [Lactobacillus helveticus]
POO30886.1	Lactobacillus helveticus	Bacteria	firmicutes	DNA repair protein RadA [Lactobacillus helveticus]
GFP09305.1	Lactobacillus helveticus	Bacteria	firmicutes	DNA repair protein RadA [Lactobacillus helveticus]
GFP17604.1	Lactobacillus helveticus	Bacteria	firmicutes	DNA repair protein RadA [Lactobacillus helveticus]
WP_025014690.1	Lactobacillus kitasatonis	Bacteria	firmicutes	DNA repair protein RadA [Lactobacillus kitasatonis]
WP_025283283.1	Lactobacillus helveticus	Bacteria	firmicutes	DNA repair protein RadA [Lactobacillus helveticus]
AHI11324.1	Lactobacillus helveticus H9	Bacteria	firmicutes	DNA repair protein radA [Lactobacillus helveticus H9]
AKG66183.1	Lactobacillus helveticus	Bacteria	firmicutes	DNA repair protein RadA [Lactobacillus helveticus]
NRO07520.1	Lactobacillus helveticus	Bacteria	firmicutes	DNA repair protein RadA [Lactobacillus helveticus]
NRO16907.1	Lactobacillus helveticus	Bacteria	firmicutes	DNA repair protein RadA [Lactobacillus helveticus]
NRO20976.1	Lactobacillus helveticus	Bacteria	firmicutes	DNA repair protein RadA [Lactobacillus helveticus]
WP_165724506.1	Lactobacillus helveticus	Bacteria	firmicutes	DNA repair protein RadA [Lactobacillus helveticus]
NHL93688.1	Lactobacillus helveticus	Bacteria	firmicutes	DNA repair protein RadA [Lactobacillus helveticus]
WP_094498287.1	Lactobacillus taiwanensis	Bacteria	firmicutes	DNA repair protein RadA [Lactobacillus taiwanensis]
OYS00655.1	Lactobacillus taiwanensis	Bacteria	firmicutes	DNA repair protein RadA [Lactobacillus taiwanensis]
OYS04089.1	Lactobacillus taiwanensis	Bacteria	firmicutes	DNA repair protein RadA [Lactobacillus taiwanensis]
WP_173001089.1	Lactobacillus helveticus	Bacteria	firmicutes	DNA repair protein RadA [Lactobacillus helveticus]
NRO78083.1	Lactobacillus helveticus	Bacteria	firmicutes	DNA repair protein RadA [Lactobacillus helveticus]
WP_122018712.1	unclassified Lactobacillus	Bacteria	firmicutes	MULTISPECIES: DNA repair protein RadA [unclassified Lactobacillus]
RMC23971.1	Lactobacillus sp. ESL0247	Bacteria	firmicutes	DNA repair protein RadA [Lactobacillus sp. ESL0247]
RMC28342.1	Lactobacillus sp. ESL0246	Bacteria	firmicutes	DNA repair protein RadA [Lactobacillus sp. ESL0246]
RMC31068.1	Lactobacillus sp. ESL0245	Bacteria	firmicutes	DNA repair protein RadA [Lactobacillus sp. ESL0245]
WP_172983410.1	Lactobacillus helveticus	Bacteria	firmicutes	DNA repair protein RadA [Lactobacillus helveticus]
NRN88839.1	Lactobacillus helveticus	Bacteria	firmicutes	DNA repair protein RadA [Lactobacillus helveticus]
NRN93178.1	Lactobacillus helveticus	Bacteria	firmicutes	DNA repair protein RadA [Lactobacillus helveticus]
NRO25818.1	Lactobacillus helveticus	Bacteria	firmicutes	DNA repair protein RadA [Lactobacillus helveticus]
NRO53973.1	Lactobacillus helveticus	Bacteria	firmicutes	DNA repair protein RadA [Lactobacillus helveticus]
WP_005724205.1	Lactobacillus crispatus	Bacteria	firmicutes	DNA repair protein RadA [Lactobacillus crispatus]
EEU18775.1	Lactobacillus crispatus 125-2-CHN	Bacteria	firmicutes	DNA repair protein RadA [Lactobacillus crispatus 125-2-CHN]
WP_003625859.1	Lactobacillus helveticus	Bacteria	firmicutes	DNA repair protein RadA [Lactobacillus helveticus]
AZA21183.1	Lactobacillus helveticus	Bacteria	firmicutes	DNA repair protein RadA [Lactobacillus helveticus]
EEW67893.1	Lactobacillus helveticus DSM 20075 = CGMCC 1.1877	Bacteria	firmicutes	DNA repair protein RadA [Lactobacillus helveticus DSM 20075 = CGMCC 1.1877]
KGL04518.1	Lactobacillus helveticus	Bacteria	firmicutes	DNA repair protein RadA [Lactobacillus helveticus]
KGL06201.1	Lactobacillus helveticus	Bacteria	firmicutes	DNA repair protein RadA [Lactobacillus helveticus]
KRL36547.1	Lactobacillus helveticus DSM 20075 = CGMCC 1.1877	Bacteria	firmicutes	DNA repair protein RadA [Lactobacillus helveticus DSM 20075 = CGMCC 1.1877]
WP_094517504.1	Lactobacillus taiwanensis	Bacteria	firmicutes	DNA repair protein RadA [Lactobacillus taiwanensis]
OYR97003.1	Lactobacillus taiwanensis	Bacteria	firmicutes	DNA repair protein RadA [Lactobacillus taiwanensis]
OYS01546.1	Lactobacillus taiwanensis	Bacteria	firmicutes	DNA repair protein RadA [Lactobacillus taiwanensis]
OYS15763.1	Lactobacillus taiwanensis	Bacteria	firmicutes	DNA repair protein RadA [Lactobacillus taiwanensis]
OYS16667.1	Lactobacillus taiwanensis	Bacteria	firmicutes	DNA repair protein RadA [Lactobacillus taiwanensis]
OYS16774.1	Lactobacillus taiwanensis	Bacteria	firmicutes	DNA repair protein RadA [Lactobacillus taiwanensis]
KRM04108.1	Lactobacillus kitasatonis DSM 16761 = JCM 1039	Bacteria	firmicutes	DNA repair protein RadA [Lactobacillus kitasatonis DSM 16761 = JCM 1039]
WP_014563030.1	Lactobacillus helveticus	Bacteria	firmicutes	DNA repair protein RadA [Lactobacillus helveticus]
ADX69560.1	Lactobacillus helveticus H10	Bacteria	firmicutes	DNA repair protein radA [Lactobacillus helveticus H10]
NRN78058.1	Lactobacillus helveticus	Bacteria	firmicutes	DNA repair protein RadA [Lactobacillus helveticus]
NRN82336.1	Lactobacillus helveticus	Bacteria	firmicutes	DNA repair protein RadA [Lactobacillus helveticus]
NRN90790.1	Lactobacillus helveticus	Bacteria	firmicutes	DNA repair protein RadA [Lactobacillus helveticus]
NRN95041.1	Lactobacillus helveticus	Bacteria	firmicutes	DNA repair protein RadA [Lactobacillus helveticus]
WP_025080060.1	Lactobacillus hamsteri	Bacteria	firmicutes	DNA repair protein RadA [Lactobacillus hamsteri]
KRM40954.1	Lactobacillus hamsteri DSM 5661 = JCM 6256	Bacteria	firmicutes	DNA repair protein RadA [Lactobacillus hamsteri DSM 5661 = JCM 6256]
WP_023061440.1	Lactobacillus helveticus	Bacteria	firmicutes	DNA repair protein RadA [Lactobacillus helveticus]
ALI51989.1	Lactobacillus helveticus	Bacteria	firmicutes	DNA repair protein RadA [Lactobacillus helveticus]
NRN71572.1	Lactobacillus helveticus	Bacteria	firmicutes	DNA repair protein RadA [Lactobacillus helveticus]
NRN75855.1	Lactobacillus helveticus	Bacteria	firmicutes	DNA repair protein RadA [Lactobacillus helveticus]
NRN80707.1	Lactobacillus helveticus	Bacteria	firmicutes	DNA repair protein RadA [Lactobacillus helveticus]
NRN84984.1	Lactobacillus helveticus	Bacteria	firmicutes	DNA repair protein RadA [Lactobacillus helveticus]
WP_003631505.1	Lactobacillus helveticus	Bacteria	firmicutes	DNA repair protein RadA [Lactobacillus helveticus]
ABI13577.1	Lactobacillus helveticus CNRZ32	Bacteria	firmicutes	putative ATP-dependent serine protease [Lactobacillus helveticus CNRZ32]
EGF34779.1	Lactobacillus helveticus MTCC 5463	Bacteria	firmicutes	DNA repair protein RadA [Lactobacillus helveticus MTCC 5463]
AGQ24128.1	Lactobacillus helveticus CNRZ32	Bacteria	firmicutes	DNA repair protein RadA [Lactobacillus helveticus CNRZ32]
AJY60946.1	Lactobacillus helveticus	Bacteria	firmicutes	DNA repair protein RadA [Lactobacillus helveticus]
ANZ55957.1	Lactobacillus helveticus	Bacteria	firmicutes	DNA repair protein RadA [Lactobacillus helveticus]
WP_005725563.1	Lactobacillus crispatus	Bacteria	firmicutes	DNA repair protein RadA [Lactobacillus crispatus]
EEX28740.1	Lactobacillus crispatus MV-3A-US	Bacteria	firmicutes	DNA repair protein RadA [Lactobacillus crispatus MV-3A-US]
KWU12168.1	Lactobacillus crispatus	Bacteria	firmicutes	DNA repair protein RadA [Lactobacillus crispatus]
WP_172992768.1	Lactobacillus helveticus	Bacteria	firmicutes	DNA repair protein RadA [Lactobacillus helveticus]
NRN74349.1	Lactobacillus helveticus	Bacteria	firmicutes	DNA repair protein RadA [Lactobacillus helveticus]
NRO42355.1	Lactobacillus helveticus	Bacteria	firmicutes	DNA repair protein RadA [Lactobacillus helveticus]
WP_172997658.1	Lactobacillus helveticus	Bacteria	firmicutes	DNA repair protein RadA [Lactobacillus helveticus]
NRO64110.1	Lactobacillus helveticus	Bacteria	firmicutes	DNA repair protein RadA [Lactobacillus helveticus]
WP_012211406.1	Lactobacillus helveticus	Bacteria	firmicutes	DNA repair protein RadA [Lactobacillus helveticus]
ABX26587.1	Lactobacillus helveticus DPC 4571	Bacteria	firmicutes	putative DNA repair protein RadA [Lactobacillus helveticus DPC 4571]
AUI73698.1	Lactobacillus helveticus	Bacteria	firmicutes	DNA repair protein RadA [Lactobacillus helveticus]
AUI75648.1	Lactobacillus helveticus	Bacteria	firmicutes	DNA repair protein RadA [Lactobacillus helveticus]
NRO48908.1	Lactobacillus helveticus	Bacteria	firmicutes	DNA repair protein RadA [Lactobacillus helveticus]
NRO74640.1	Lactobacillus helveticus	Bacteria	firmicutes	DNA repair protein RadA [Lactobacillus helveticus]
WP_173007631.1	Lactobacillus helveticus	Bacteria	firmicutes	DNA repair protein RadA [Lactobacillus helveticus]
NRO90776.1	Lactobacillus helveticus	Bacteria	firmicutes	DNA repair protein RadA [Lactobacillus helveticus]
WP_014918250.1	Lactobacillus helveticus	Bacteria	firmicutes	DNA repair protein RadA [Lactobacillus helveticus]
AFR21381.1	Lactobacillus helveticus R0052	Bacteria	firmicutes	DNA repair protein RadA [Lactobacillus helveticus R0052]
AZK92092.1	Lactobacillus helveticus	Bacteria	firmicutes	hypothetical protein LH5_01866 [Lactobacillus helveticus]
MZR05502.1	Lactobacillus helveticus	Bacteria	firmicutes	DNA repair protein RadA [Lactobacillus helveticus]
NAS33556.1	Lactobacillus helveticus	Bacteria	firmicutes	DNA repair protein RadA [Lactobacillus helveticus]
NRO50485.1	Lactobacillus helveticus	Bacteria	firmicutes	DNA repair protein RadA [Lactobacillus helveticus]
WP_003549080.1	Lactobacillus acidophilus	Bacteria	firmicutes	DNA repair protein RadA [Lactobacillus acidophilus]
EEJ76471.1	Lactobacillus acidophilus ATCC 4796	Bacteria	firmicutes	DNA repair protein RadA [Lactobacillus acidophilus ATCC 4796]
AAV42238.1	Lactobacillus acidophilus NCFM	Bacteria	firmicutes	DNA repair protein [Lactobacillus acidophilus NCFM]
AGK93566.1	Lactobacillus acidophilus La-14	Bacteria	firmicutes	DNA repair protein RadA [Lactobacillus acidophilus La-14]
AJP45810.1	Lactobacillus acidophilus	Bacteria	firmicutes	DNA repair protein RadA [Lactobacillus acidophilus]
ASN46277.1	Lactobacillus acidophilus	Bacteria	firmicutes	DNA repair protein RadA [Lactobacillus acidophilus]
WP_056939974.1	Lactobacillus amylovorus	Bacteria	firmicutes	DNA repair protein RadA [Lactobacillus amylovorus]
ATO52852.1	Lactobacillus amylovorus DSM 20531	Bacteria	firmicutes	DNA repair protein RadA [Lactobacillus amylovorus DSM 20531]
KRK43450.1	Lactobacillus amylovorus DSM 20531	Bacteria	firmicutes	DNA repair protein RadA [Lactobacillus amylovorus DSM 20531]
KAG2436443.1	Chlamydomonas incerta	Eukaryota	green algae	hypothetical protein HXX76_006746 [Chlamydomonas incerta]
KAG2454632.1	Chlamydomonas schloesseri	Eukaryota	green algae	hypothetical protein HYH02_000473 [Chlamydomonas schloesseri]
AAL27842.1	Chlamydomonas reinhardtii	Eukaryota	green algae	RAD51C protein [Chlamydomonas reinhardtii]
PNW86948.1	Chlamydomonas reinhardtii	Eukaryota	green algae	hypothetical protein CHLRE_02g102500v5 [Chlamydomonas reinhardtii]
KXZ49172.1	Gonium pectorale	Eukaryota	green algae	hypothetical protein GPECTOR_23g99 [Gonium pectorale]
XP_034774006.1	Acipenser ruthenus	Eukaryota	bony fishes	elongator complex protein 6 [Acipenser ruthenus]
MBN3275134.1	Polyodon spathula	Eukaryota	bony fishes	ELP6 protein [Polyodon spathula]
RXM99197.1	Acipenser ruthenus	Eukaryota	bony fishes	Elongator complex protein 6 [Acipenser ruthenus]
GDY10824.1	Planctomycetia bacterium	Bacteria	bacteria	hypothetical protein LBMAG52_43120 [Planctomycetia bacterium]
MBA2688603.1	Gemmatimonadaceae bacterium	Bacteria	bacteria	DNA repair protein RadA [Gemmatimonadaceae bacterium]
YP_002004035.1	Lactococcus virus Bibb29	Viruses	viruses	putative DNA polymerase [Lactococcus virus Bibb29]
ABY84566.1	Lactococcus virus Bibb29	Viruses	viruses	putative DNA polymerase [Lactococcus virus Bibb29]
ATW69711.1	Lactococcus phage vB_Llc_bIBBEg1	Viruses	viruses	DNA polymerase [Lactococcus phage vB_Llc_bIBBEg1]
ASR76038.1	Lactococcus phage vB_Llc_bIBBF14	Viruses	viruses	DNA polymerase [Lactococcus phage vB_Llc_bIBBF14]
ATW69545.1	Lactococcus phage vB_Llc_bIBB14s	Viruses	viruses	DNA polymerase [Lactococcus phage vB_Llc_bIBB14s]
ATW69656.1	Lactococcus phage vB_Llc_bIBB77s	Viruses	viruses	DNA polymerase [Lactococcus phage vB_Llc_bIBB77s]
ATW69602.1	Lactococcus phage vB_Llc_bIBB24tp1	Viruses	viruses	DNA polymerase [Lactococcus phage vB_Llc_bIBB24tp1]
YP_009875849.1	Lactococcus phage 3R16S	Viruses	viruses	DNA polymerase [Lactococcus phage 3R16S]
ALM64953.1	Lactococcus phage 936 group phage Phi10.5	Viruses	viruses	DNA polymerase [Lactococcus phage 936 group phage Phi10.5]
ANY28781.1	Lactococcus phage 10W22S	Viruses	viruses	DNA polymerase subunit [Lactococcus phage 10W22S]
AOQ29497.1	Lactococcus phage 3R07S	Viruses	viruses	DNA polymerase subunit [Lactococcus phage 3R07S]
AOQ29615.1	Lactococcus phage 2R15M	Viruses	viruses	DNA polymerase subunit [Lactococcus phage 2R15M]
AOQ29734.1	Lactococcus phage 2R15S2	Viruses	viruses	DNA polymerase subunit [Lactococcus phage 2R15S2]
AOQ29793.1	Lactococcus phage 2R06A	Viruses	viruses	DNA polymerase subunit [Lactococcus phage 2R06A]
AOQ30026.1	Lactococcus phage 10W24	Viruses	viruses	DNA polymerase subunit [Lactococcus phage 10W24]
AOQ30138.1	Lactococcus phage 17W11	Viruses	viruses	DNA polymerase subunit [Lactococcus phage 17W11]
ATE83910.1	Lactococcus phage LP0202	Viruses	viruses	hypothetical protein LP0202_46 [Lactococcus phage LP0202]
ATE84069.1	Lactococcus phage LP0304	Viruses	viruses	hypothetical protein LP0304_46 [Lactococcus phage LP0304]
YP_006201581.1	Lactococcus virus ASCC273	Viruses	viruses	putative DNA polymerase subunit [Lactococcus virus ASCC273]
AFE87015.1	Lactococcus phage ASCC287	Viruses	viruses	putative DNA polymerase subunit [Lactococcus phage ASCC287]
AFE87128.1	Lactococcus phage ASCC324	Viruses	viruses	putative DNA polymerase subunit [Lactococcus phage ASCC324]
AFE87186.1	Lactococcus phage ASCC337	Viruses	viruses	putative DNA polymerase subunit [Lactococcus phage ASCC337]
AFE87412.1	Lactococcus phage ASCC368	Viruses	viruses	putative DNA polymerase subunit [Lactococcus phage ASCC368]
AFE87470.1	Lactococcus phage ASCC395	Viruses	viruses	putative DNA polymerase subunit [Lactococcus phage ASCC395]
AFE87528.1	Lactococcus phage ASCC397	Viruses	viruses	putative DNA polymerase subunit [Lactococcus phage ASCC397]
AFE87587.1	Lactococcus phage ASCC406	Viruses	viruses	putative DNA polymerase subunit [Lactococcus phage ASCC406]
AFE87646.1	Lactococcus phage ASCC454	Viruses	viruses	putative DNA polymerase subunit [Lactococcus phage ASCC454]
AFE87704.1	Lactococcus phage ASCC460	Viruses	viruses	putative DNA polymerase subunit [Lactococcus phage ASCC460]
AFE87763.1	Lactococcus phage ASCC476	Viruses	viruses	putative DNA polymerase subunit [Lactococcus phage ASCC476]
AFE87878.1	Lactococcus phage ASCC502	Viruses	viruses	putative DNA polymerase subunit [Lactococcus phage ASCC502]
AFE87936.1	Lactococcus phage ASCC506	Viruses	viruses	putative DNA polymerase subunit [Lactococcus phage ASCC506]
AFE87994.1	Lactococcus phage ASCC527	Viruses	viruses	putative DNA polymerase subunit [Lactococcus phage ASCC527]
AFE88164.1	Lactococcus phage ASCC544	Viruses	viruses	putative DNA polymerase subunit [Lactococcus phage ASCC544]
ALM63390.1	Lactococcus phage 936 group phage PhiD.18	Viruses	viruses	DNA polymerase [Lactococcus phage 936 group phage PhiD.18]
YP_006201980.1	Lactococcus virus ASCC281	Viruses	viruses	putative DNA polymerase subunit [Lactococcus virus ASCC281]
AFE86900.1	Lactococcus virus ASCC281	Viruses	viruses	putative DNA polymerase subunit [Lactococcus virus ASCC281]
AFE87297.1	Lactococcus phage ASCC358	Viruses	viruses	putative DNA polymerase subunit [Lactococcus phage ASCC358]
AFE87354.1	Lactococcus phage ASCC365	Viruses	viruses	putative DNA polymerase subunit [Lactococcus phage ASCC365]
YP_009884923.1	Lactococcus phage P1532	Viruses	viruses	hypothetical protein HYQ04_gp39 [Lactococcus phage P1532]
QIG57000.1	Lactococcus phage P1532	Viruses	viruses	hypothetical protein [Lactococcus phage P1532]
YP_009874177.1	Lactococcus phage fd13	Viruses	viruses	putative DNA polymerase subunit [Lactococcus phage fd13]
AGI10835.1	Lactococcus phage fd13	Viruses	viruses	putative DNA polymerase subunit [Lactococcus phage fd13]
YP_009879351.1	Lactococcus phage vB_Llc_bIBB5g1	Viruses	viruses	DNA polymerase [Lactococcus phage vB_Llc_bIBB5g1]
ATW69491.1	Lactococcus phage vB_Llc_bIBB5g1	Viruses	viruses	DNA polymerase [Lactococcus phage vB_Llc_bIBB5g1]
ALM63550.1	Lactococcus phage 936 group phage Phi43	Viruses	viruses	DNA polymerase [Lactococcus phage 936 group phage Phi43]
ATE83692.1	Lactococcus phage LP0004b	Viruses	viruses	hypothetical protein LP0004b_48 [Lactococcus phage LP0004b]
YP_009874689.1	Lactococcus phage 936 group phage Phi19.3	Viruses	viruses	DNA polymerase [Lactococcus phage 936 group phage Phi19.3]
ALM63286.1	Lactococcus phage 936 group phage Phi19.3	Viruses	viruses	DNA polymerase [Lactococcus phage 936 group phage Phi19.3]
ALM64891.1	Lactococcus phage 936 group phage Phi19.2	Viruses	viruses	DNA polymerase [Lactococcus phage 936 group phage Phi19.2]
AFE87243.1	Lactococcus phage ASCC356	Viruses	viruses	putative DNA polymerase subunit [Lactococcus phage ASCC356]
YP_006201751.1	Lactococcus virus ASCC465	Viruses	viruses	putative DNA polymerase subunit [Lactococcus virus ASCC465]
AFE86673.1	Lactococcus phage ASCC473	Viruses	viruses	putative DNA polymerase subunit [Lactococcus phage ASCC473]
AFE86728.1	Lactococcus phage ASCC489	Viruses	viruses	putative DNA polymerase subunit [Lactococcus phage ASCC489]
AFE87822.1	Lactococcus phage ASCC497	Viruses	viruses	putative DNA polymerase subunit [Lactococcus phage ASCC497]
AFE88053.1	Lactococcus phage ASCC531	Viruses	viruses	putative DNA polymerase subunit [Lactococcus phage ASCC531]
AFE86617.1	Lactococcus virus ASCC465	Viruses	viruses	putative DNA polymerase subunit [Lactococcus virus ASCC465]
AFE86957.1	Lactococcus phage ASCC284	Viruses	viruses	putative DNA polymerase subunit [Lactococcus phage ASCC284]
AFE87072.1	Lactococcus phage ASCC310	Viruses	viruses	putative DNA polymerase subunit [Lactococcus phage ASCC310]
YP_006201638.1	Lactococcus virus ASCC532	Viruses	viruses	putative DNA polymerase subunit [Lactococcus virus ASCC532]
AFE88108.1	Lactococcus virus ASCC532	Viruses	viruses	putative DNA polymerase subunit [Lactococcus virus ASCC532]
YP_003127334.1	Lactococcus virus CB13	Viruses	viruses	putative DNA polymerase subunit [Lactococcus virus CB13]
ACU46860.1	Lactococcus virus CB13	Viruses	viruses	putative DNA polymerase subunit [Lactococcus virus CB13]
YP_009878020.1	Lactococcus phage 37201	Viruses	viruses	putative DNA polymerase [Lactococcus phage 37201]
ASZ71249.1	Lactococcus phage 37201	Viruses	viruses	putative DNA polymerase [Lactococcus phage 37201]
YP_009878610.1	Lactococcus phage 79201	Viruses	viruses	putative DNA polymerase subunit [Lactococcus phage 79201]
ASZ71784.1	Lactococcus phage 79201	Viruses	viruses	putative DNA polymerase subunit [Lactococcus phage 79201]
YP_009875135.1	Lactococcus phage 936 group phage Phi91127	Viruses	viruses	DNA polymerase [Lactococcus phage 936 group phage Phi91127]
ALM64275.1	Lactococcus phage 936 group phage Phi91127	Viruses	viruses	DNA polymerase [Lactococcus phage 936 group phage Phi91127]
ALM64334.1	Lactococcus phage 936 group phage PhiM.5	Viruses	viruses	DNA polymerase [Lactococcus phage 936 group phage PhiM.5]
ALM63339.1	Lactococcus phage 936 group phage PhiA1127	Viruses	viruses	DNA polymerase [Lactococcus phage 936 group phage PhiA1127]
QBQ81866.1	Lactococcus phage AV09	Viruses	viruses	DNA polymerase subunit [Lactococcus phage AV09]
NP_047168.1	Lactococcus virus bIL170	Viruses	viruses	e5 [Lactococcus virus bIL170]
AAC27233.1	Lactococcus virus bIL170	Viruses	viruses	e5 [Lactococcus virus bIL170]
YP_009874855.1	Lactococcus phage 936 group phage PhiL.18	Viruses	viruses	DNA polymerase [Lactococcus phage 936 group phage PhiL.18]
ALM63995.1	Lactococcus phage 936 group phage PhiL.18	Viruses	viruses	DNA polymerase [Lactococcus phage 936 group phage PhiL.18]
ALM64446.1	Lactococcus phage 936 group phage PhiM.16	Viruses	viruses	DNA polymerase [Lactococcus phage 936 group phage PhiM.16]
QPL22564.1	Lactococcus phage RH6	Viruses	viruses	DNA polymerase [Lactococcus phage RH6]
QPL22619.1	Lactococcus phage FB10	Viruses	viruses	DNA polymerase [Lactococcus phage FB10]
YP_009875902.1	Lactococcus phage 13W11L	Viruses	viruses	DNA polymerase subunit [Lactococcus phage 13W11L]
ANY28671.1	Lactococcus phage 13W11L	Viruses	viruses	DNA polymerase subunit [Lactococcus phage 13W11L]
ANY28723.1	Lactococcus phage 19W07F	Viruses	viruses	DNA polymerase subunit [Lactococcus phage 19W07F]
AOQ30078.1	Lactococcus phage 11W16L	Viruses	viruses	DNA polymerase subunit [Lactococcus phage 11W16L]
YP_009875417.1	Lactococcus phage 936 group phage PhiLj	Viruses	viruses	DNA polymerase [Lactococcus phage 936 group phage PhiLj]
ALM64726.1	Lactococcus phage 936 group phage PhiLj	Viruses	viruses	DNA polymerase [Lactococcus phage 936 group phage PhiLj]
YP_009875193.1	Lactococcus phage 936 group phage PhiJF1	Viruses	viruses	DNA polymerase [Lactococcus phage 936 group phage PhiJF1]
ALM63881.1	Lactococcus phage 936 group phage PhiG	Viruses	viruses	DNA polymerase [Lactococcus phage 936 group phage PhiG]
ALM64502.1	Lactococcus phage 936 group phage PhiJF1	Viruses	viruses	DNA polymerase [Lactococcus phage 936 group phage PhiJF1]
YP_009882366.1	Lactococcus phage 8V08	Viruses	viruses	DNA polymerase [Lactococcus phage 8V08]
QBQ81816.1	Lactococcus phage 8V08	Viruses	viruses	DNA polymerase [Lactococcus phage 8V08]
QBQ81978.1	Lactococcus phage MV16	Viruses	viruses	DNA polymerase [Lactococcus phage MV16]
YP_009878558.1	Lactococcus phage 66901	Viruses	viruses	DNA polymerase subunit [Lactococcus phage 66901]
ASZ71732.1	Lactococcus phage 66901	Viruses	viruses	DNA polymerase subunit [Lactococcus phage 66901]
YP_009874535.1	Lactococcus phage phi145	Viruses	viruses	DNA polymerase [Lactococcus phage phi145]
AIK68691.1	Lactococcus phage phi145	Viruses	viruses	DNA polymerase [Lactococcus phage phi145]
YP_009874799.1	Lactococcus phage 936 group phage PhiF0139	Viruses	viruses	DNA polymerase [Lactococcus phage 936 group phage PhiF0139]
ALM63663.1	Lactococcus phage 936 group phage PhiF.17	Viruses	viruses	DNA polymerase [Lactococcus phage 936 group phage PhiF.17]
ALM63939.1	Lactococcus phage 936 group phage PhiF0139	Viruses	viruses	DNA polymerase [Lactococcus phage 936 group phage PhiF0139]
YP_009875368.1	Lactococcus phage 936 group phage PhiM1127	Viruses	viruses	DNA polymerase [Lactococcus phage 936 group phage PhiM1127]
ALM64677.1	Lactococcus phage 936 group phage PhiM1127	Viruses	viruses	DNA polymerase [Lactococcus phage 936 group phage PhiM1127]
YP_009880395.1	Lactococcus phage MP1	Viruses	viruses	DNA polymerase [Lactococcus phage MP1]
AUV60289.1	Lactococcus phage MP1	Viruses	viruses	DNA polymerase [Lactococcus phage MP1]
YP_009885580.1	Lactococcus phage CHPC362	Viruses	viruses	hypothetical protein HYQ12_gp37 [Lactococcus phage CHPC362]
QGT53001.1	Lactococcus phage CHPC362	Viruses	viruses	hypothetical protein CHPC362_000657 [Lactococcus phage CHPC362]
YP_009874482.1	Lactococcus phage phi15	Viruses	viruses	DNA polymerase [Lactococcus phage phi15]
YP_009875080.1	Lactococcus phage 936 group phage Phi44	Viruses	viruses	DNA polymerase [Lactococcus phage 936 group phage Phi44]
AIK68583.1	Lactococcus phage phi15	Viruses	viruses	DNA polymerase [Lactococcus phage phi15]
ALM63771.1	Lactococcus phage 936 group phage Phi114	Viruses	viruses	DNA polymerase [Lactococcus phage 936 group phage Phi114]
ALM64220.1	Lactococcus phage 936 group phage Phi44	Viruses	viruses	DNA polymerase [Lactococcus phage 936 group phage Phi44]
ALM64836.1	Lactococcus phage 936 group phage Phi.16	Viruses	viruses	DNA polymerase [Lactococcus phage 936 group phage Phi.16]
ALM63717.1	Lactococcus phage 936 group phage Phi17	Viruses	viruses	DNA polymerase [Lactococcus phage 936 group phage Phi17]
ALM64391.1	Lactococcus phage 936 group phage Phi40	Viruses	viruses	hypothetical protein Phi40_49 [Lactococcus phage 936 group phage Phi40]
YP_009874909.1	Lactococcus phage 936 group phage Phi109	Viruses	viruses	DNA polymerase [Lactococcus phage 936 group phage Phi109]
ALM64049.1	Lactococcus phage 936 group phage Phi109	Viruses	viruses	DNA polymerase [Lactococcus phage 936 group phage Phi109]
YP_009874125.1	Lactococcus phage 936	Viruses	viruses	DNA polymerase subunit [Lactococcus phage 936]
AGI10783.1	Lactococcus phage 936	Viruses	viruses	DNA polymerase subunit [Lactococcus phage 936]
ATE82680.1	Lactococcus phage LP0004a	Viruses	viruses	hypothetical protein LP0004a_47 [Lactococcus phage LP0004a]
ATE83802.1	Lactococcus phage LP0004d	Viruses	viruses	hypothetical protein LP0004d_47 [Lactococcus phage LP0004d]
YP_009877913.1	Lactococcus phage 16802	Viruses	viruses	putative DNA polymerase subunit [Lactococcus phage 16802]
ASZ71142.1	Lactococcus phage 16802	Viruses	viruses	putative DNA polymerase subunit [Lactococcus phage 16802]
YP_009875470.1	Lactococcus phage 936 group phage PhiS0139	Viruses	viruses	hypothetical protein HYO97_gp45 [Lactococcus phage 936 group phage PhiS0139]
ALM64779.1	Lactococcus phage 936 group phage PhiS0139	Viruses	viruses	hypothetical protein PhiS0139_45 [Lactococcus phage 936 group phage PhiS0139]
YP_009875248.1	Lactococcus phage 936 group phage Phi155	Viruses	viruses	DNA polymerase [Lactococcus phage 936 group phage Phi155]
ALM64557.1	Lactococcus phage 936 group phage Phi155	Viruses	viruses	DNA polymerase [Lactococcus phage 936 group phage Phi155]
YP_009875306.1	Lactococcus phage 936 group phage PhiE1127	Viruses	viruses	DNA polymerase [Lactococcus phage 936 group phage PhiE1127]
ALM64615.1	Lactococcus phage 936 group phage PhiE1127	Viruses	viruses	DNA polymerase [Lactococcus phage 936 group phage PhiE1127]
QPL22507.1	Lactococcus phage GL7	Viruses	viruses	DNA polymerase [Lactococcus phage GL7]
YP_009885631.1	Lactococcus phage CHPC52	Viruses	viruses	putative DNA polymerase [Lactococcus phage CHPC52]
QGT53052.1	Lactococcus phage CHPC52	Viruses	viruses	putative DNA polymerase [Lactococcus phage CHPC52]
NCC17008.1	Clostridia bacterium	Bacteria	firmicutes	AAA family ATPase [Clostridia bacterium]
ATE83747.1	Lactococcus phage LP0004c	Viruses	viruses	hypothetical protein LP0004c_47 [Lactococcus phage LP0004c]
YP_009879027.1	Lactococcus phage LP9609	Viruses	viruses	hypothetical protein HYP46_gp45 [Lactococcus phage LP9609]
YP_009879082.1	Lactococcus phage LP9903	Viruses	viruses	hypothetical protein HYP47_gp45 [Lactococcus phage LP9903]
ATE83473.1	Lactococcus phage LP9701	Viruses	viruses	hypothetical protein LP9701_45 [Lactococcus phage LP9701]
ATE83528.1	Lactococcus phage LP9801	Viruses	viruses	hypothetical protein LP9801_46 [Lactococcus phage LP9801]
ATE83856.1	Lactococcus phage LP0109	Viruses	viruses	hypothetical protein LP0109_46 [Lactococcus phage LP0109]
ATE83418.1	Lactococcus phage LP9609	Viruses	viruses	hypothetical protein LP9609_45 [Lactococcus phage LP9609]
ATE83582.1	Lactococcus phage LP9903	Viruses	viruses	hypothetical protein LP9903_45 [Lactococcus phage LP9903]
YP_009878190.1	Lactococcus phage 51701	Viruses	viruses	DNA polymerase subunit [Lactococcus phage 51701]
ASZ70986.1	Lactococcus phage 51701	Viruses	viruses	DNA polymerase subunit [Lactococcus phage 51701]
AIK68637.1	Lactococcus phage phi93	Viruses	viruses	hypothetical protein Phi93_48 [Lactococcus phage phi93]
AHC30299.1	Lactococcus phage SK1833	Viruses	viruses	putative DNA polymerase subunit [Lactococcus phage SK1833]
AOQ30309.1	Lactococcus phage MW18S	Viruses	viruses	DNA polymerase subunit [Lactococcus phage MW18S]
ALM63082.1	Lactococcus phage 936 group phage Phi4	Viruses	viruses	DNA polymerase [Lactococcus phage 936 group phage Phi4]
ALM63181.1	Lactococcus phage 936 group phage Phi19	Viruses	viruses	DNA polymerase [Lactococcus phage 936 group phage Phi19]
ANY28560.1	Lactococcus phage MW18L	Viruses	viruses	DNA polymerase subunit [Lactococcus phage MW18L]
ANY28617.1	Lactococcus phage 16W12L	Viruses	viruses	DNA polymerase subunit [Lactococcus phage 16W12L]
AOQ29848.1	Lactococcus phage 8R06S	Viruses	viruses	DNA polymerase subunit [Lactococcus phage 8R06S]
YP_009874966.1	Lactococcus phage 936 group phage PhiL.6	Viruses	viruses	DNA polymerase [Lactococcus phage 936 group phage PhiL.6]
ALM64106.1	Lactococcus phage 936 group phage PhiL.6	Viruses	viruses	DNA polymerase [Lactococcus phage 936 group phage PhiL.6]
YP_009875680.1	Lactococcus phage 16W23	Viruses	viruses	DNA polymerase subunit [Lactococcus phage 16W23]
AOQ30253.1	Lactococcus phage 16W23	Viruses	viruses	DNA polymerase subunit [Lactococcus phage 16W23]
YP_009613523.1	Lactococcus virus P2	Viruses	viruses	DNA polymerase subunit [Lactococcus virus P2]
YP_764356.1	Lactococcus virus jj50	Viruses	viruses	DNA polymerase subunit [Lactococcus virus jj50]
ABB77663.1	Lactococcus virus jj50	Viruses	viruses	DNA polymerase subunit [Lactococcus virus jj50]
ADC80107.1	Lactococcus virus P2	Viruses	viruses	DNA polymerase subunit [Lactococcus virus P2]
YP_008318248.1	Lactococcus phage phi7	Viruses	viruses	putative DNA polymerase [Lactococcus phage phi7]
AGI11225.1	Lactococcus phage phi7	Viruses	viruses	putative DNA polymerase [Lactococcus phage phi7]
YP_009878716.1	Lactococcus phage 96401	Viruses	viruses	DNA polymerase subunit [Lactococcus phage 96401]
ASZ71890.1	Lactococcus phage 96401	Viruses	viruses	DNA polymerase subunit [Lactococcus phage 96401]
YP_009885865.1	Lactococcus phage CHPC964	Viruses	viruses	putative DNA polymerase [Lactococcus phage CHPC964]
QGT53343.1	Lactococcus phage CHPC964	Viruses	viruses	putative DNA polymerase [Lactococcus phage CHPC964]
YP_009878462.1	Lactococcus phage 62605	Viruses	viruses	putative DNA polymerase subunit [Lactococcus phage 62605]
ASZ71636.1	Lactococcus phage 62605	Viruses	viruses	putative DNA polymerase subunit [Lactococcus phage 62605]
ANY28838.1	Lactococcus phage 4R16L2	Viruses	viruses	DNA polymerase subunit [Lactococcus phage 4R16L2]
ANY28896.1	Lactococcus phage 4R15L	Viruses	viruses	DNA polymerase subunit [Lactococcus phage 4R15L]
HCY67652.1	Firmicutes bacterium	Bacteria	firmicutes	DNA polymerase [Firmicutes bacterium]
YP_009878765.1	Lactococcus phage 96403	Viruses	viruses	putative DNA polymerase [Lactococcus phage 96403]
ASZ71939.1	Lactococcus phage 96403	Viruses	viruses	putative DNA polymerase [Lactococcus phage 96403]
WP_113759510.1	Brevibacillus laterosporus	Bacteria	firmicutes	AAA family ATPase [Brevibacillus laterosporus]
RAP19413.1	Brevibacillus laterosporus	Bacteria	firmicutes	hypothetical protein C2W64_03962 [Brevibacillus laterosporus]
YP_009878814.1	Lactococcus phage 96603	Viruses	viruses	DNA polymerase subunit [Lactococcus phage 96603]
ASZ71034.1	Lactococcus phage 96603	Viruses	viruses	DNA polymerase subunit [Lactococcus phage 96603]
YP_009885481.1	Lactococcus phage CHPC129	Viruses	viruses	hypothetical protein HYQ10_gp48 [Lactococcus phage CHPC129]
QGT52814.1	Lactococcus phage CHPC129	Viruses	viruses	hypothetical protein CHPC129_000468 [Lactococcus phage CHPC129]
YP_009878355.1	Lactococcus phage 57001	Viruses	viruses	putative DNA polymerase subunit [Lactococcus phage 57001]
ASZ71529.1	Lactococcus phage 57001	Viruses	viruses	putative DNA polymerase subunit [Lactococcus phage 57001]
YP_009875790.1	Lactococcus phage i0139	Viruses	viruses	DNA polymerase [Lactococcus phage i0139]
ANY28947.1	Lactococcus phage i0139	Viruses	viruses	DNA polymerase [Lactococcus phage i0139]
YP_008318192.1	Lactococcus phage jm3	Viruses	viruses	putative DNA polymerase [Lactococcus phage jm3]
AGI10944.1	Lactococcus phage jm3	Viruses	viruses	putative DNA polymerase [Lactococcus phage jm3]
ALM63497.1	Lactococcus phage 936 group phage PhiC0139	Viruses	viruses	DNA polymerase [Lactococcus phage 936 group phage PhiC0139]
YP_009874293.1	Lactococcus lactis phage P475	Viruses	viruses	putative DNA polymerase [Lactococcus lactis phage P475]
AGI11120.1	Lactococcus lactis phage P475	Viruses	viruses	putative DNA polymerase [Lactococcus lactis phage P475]
YP_009875026.1	Lactococcus phage 936 group phage Phi4.2	Viruses	viruses	DNA polymerase [Lactococcus phage 936 group phage Phi4.2]
ALM64166.1	Lactococcus phage 936 group phage Phi4.2	Viruses	viruses	DNA polymerase [Lactococcus phage 936 group phage Phi4.2]
YP_009885749.1	Lactococcus phage CHPC958	Viruses	viruses	putative DNA polymerase [Lactococcus phage CHPC958]
QGT53227.1	Lactococcus phage CHPC958	Viruses	viruses	putative DNA polymerase [Lactococcus phage CHPC958]
YP_009208078.1	Lactococcus virus Sl4	Viruses	viruses	putative DNA polymerase subunit [Lactococcus virus Sl4]
ACU46805.1	Lactococcus virus Sl4	Viruses	viruses	putative DNA polymerase subunit [Lactococcus virus Sl4]
ALM63604.1	Lactococcus phage 936 group phage Phi129	Viruses	viruses	DNA polymerase [Lactococcus phage 936 group phage Phi129]
ALM63824.1	Lactococcus phage 936 group phage Phi13.16	Viruses	viruses	DNA polymerase [Lactococcus phage 936 group phage Phi13.16]
YP_009874427.1	Lactococcus phage CaseusJM1	Viruses	viruses	DNA polymerase [Lactococcus phage CaseusJM1]
AGE60681.1	Lactococcus phage CaseusJM1	Viruses	viruses	DNA polymerase [Lactococcus phage CaseusJM1]
NP_044989.1	Lactococcus virus sk1	Viruses	viruses	putative DNA polymerase subunit [Lactococcus virus sk1]
AAB70083.1	Lactococcus virus sk1	Viruses	viruses	putative DNA polymerase subunit [Lactococcus virus sk1]
WP_059874891.1	Pseudomonas sp. TAA207	Bacteria	g-proteobacteria	AAA family ATPase, partial [Pseudomonas sp. TAA207]
KPJ96259.1	Gammaproteobacteria bacterium SG8_15	Bacteria	g-proteobacteria	replicative DNA helicase [Gammaproteobacteria bacterium SG8_15]
MBK9130637.1	Gammaproteobacteria bacterium	Bacteria	g-proteobacteria	replicative DNA helicase [Gammaproteobacteria bacterium]
MBK8163267.1	Gammaproteobacteria bacterium	Bacteria	g-proteobacteria	replicative DNA helicase [Gammaproteobacteria bacterium]
NNL99659.1	Gammaproteobacteria bacterium	Bacteria	g-proteobacteria	replicative DNA helicase [Gammaproteobacteria bacterium]
HBC57115.1	Gammaproteobacteria bacterium	Bacteria	g-proteobacteria	replicative DNA helicase [Gammaproteobacteria bacterium]
MBD3619188.1	Chromatiales bacterium	Bacteria	g-proteobacteria	replicative DNA helicase [Chromatiales bacterium]
HDP88653.1	Thioalkalivibrio sp.	Bacteria	g-proteobacteria	replicative DNA helicase [Thioalkalivibrio sp.]
HHJ19438.1	Gammaproteobacteria bacterium	Bacteria	g-proteobacteria	replicative DNA helicase [Gammaproteobacteria bacterium]
NIP49673.1	Gammaproteobacteria bacterium	Bacteria	g-proteobacteria	replicative DNA helicase [Gammaproteobacteria bacterium]
NIQ10898.1	Gammaproteobacteria bacterium	Bacteria	g-proteobacteria	replicative DNA helicase [Gammaproteobacteria bacterium]
NIQ76471.1	Gammaproteobacteria bacterium	Bacteria	g-proteobacteria	replicative DNA helicase [Gammaproteobacteria bacterium]
NIR27604.1	Gammaproteobacteria bacterium	Bacteria	g-proteobacteria	replicative DNA helicase [Gammaproteobacteria bacterium]
NIR94678.1	Gammaproteobacteria bacterium	Bacteria	g-proteobacteria	replicative DNA helicase [Gammaproteobacteria bacterium]
HIO12309.1	Methylococcales bacterium	Bacteria	g-proteobacteria	replicative DNA helicase [Methylococcales bacterium]
OGT65759.1	Gammaproteobacteria bacterium RIFCSPLOWO2_01_FULL_47_190	Bacteria	g-proteobacteria	replicative DNA helicase [Gammaproteobacteria bacterium RIFCSPLOWO2_01_FULL_47_190]
OGT80119.1	Gammaproteobacteria bacterium RIFCSPLOWO2_02_FULL_47_50	Bacteria	g-proteobacteria	replicative DNA helicase [Gammaproteobacteria bacterium RIFCSPLOWO2_02_FULL_47_50]
OGT87410.1	Gammaproteobacteria bacterium RIFCSPLOWO2_12_FULL_47_76	Bacteria	g-proteobacteria	replicative DNA helicase [Gammaproteobacteria bacterium RIFCSPLOWO2_12_FULL_47_76]
HIB63446.1	Methylococcaceae bacterium	Bacteria	g-proteobacteria	replicative DNA helicase [Methylococcaceae bacterium]
NKB39195.1	Gammaproteobacteria bacterium	Bacteria	g-proteobacteria	replicative DNA helicase [Gammaproteobacteria bacterium]
HHZ70667.1	Methylococcaceae bacterium	Bacteria	g-proteobacteria	replicative DNA helicase [Methylococcaceae bacterium]
HIN68455.1	Methylococcales bacterium	Bacteria	g-proteobacteria	replicative DNA helicase [Methylococcales bacterium]
HIO45211.1	Methylococcales bacterium	Bacteria	g-proteobacteria	replicative DNA helicase [Methylococcales bacterium]
MBI1195214.1	Gammaproteobacteria bacterium	Bacteria	g-proteobacteria	replicative DNA helicase [Gammaproteobacteria bacterium]
HIG92088.1	Methylococcaceae bacterium	Bacteria	g-proteobacteria	replicative DNA helicase [Methylococcaceae bacterium]
HIL39628.1	Methylococcales bacterium	Bacteria	g-proteobacteria	replicative DNA helicase [Methylococcales bacterium]
WP_159652438.1	Methylicorpusculum oleiharenae	Bacteria	g-proteobacteria	replicative DNA helicase [Methylicorpusculum oleiharenae]
NOQ78932.1	Gammaproteobacteria bacterium	Bacteria	g-proteobacteria	replicative DNA helicase [Gammaproteobacteria bacterium]
WP_200237964.1	Thiohalocapsa halophila	Bacteria	g-proteobacteria	replicative DNA helicase [Thiohalocapsa halophila]
MBK1631530.1	Thiohalocapsa halophila	Bacteria	g-proteobacteria	replicative DNA helicase [Thiohalocapsa halophila]
MBL1292986.1	Thiotrichales bacterium	Bacteria	g-proteobacteria	replicative DNA helicase [Thiotrichales bacterium]
WP_045099668.1	Tatlockia micdadei	Bacteria	g-proteobacteria	replicative DNA helicase [Tatlockia micdadei]
ARG97135.1	Tatlockia micdadei	Bacteria	g-proteobacteria	replicative DNA helicase [Tatlockia micdadei]
ARH00605.1	Tatlockia micdadei	Bacteria	g-proteobacteria	replicative DNA helicase [Tatlockia micdadei]
KTD29269.1	Tatlockia micdadei	Bacteria	g-proteobacteria	replicative DNA helicase [Tatlockia micdadei]
NSL17358.1	Tatlockia micdadei	Bacteria	g-proteobacteria	replicative DNA helicase [Tatlockia micdadei]
CEG61425.1	Tatlockia micdadei	Bacteria	g-proteobacteria	Replicative DNA helicase [Tatlockia micdadei]
WP_169467228.1	Massilia sp. RP-1-19	Bacteria	b-proteobacteria	replicative DNA helicase [Massilia sp. RP-1-19]
NML62338.1	Massilia sp. RP-1-19	Bacteria	b-proteobacteria	replicative DNA helicase [Massilia sp. RP-1-19]
WP_018717229.1	Arhodomonas	Bacteria	g-proteobacteria	MULTISPECIES: replicative DNA helicase [Arhodomonas]
QEA05413.1	uncultured organism	N/A	unclassified sequences	replicative DNA helicase [uncultured organism]
NBC12461.1	Gammaproteobacteria bacterium	Bacteria	g-proteobacteria	replicative DNA helicase [Gammaproteobacteria bacterium]
WP_182166852.1	unclassified Duganella	Bacteria	b-proteobacteria	MULTISPECIES: replicative DNA helicase [unclassified Duganella]
MBA5607899.1	Duganella sp. FT3S	Bacteria	b-proteobacteria	replicative DNA helicase [Duganella sp. FT3S]
MBA5639911.1	Duganella sp. LX20W	Bacteria	b-proteobacteria	replicative DNA helicase [Duganella sp. LX20W]
RKZ46686.1	Gammaproteobacteria bacterium	Bacteria	g-proteobacteria	replicative DNA helicase [Gammaproteobacteria bacterium]
RKZ69860.1	Gammaproteobacteria bacterium	Bacteria	g-proteobacteria	replicative DNA helicase [Gammaproteobacteria bacterium]
HIG07189.1	Methylococcaceae bacterium	Bacteria	g-proteobacteria	replicative DNA helicase [Methylococcaceae bacterium]
HIL41600.1	Methylococcales bacterium	Bacteria	g-proteobacteria	replicative DNA helicase [Methylococcales bacterium]
NOX28351.1	Gammaproteobacteria bacterium	Bacteria	g-proteobacteria	replicative DNA helicase [Gammaproteobacteria bacterium]
WP_182152050.1	Duganella sp. LX47W	Bacteria	b-proteobacteria	replicative DNA helicase [Duganella sp. LX47W]
MBA5686237.1	Duganella sp. LX47W	Bacteria	b-proteobacteria	replicative DNA helicase [Duganella sp. LX47W]
WP_176654460.1	Rugamonas sp. SG757	Bacteria	b-proteobacteria	replicative DNA helicase [Rugamonas sp. SG757]
NVM84709.1	Rugamonas sp. SG757	Bacteria	b-proteobacteria	replicative DNA helicase [Rugamonas sp. SG757]
WP_198265715.1	sulfur-oxidizing endosymbiont of Gigantopelta aegis	Bacteria	bacteria	replicative DNA helicase [sulfur-oxidizing endosymbiont of Gigantopelta aegis]
WP_155433398.1	Pseudoduganella danionis	Bacteria	b-proteobacteria	replicative DNA helicase [Pseudoduganella danionis]
MTW32095.1	Pseudoduganella danionis	Bacteria	b-proteobacteria	replicative DNA helicase [Pseudoduganella danionis]
PKM35300.1	Gammaproteobacteria bacterium HGW-Gammaproteobacteria-10	Bacteria	g-proteobacteria	replicative DNA helicase, partial [Gammaproteobacteria bacterium HGW-Gammaproteobacteria-10]
HHH47106.1	Thiotrichales bacterium	Bacteria	g-proteobacteria	replicative DNA helicase [Thiotrichales bacterium]
WP_161041028.1	Pseudoduganella sp. CY13W	Bacteria	b-proteobacteria	replicative DNA helicase [Pseudoduganella sp. CY13W]
MYM41763.1	Pseudoduganella sp. CY13W	Bacteria	b-proteobacteria	replicative DNA helicase [Pseudoduganella sp. CY13W]
MBI5451226.1	Gammaproteobacteria bacterium	Bacteria	g-proteobacteria	replicative DNA helicase [Gammaproteobacteria bacterium]
WP_058451511.1	Legionella maceachernii	Bacteria	g-proteobacteria	replicative DNA helicase [Legionella maceachernii]
KTD30192.1	Legionella maceachernii	Bacteria	g-proteobacteria	replicative DNA helicase [Legionella maceachernii]
SJZ92632.1	Legionella maceachernii	Bacteria	g-proteobacteria	replicative DNA helicase [Legionella maceachernii]
SUP03517.1	Legionella maceachernii	Bacteria	g-proteobacteria	Replicative DNA helicase [Legionella maceachernii]
WP_028990796.1	Thermithiobacillus tepidarius	Bacteria	proteobacteria	replicative DNA helicase [Thermithiobacillus tepidarius]
MBI5612802.1	Gammaproteobacteria bacterium	Bacteria	g-proteobacteria	replicative DNA helicase [Gammaproteobacteria bacterium]
WP_135060763.1	Legionella israelensis	Bacteria	g-proteobacteria	replicative DNA helicase [Legionella israelensis]
QBR84548.1	Legionella israelensis	Bacteria	g-proteobacteria	replicative DNA helicase [Legionella israelensis]
WP_058500587.1	Legionella israelensis	Bacteria	g-proteobacteria	replicative DNA helicase [Legionella israelensis]
KTD34018.1	Legionella israelensis	Bacteria	g-proteobacteria	replicative DNA helicase [Legionella israelensis]
QBS10648.1	Legionella israelensis	Bacteria	g-proteobacteria	replicative DNA helicase [Legionella israelensis]
SCX84620.1	Legionella israelensis DSM 19235	Bacteria	g-proteobacteria	primary replicative DNA helicase [Legionella israelensis DSM 19235]
STX57602.1	Legionella israelensis	Bacteria	g-proteobacteria	Replicative DNA helicase [Legionella israelensis]
WP_200176176.1	Ectothiorhodospira shaposhnikovii	Bacteria	g-proteobacteria	replicative DNA helicase [Ectothiorhodospira shaposhnikovii]
MBK1673898.1	Ectothiorhodospira shaposhnikovii	Bacteria	g-proteobacteria	replicative DNA helicase [Ectothiorhodospira shaposhnikovii]
WP_017839874.1	Methylotuvimicrobium buryatense	Bacteria	g-proteobacteria	replicative DNA helicase [Methylotuvimicrobium buryatense]
QCW82296.1	Methylotuvimicrobium buryatense	Bacteria	g-proteobacteria	replicative DNA helicase [Methylotuvimicrobium buryatense]
HBA66205.1	Methylococcaceae bacterium	Bacteria	g-proteobacteria	replicative DNA helicase [Methylococcaceae bacterium]
WP_125219101.1	Methylomicrobium sp. wino1	Bacteria	g-proteobacteria	replicative DNA helicase [Methylomicrobium sp. wino1]
MBM0927805.1	Massilia sp. R798	Bacteria	b-proteobacteria	replicative DNA helicase [Massilia sp. R798]
MBL1433783.1	Gammaproteobacteria bacterium	Bacteria	g-proteobacteria	replicative DNA helicase [Gammaproteobacteria bacterium]
WP_132545525.1	Plasticicumulans lactativorans	Bacteria	g-proteobacteria	replicative DNA helicase [Plasticicumulans lactativorans]
TCO76983.1	Plasticicumulans lactativorans	Bacteria	g-proteobacteria	primary replicative DNA helicase [Plasticicumulans lactativorans]
WP_046061130.1	Methylotuvimicrobium alcaliphilum	Bacteria	g-proteobacteria	replicative DNA helicase [Methylotuvimicrobium alcaliphilum]
WP_141902644.1	Methylotuvimicrobium kenyense	Bacteria	g-proteobacteria	replicative DNA helicase [Methylotuvimicrobium kenyense]
TQO28060.1	Methylotuvimicrobium kenyense	Bacteria	g-proteobacteria	replicative DNA helicase [Methylotuvimicrobium kenyense]
WP_119812413.1	Massilia sp. K1S02-61	Bacteria	b-proteobacteria	replicative DNA helicase [Massilia sp. K1S02-61]
RJG11359.1	Massilia sp. K1S02-61	Bacteria	b-proteobacteria	replicative DNA helicase [Massilia sp. K1S02-61]
TVP82975.1	Thioalkalivibrio sp.	Bacteria	g-proteobacteria	replicative DNA helicase [Thioalkalivibrio sp.]
CCE24117.1	Methylotuvimicrobium alcaliphilum 20Z	Bacteria	g-proteobacteria	Replicative DNA helicase [Methylotuvimicrobium alcaliphilum 20Z]
PKM11956.1	Gammaproteobacteria bacterium HGW-Gammaproteobacteria-3	Bacteria	g-proteobacteria	replicative DNA helicase [Gammaproteobacteria bacterium HGW-Gammaproteobacteria-3]
WP_027159283.1	Methylobacter luteus	Bacteria	g-proteobacteria	replicative DNA helicase [Methylobacter luteus]
WP_143867310.1	Legionella israelensis	Bacteria	g-proteobacteria	replicative DNA helicase [Legionella israelensis]
QDP72331.1	Legionella israelensis	Bacteria	g-proteobacteria	replicative DNA helicase [Legionella israelensis]
MBG7602220.1	Gammaproteobacteria bacterium	Bacteria	g-proteobacteria	replicative DNA helicase [Gammaproteobacteria bacterium]
WP_031567917.1	Legionella wadsworthii	Bacteria	g-proteobacteria	replicative DNA helicase [Legionella wadsworthii]
STY28693.1	Legionella wadsworthii	Bacteria	g-proteobacteria	Replicative DNA helicase [Legionella wadsworthii]
WP_058481463.1	Legionella waltersii	Bacteria	g-proteobacteria	replicative DNA helicase [Legionella waltersii]
KTD74804.1	Legionella waltersii	Bacteria	g-proteobacteria	replicative DNA helicase [Legionella waltersii]
SNV00854.1	Legionella waltersii	Bacteria	g-proteobacteria	Replicative DNA helicase [Legionella waltersii]
WP_133128206.1	Legionella nagasakiensis	Bacteria	g-proteobacteria	replicative DNA helicase [Legionella nagasakiensis]
WP_161034082.1	Duganella fentianensis	Bacteria	b-proteobacteria	replicative DNA helicase [Duganella fentianensis]
MYN44396.1	Duganella fentianensis	Bacteria	b-proteobacteria	replicative DNA helicase [Duganella fentianensis]
WP_020157979.1	Methylobacter marinus	Bacteria	g-proteobacteria	replicative DNA helicase [Methylobacter marinus]
WP_036252760.1	Methylobacter	Bacteria	g-proteobacteria	MULTISPECIES: replicative DNA helicase [Methylobacter]
MBC7182996.1	Marinobacter sp.	Bacteria	g-proteobacteria	replicative DNA helicase [Marinobacter sp.]
WP_020394282.1	Thiolinea disciformis	Bacteria	g-proteobacteria	replicative DNA helicase [Thiolinea disciformis]
WP_058499996.1	Legionella gratiana	Bacteria	g-proteobacteria	replicative DNA helicase [Legionella gratiana]
KTD06127.1	Legionella gratiana	Bacteria	g-proteobacteria	replicative DNA helicase [Legionella gratiana]
STX42915.1	Legionella gratiana	Bacteria	g-proteobacteria	Replicative DNA helicase [Legionella gratiana]
WP_019939012.1	Bordetella sp. FB-8	Bacteria	b-proteobacteria	replicative DNA helicase [Bordetella sp. FB-8]
WP_161072655.1	'Massilia aquatica' Lu et al. 2020	Bacteria	b-proteobacteria	replicative DNA helicase ['Massilia aquatica' Lu et al. 2020]
MYN08325.1	'Massilia aquatica' Lu et al. 2020	Bacteria	b-proteobacteria	replicative DNA helicase ['Massilia aquatica' Lu et al. 2020]
HAU1151863.1	Legionella pneumophila	Bacteria	g-proteobacteria	replicative DNA helicase [Legionella pneumophila]
WP_056394469.1	unclassified Massilia	Bacteria	b-proteobacteria	MULTISPECIES: replicative DNA helicase [unclassified Massilia]
KQW97035.1	Massilia sp. Root418	Bacteria	b-proteobacteria	replicative DNA helicase [Massilia sp. Root418]
PTW25508.1	Massilia sp. GV045	Bacteria	b-proteobacteria	primary replicative DNA helicase [Massilia sp. GV045]
PTW69890.1	Massilia sp. GV016	Bacteria	b-proteobacteria	primary replicative DNA helicase [Massilia sp. GV016]
PYF20773.1	Massilia sp. GV024	Bacteria	b-proteobacteria	replicative DNA helicase [Massilia sp. GV024]
TCQ39764.1	Massilia sp. GV090	Bacteria	b-proteobacteria	primary replicative DNA helicase [Massilia sp. GV090]
WP_057157700.1	Massilia sp. Root351	Bacteria	b-proteobacteria	replicative DNA helicase [Massilia sp. Root351]
KQV80401.1	Massilia sp. Root351	Bacteria	b-proteobacteria	replicative DNA helicase [Massilia sp. Root351]
WP_173236644.1	Legionella sp. TUM19329	Bacteria	g-proteobacteria	replicative DNA helicase [Legionella sp. TUM19329]
BCA94906.1	Legionella sp. TUM19329	Bacteria	g-proteobacteria	replicative DNA helicase [Legionella sp. TUM19329]
WP_014843547.1	Legionella pneumophila	Bacteria	g-proteobacteria	replicative DNA helicase [Legionella pneumophila]
AMP91763.1	Legionella pneumophila subsp. pascullei	Bacteria	g-proteobacteria	replicative DNA helicase [Legionella pneumophila subsp. pascullei]
PPK34565.1	Legionella pneumophila	Bacteria	g-proteobacteria	replicative DNA helicase [Legionella pneumophila]
QGK65871.1	Legionella pneumophila	Bacteria	g-proteobacteria	replicative DNA helicase [Legionella pneumophila]
RYW91296.1	Legionella pneumophila	Bacteria	g-proteobacteria	replicative DNA helicase [Legionella pneumophila]
RYW94705.1	Legionella pneumophila	Bacteria	g-proteobacteria	replicative DNA helicase [Legionella pneumophila]
WP_045095970.1	Legionella fallonii	Bacteria	g-proteobacteria	replicative DNA helicase [Legionella fallonii]
CEG57479.1	Legionella fallonii LLAP-10	Bacteria	g-proteobacteria	replicative DNA helicase [Legionella fallonii LLAP-10]
MBL4852308.1	Gammaproteobacteria bacterium	Bacteria	g-proteobacteria	replicative DNA helicase [Gammaproteobacteria bacterium]
HAU0671263.1	Legionella pneumophila	Bacteria	g-proteobacteria	replicative DNA helicase [Legionella pneumophila]
HAU0937611.1	Legionella pneumophila	Bacteria	g-proteobacteria	replicative DNA helicase [Legionella pneumophila]
HAU1179982.1	Legionella pneumophila	Bacteria	g-proteobacteria	replicative DNA helicase [Legionella pneumophila]
WP_028385046.1	Legionella moravica	Bacteria	g-proteobacteria	replicative DNA helicase [Legionella moravica]
KTD30712.1	Legionella moravica	Bacteria	g-proteobacteria	replicative DNA helicase [Legionella moravica]
STX63464.1	Legionella moravica	Bacteria	g-proteobacteria	Replicative DNA helicase [Legionella moravica]
WP_152414824.1	Legionella anisa	Bacteria	g-proteobacteria	replicative DNA helicase [Legionella anisa]
HAU1735530.1	Legionella pneumophila	Bacteria	g-proteobacteria	replicative DNA helicase [Legionella pneumophila]
WP_127106334.1	Legionella sp. km535	Bacteria	g-proteobacteria	replicative DNA helicase [Legionella sp. km535]
RUR20268.1	Legionella sp. km535	Bacteria	g-proteobacteria	replicative DNA helicase [Legionella sp. km535]
WP_011214943.1	Legionella pneumophila	Bacteria	g-proteobacteria	replicative DNA helicase [Legionella pneumophila]
AOW52588.1	Legionella pneumophila subsp. pneumophila	Bacteria	g-proteobacteria	replicative DNA helicase [Legionella pneumophila subsp. pneumophila]
AOW56508.1	Legionella pneumophila subsp. pneumophila	Bacteria	g-proteobacteria	replicative DNA helicase [Legionella pneumophila subsp. pneumophila]
AOW57895.1	Legionella pneumophila subsp. pneumophila	Bacteria	g-proteobacteria	replicative DNA helicase [Legionella pneumophila subsp. pneumophila]
AOW61921.1	Legionella pneumophila subsp. pneumophila	Bacteria	g-proteobacteria	replicative DNA helicase [Legionella pneumophila subsp. pneumophila]
AOW63385.1	Legionella pneumophila subsp. pneumophila	Bacteria	g-proteobacteria	replicative DNA helicase [Legionella pneumophila subsp. pneumophila]
WP_018868428.1	unclassified Thioalkalivibrio	Bacteria	g-proteobacteria	MULTISPECIES: replicative DNA helicase [unclassified Thioalkalivibrio]
WP_194970015.1	Methylobacter sp. BlB1	Bacteria	g-proteobacteria	replicative DNA helicase [Methylobacter sp. BlB1]
MBF6648938.1	Methylobacter sp. BlB1	Bacteria	g-proteobacteria	replicative DNA helicase [Methylobacter sp. BlB1]
HAU2400931.1	Legionella pneumophila	Bacteria	g-proteobacteria	replicative DNA helicase [Legionella pneumophila]
WP_152144287.1	Alkalilimnicola sp. S0819	Bacteria	g-proteobacteria	replicative DNA helicase [Alkalilimnicola sp. S0819]
KAB7628366.1	Alkalilimnicola sp. S0819	Bacteria	g-proteobacteria	replicative DNA helicase [Alkalilimnicola sp. S0819]
MPQ15268.1	Alkalilimnicola sp. S0819	Bacteria	g-proteobacteria	replicative DNA helicase [Alkalilimnicola sp. S0819]
WP_065620965.1	Legionella jamestowniensis	Bacteria	g-proteobacteria	replicative DNA helicase [Legionella jamestowniensis]
OCH97585.1	Legionella jamestowniensis	Bacteria	g-proteobacteria	replicative DNA helicase [Legionella jamestowniensis]
HAT1595483.1	Legionella pneumophila	Bacteria	g-proteobacteria	replicative DNA helicase [Legionella pneumophila]
HAT6956242.1	Legionella pneumophila	Bacteria	g-proteobacteria	replicative DNA helicase [Legionella pneumophila]
WP_115220816.1	Legionella donaldsonii	Bacteria	g-proteobacteria	replicative DNA helicase [Legionella donaldsonii]
STX41578.1	Legionella donaldsonii	Bacteria	g-proteobacteria	Replicative DNA helicase [Legionella donaldsonii]
WP_058449069.1	Legionella jamestowniensis	Bacteria	g-proteobacteria	replicative DNA helicase [Legionella jamestowniensis]
KTD06841.1	Legionella jamestowniensis	Bacteria	g-proteobacteria	replicative DNA helicase [Legionella jamestowniensis]
SFL82416.1	Legionella jamestowniensis DSM 19215	Bacteria	g-proteobacteria	replicative DNA helicase [Legionella jamestowniensis DSM 19215]
WP_058388520.1	Legionella anisa	Bacteria	g-proteobacteria	replicative DNA helicase [Legionella anisa]
AWN73706.1	Legionella anisa	Bacteria	g-proteobacteria	replicative DNA helicase [Legionella anisa]
KTC70314.1	Legionella anisa	Bacteria	g-proteobacteria	replicative DNA helicase [Legionella anisa]
MBN5936399.1	Legionella anisa	Bacteria	g-proteobacteria	replicative DNA helicase [Legionella anisa]
PNL62384.1	Legionella anisa	Bacteria	g-proteobacteria	replicative DNA helicase [Legionella anisa]
WP_061504474.1	Legionella pneumophila	Bacteria	g-proteobacteria	replicative DNA helicase [Legionella pneumophila]
HAT1821957.1	Legionella pneumophila	Bacteria	g-proteobacteria	replicative DNA helicase [Legionella pneumophila]
HAT6810885.1	Legionella pneumophila	Bacteria	g-proteobacteria	replicative DNA helicase [Legionella pneumophila]
HAT8671237.1	Legionella pneumophila	Bacteria	g-proteobacteria	replicative DNA helicase [Legionella pneumophila]
HAU1605986.1	Legionella pneumophila	Bacteria	g-proteobacteria	replicative DNA helicase [Legionella pneumophila]
HAU1638000.1	Legionella pneumophila	Bacteria	g-proteobacteria	replicative DNA helicase [Legionella pneumophila]
WP_010946475.1	Legionella pneumophila	Bacteria	g-proteobacteria	replicative DNA helicase [Legionella pneumophila]
ERH43589.1	Legionella pneumophila str. Leg01/11	Bacteria	g-proteobacteria	DNA helicase [Legionella pneumophila str. Leg01/11]
ERH43811.1	Legionella pneumophila str. Leg01/53	Bacteria	g-proteobacteria	DNA helicase [Legionella pneumophila str. Leg01/53]
ERI46713.1	Legionella pneumophila str. Leg01/20	Bacteria	g-proteobacteria	DNA helicase [Legionella pneumophila str. Leg01/20]
AAU26827.1	Legionella pneumophila subsp. pneumophila str. Philadelphia 1	Bacteria	g-proteobacteria	replicative DNA helicase [Legionella pneumophila subsp. pneumophila str. Philadelphia 1]
ABQ56470.1	Legionella pneumophila str. Corby	Bacteria	g-proteobacteria	replicative DNA helicase [Legionella pneumophila str. Corby]
NNJ92175.1	Gammaproteobacteria bacterium	Bacteria	g-proteobacteria	replicative DNA helicase [Gammaproteobacteria bacterium]
WP_018861929.1	Thioalkalivibrio sp. ALJ3	Bacteria	g-proteobacteria	replicative DNA helicase [Thioalkalivibrio sp. ALJ3]
WP_183003982.1	unclassified Achromobacter	Bacteria	b-proteobacteria	MULTISPECIES: replicative DNA helicase [unclassified Achromobacter]
MBB1625593.1	Achromobacter sp. UMC71	Bacteria	b-proteobacteria	replicative DNA helicase [Achromobacter sp. UMC71]
WP_028378215.1	Legionella pneumophila	Bacteria	g-proteobacteria	replicative DNA helicase [Legionella pneumophila]
HAT2048245.1	Legionella pneumophila	Bacteria	g-proteobacteria	replicative DNA helicase [Legionella pneumophila]
HAT4008033.1	Legionella pneumophila	Bacteria	g-proteobacteria	replicative DNA helicase [Legionella pneumophila]
HAT6362933.1	Legionella pneumophila	Bacteria	g-proteobacteria	replicative DNA helicase [Legionella pneumophila]
HAT6364638.1	Legionella pneumophila	Bacteria	g-proteobacteria	replicative DNA helicase [Legionella pneumophila]
HAT6369918.1	Legionella pneumophila	Bacteria	g-proteobacteria	replicative DNA helicase [Legionella pneumophila]
WP_027228359.1	Legionella pneumophila	Bacteria	g-proteobacteria	replicative DNA helicase [Legionella pneumophila]
AMP90545.1	Legionella pneumophila subsp. pascullei	Bacteria	g-proteobacteria	replicative DNA helicase [Legionella pneumophila subsp. pascullei]
AMP94752.1	Legionella pneumophila subsp. pascullei	Bacteria	g-proteobacteria	replicative DNA helicase [Legionella pneumophila subsp. pascullei]
AMQ27205.1	Legionella pneumophila subsp. pneumophila	Bacteria	g-proteobacteria	DNA helicase [Legionella pneumophila subsp. pneumophila]
APF05577.1	Legionella pneumophila subsp. fraseri	Bacteria	g-proteobacteria	replicative DNA helicase [Legionella pneumophila subsp. fraseri]
KXB23534.1	Legionella pneumophila	Bacteria	g-proteobacteria	DNA helicase [Legionella pneumophila]
WP_182352045.1	Legionella sp. PC1000	Bacteria	g-proteobacteria	replicative DNA helicase [Legionella sp. PC1000]
QLZ68349.1	Legionella sp. PC1000	Bacteria	g-proteobacteria	replicative DNA helicase [Legionella sp. PC1000]
WP_106224903.1	Legionella pneumophila	Bacteria	g-proteobacteria	replicative DNA helicase [Legionella pneumophila]
WP_175193926.1	Achromobacter deleyi	Bacteria	b-proteobacteria	replicative DNA helicase [Achromobacter deleyi]
CAB3741870.1	Achromobacter deleyi	Bacteria	b-proteobacteria	Replicative DNA helicase [Achromobacter deleyi]
CAB3839356.1	Achromobacter deleyi	Bacteria	b-proteobacteria	Replicative DNA helicase [Achromobacter deleyi]
CAB3862263.1	Achromobacter deleyi	Bacteria	b-proteobacteria	Replicative DNA helicase [Achromobacter deleyi]
CAB3904302.1	Achromobacter deleyi	Bacteria	b-proteobacteria	Replicative DNA helicase [Achromobacter deleyi]
WP_054423547.1	Achromobacter kerstersii	Bacteria	b-proteobacteria	replicative DNA helicase [Achromobacter kerstersii]
CAB3693471.1	Achromobacter kerstersii	Bacteria	b-proteobacteria	Replicative DNA helicase [Achromobacter kerstersii]
CUJ06160.1	Achromobacter kerstersii	Bacteria	b-proteobacteria	Replicative DNA helicase [Achromobacter kerstersii]
WP_058494163.1	Legionella worsleiensis	Bacteria	g-proteobacteria	replicative DNA helicase [Legionella worsleiensis]
MBE0436473.1	Methylomicrobium sp.	Bacteria	g-proteobacteria	replicative DNA helicase [Methylomicrobium sp.]
WP_010653089.1	Fluoribacter dumoffii	Bacteria	g-proteobacteria	replicative DNA helicase [Fluoribacter dumoffii]
KTC89680.1	Fluoribacter dumoffii NY 23	Bacteria	g-proteobacteria	replicative DNA helicase [Fluoribacter dumoffii NY 23]
STO20792.1	Fluoribacter dumoffii	Bacteria	g-proteobacteria	Replicative DNA helicase [Fluoribacter dumoffii]
WP_058503922.1	Legionella nautarum	Bacteria	g-proteobacteria	replicative DNA helicase [Legionella nautarum]
KTD35882.1	Legionella nautarum	Bacteria	g-proteobacteria	replicative DNA helicase [Legionella nautarum]
WP_025385984.1	Legionella	Bacteria	g-proteobacteria	MULTISPECIES: replicative DNA helicase [Legionella]
AHE67478.1	Legionella oakridgensis ATCC 33761 = DSM 21215	Bacteria	g-proteobacteria	replicative DNA helicase [Legionella oakridgensis ATCC 33761 = DSM 21215]
ETO93007.1	Legionella oakridgensis RV-2-2007	Bacteria	g-proteobacteria	primary replicative DNA helicase [Legionella oakridgensis RV-2-2007]
KTD43535.1	Legionella oakridgensis	Bacteria	g-proteobacteria	replicative DNA helicase [Legionella oakridgensis]
STY20527.1	Legionella longbeachae	Bacteria	g-proteobacteria	Replicative DNA helicase [Legionella longbeachae]
WP_028387557.1	Legionella fairfieldensis	Bacteria	g-proteobacteria	replicative DNA helicase [Legionella fairfieldensis]
WP_058527147.1	Legionella erythra	Bacteria	g-proteobacteria	replicative DNA helicase [Legionella erythra]
KTC95709.1	Legionella erythra	Bacteria	g-proteobacteria	replicative DNA helicase [Legionella erythra]
VFK50117.1	Candidatus Kentron sp. TC	Bacteria	g-proteobacteria	primary replicative DNA helicase [Candidatus Kentron sp. TC]
WP_058496815.1	Legionella drozanskii	Bacteria	g-proteobacteria	replicative DNA helicase [Legionella drozanskii]
KTC85360.1	Legionella drozanskii LLAP-1	Bacteria	g-proteobacteria	replicative DNA helicase [Legionella drozanskii LLAP-1]
PJE13980.1	Legionella sp.	Bacteria	g-proteobacteria	replicative DNA helicase [Legionella sp.]
WP_058519860.1	Legionella tucsonensis	Bacteria	g-proteobacteria	replicative DNA helicase [Legionella tucsonensis]
KTD72755.1	Legionella tucsonensis	Bacteria	g-proteobacteria	replicative DNA helicase [Legionella tucsonensis]
WP_058444604.1	Legionella feeleii	Bacteria	g-proteobacteria	replicative DNA helicase [Legionella feeleii]
KTD01445.1	Legionella feeleii	Bacteria	g-proteobacteria	replicative DNA helicase [Legionella feeleii]
SPX61254.1	Legionella feeleii	Bacteria	g-proteobacteria	Replicative DNA helicase [Legionella feeleii]
STX38973.1	Legionella feeleii	Bacteria	g-proteobacteria	Replicative DNA helicase [Legionella feeleii]
WP_006218311.1	Achromobacter	Bacteria	b-proteobacteria	MULTISPECIES: replicative DNA helicase [Achromobacter]
MPS78190.1	Achromobacter sp.	Bacteria	b-proteobacteria	replicative DNA helicase [Achromobacter sp.]
SPT38920.1	Achromobacter denitrificans	Bacteria	b-proteobacteria	Replicative DNA helicase [Achromobacter denitrificans]
AUA59326.1	Achromobacter spanius	Bacteria	b-proteobacteria	replicative DNA helicase [Achromobacter spanius]
AYD63754.1	Achromobacter sp. B7	Bacteria	b-proteobacteria	replicative DNA helicase [Achromobacter sp. B7]
AZS78461.1	Achromobacter spanius	Bacteria	b-proteobacteria	replicative DNA helicase [Achromobacter spanius]
HEC12196.1	Acidiferrobacteraceae bacterium	Bacteria	g-proteobacteria	replicative DNA helicase [Acidiferrobacteraceae bacterium]
WP_013392511.1	Achromobacter	Bacteria	b-proteobacteria	MULTISPECIES: replicative DNA helicase [Achromobacter]
ADP15176.1	Achromobacter xylosoxidans A8	Bacteria	b-proteobacteria	replicative DNA helicase [Achromobacter xylosoxidans A8]
MBO1013358.1	Achromobacter sp. SD115	Bacteria	b-proteobacteria	replicative DNA helicase [Achromobacter sp. SD115]
KTD75838.1	Legionella worsleiensis	Bacteria	g-proteobacteria	replicative DNA helicase [Legionella worsleiensis]
STY32850.1	Legionella worsleiensis	Bacteria	g-proteobacteria	Replicative DNA helicase [Legionella worsleiensis]
WP_155439196.1	Duganella ginsengisoli	Bacteria	b-proteobacteria	replicative DNA helicase [Duganella ginsengisoli]
MTW02810.1	Duganella ginsengisoli	Bacteria	b-proteobacteria	replicative DNA helicase [Duganella ginsengisoli]
WP_058474130.1	Legionella quateirensis	Bacteria	g-proteobacteria	replicative DNA helicase [Legionella quateirensis]
KTD47579.1	Legionella quateirensis	Bacteria	g-proteobacteria	replicative DNA helicase [Legionella quateirensis]
STY18666.1	Legionella quateirensis	Bacteria	g-proteobacteria	Replicative DNA helicase [Legionella quateirensis]
WP_027220237.1	Legionella pneumophila	Bacteria	g-proteobacteria	replicative DNA helicase [Legionella pneumophila]
CZG28079.1	Legionella pneumophila	Bacteria	g-proteobacteria	Replicative DNA helicase [Legionella pneumophila]
CZH64994.1	Legionella pneumophila	Bacteria	g-proteobacteria	Replicative DNA helicase [Legionella pneumophila]
CZH87425.1	Legionella pneumophila	Bacteria	g-proteobacteria	Replicative DNA helicase [Legionella pneumophila]
SNV11445.1	Legionella pneumophila	Bacteria	g-proteobacteria	Replicative DNA helicase [Legionella pneumophila]
STX89579.1	Legionella pneumophila	Bacteria	g-proteobacteria	Replicative DNA helicase [Legionella pneumophila]
HAT1847166.1	Legionella pneumophila	Bacteria	g-proteobacteria	replicative DNA helicase [Legionella pneumophila]
HAT1862509.1	Legionella pneumophila	Bacteria	g-proteobacteria	replicative DNA helicase [Legionella pneumophila]
HAT1903454.1	Legionella pneumophila	Bacteria	g-proteobacteria	replicative DNA helicase [Legionella pneumophila]
HAT6978385.1	Legionella pneumophila	Bacteria	g-proteobacteria	replicative DNA helicase [Legionella pneumophila]
HAU1319955.1	Legionella pneumophila	Bacteria	g-proteobacteria	replicative DNA helicase [Legionella pneumophila]
WP_019558715.1	Thioalkalivibrio sp. ALE12	Bacteria	g-proteobacteria	replicative DNA helicase [Thioalkalivibrio sp. ALE12]
WP_183016186.1	Achromobacter sp. UMC46	Bacteria	b-proteobacteria	replicative DNA helicase [Achromobacter sp. UMC46]
MBB1597097.1	Achromobacter sp. UMC46	Bacteria	b-proteobacteria	replicative DNA helicase [Achromobacter sp. UMC46]
WP_018949862.1	Thioalkalivibrio sp. ALMg11	Bacteria	g-proteobacteria	replicative DNA helicase [Thioalkalivibrio sp. ALMg11]
WP_133130092.1	Legionella yabuuchiae	Bacteria	g-proteobacteria	replicative DNA helicase [Legionella yabuuchiae]
WP_088139295.1	Achromobacter xylosoxidans	Bacteria	b-proteobacteria	replicative DNA helicase [Achromobacter xylosoxidans]
WP_182392938.1	Legionella sp. PC997	Bacteria	g-proteobacteria	replicative DNA helicase [Legionella sp. PC997]
QMT59602.1	Legionella sp. PC997	Bacteria	g-proteobacteria	replicative DNA helicase [Legionella sp. PC997]
WP_058441982.1	Legionella brunensis	Bacteria	g-proteobacteria	replicative DNA helicase [Legionella brunensis]
KTC81468.1	Legionella brunensis	Bacteria	g-proteobacteria	replicative DNA helicase [Legionella brunensis]
VFK47543.1	Candidatus Kentron sp. TC	Bacteria	g-proteobacteria	replicative DNA helicase [Candidatus Kentron sp. TC]
VFK62919.1	Candidatus Kentron sp. TC	Bacteria	g-proteobacteria	replicative DNA helicase [Candidatus Kentron sp. TC]
WP_019217594.1	Legionella tunisiensis	Bacteria	g-proteobacteria	replicative DNA helicase [Legionella tunisiensis]
NDH09629.1	Gammaproteobacteria bacterium	Bacteria	g-proteobacteria	replicative DNA helicase [Gammaproteobacteria bacterium]
WP_058476609.1	Legionella steigerwaltii	Bacteria	g-proteobacteria	replicative DNA helicase [Legionella steigerwaltii]
KTD79072.1	Legionella steigerwaltii	Bacteria	g-proteobacteria	replicative DNA helicase [Legionella steigerwaltii]
STY23664.1	Legionella steigerwaltii	Bacteria	g-proteobacteria	Replicative DNA helicase [Legionella steigerwaltii]
WP_131781807.1	Legionella gresilensis	Bacteria	g-proteobacteria	replicative DNA helicase [Legionella gresilensis]
HAT8714758.1	Legionella jordanis	Bacteria	g-proteobacteria	replicative DNA helicase [Legionella jordanis]
HAT8180339.1	Legionella pneumophila	Bacteria	g-proteobacteria	replicative DNA helicase [Legionella pneumophila]
HAT8183626.1	Legionella pneumophila	Bacteria	g-proteobacteria	replicative DNA helicase [Legionella pneumophila]
HED39169.1	Chromatiales bacterium	Bacteria	g-proteobacteria	replicative DNA helicase [Chromatiales bacterium]
WP_094091325.1	Legionella clemsonensis	Bacteria	g-proteobacteria	replicative DNA helicase [Legionella clemsonensis]
WP_203109936.1	unclassified Legionella	Bacteria	g-proteobacteria	MULTISPECIES: replicative DNA helicase [unclassified Legionella]
MBL7480052.1	Legionella sp. 27fs60	Bacteria	g-proteobacteria	replicative DNA helicase [Legionella sp. 27fs60]
MBL7525434.1	Legionella sp. 30cs62	Bacteria	g-proteobacteria	replicative DNA helicase [Legionella sp. 30cs62]
MBL7561617.1	Legionella sp. 30fs61	Bacteria	g-proteobacteria	replicative DNA helicase [Legionella sp. 30fs61]
MBJ15711.1	Legionellaceae bacterium	Bacteria	g-proteobacteria	replicative DNA helicase [Legionellaceae bacterium]
HCA89455.1	Legionellales bacterium	Bacteria	g-proteobacteria	replicative DNA helicase [Legionellales bacterium]
WP_171663310.1	Achromobacter deleyi	Bacteria	b-proteobacteria	replicative DNA helicase [Achromobacter deleyi]
NOK26018.1	Achromobacter deleyi	Bacteria	b-proteobacteria	replicative DNA helicase [Achromobacter deleyi]
WP_115330839.1	Legionella busanensis	Bacteria	g-proteobacteria	replicative DNA helicase [Legionella busanensis]
STX51188.1	Legionella busanensis	Bacteria	g-proteobacteria	Replicative DNA helicase [Legionella busanensis]
OGT43616.1	Gammaproteobacteria bacterium RIFCSPHIGHO2_12_FULL_40_19	Bacteria	g-proteobacteria	replicative DNA helicase [Gammaproteobacteria bacterium RIFCSPHIGHO2_12_FULL_40_19]
WP_058530763.1	Legionella	Bacteria	g-proteobacteria	MULTISPECIES: replicative DNA helicase [Legionella]
KTD49547.1	Legionella rubrilucens	Bacteria	g-proteobacteria	replicative DNA helicase [Legionella rubrilucens]
PUT39386.1	Legionella taurinensis	Bacteria	g-proteobacteria	replicative DNA helicase [Legionella taurinensis]
PUT41695.1	Legionella taurinensis	Bacteria	g-proteobacteria	replicative DNA helicase [Legionella taurinensis]
PUT44529.1	Legionella taurinensis	Bacteria	g-proteobacteria	replicative DNA helicase [Legionella taurinensis]
PUT46773.1	Legionella taurinensis	Bacteria	g-proteobacteria	replicative DNA helicase [Legionella taurinensis]
WP_019571171.1	Thioalkalivibrio sp. ALMg3	Bacteria	g-proteobacteria	replicative DNA helicase [Thioalkalivibrio sp. ALMg3]
WP_058469801.1	Legionella jordanis	Bacteria	g-proteobacteria	replicative DNA helicase [Legionella jordanis]
KTD18995.1	Legionella jordanis	Bacteria	g-proteobacteria	replicative DNA helicase [Legionella jordanis]
RMX05444.1	Legionella jordanis	Bacteria	g-proteobacteria	replicative DNA helicase [Legionella jordanis]
RMX19129.1	Legionella jordanis	Bacteria	g-proteobacteria	replicative DNA helicase [Legionella jordanis]
VEH13097.1	Legionella jordanis	Bacteria	g-proteobacteria	Replicative DNA helicase [Legionella jordanis]
WP_126954358.1	Legionella septentrionalis	Bacteria	g-proteobacteria	replicative DNA helicase [Legionella septentrionalis]
RUQ88214.1	Legionella septentrionalis	Bacteria	g-proteobacteria	replicative DNA helicase [Legionella septentrionalis]
RUQ97456.1	Legionella septentrionalis	Bacteria	g-proteobacteria	replicative DNA helicase [Legionella septentrionalis]
RUR09752.1	Legionella septentrionalis	Bacteria	g-proteobacteria	replicative DNA helicase [Legionella septentrionalis]
RUR15956.1	Legionella septentrionalis	Bacteria	g-proteobacteria	replicative DNA helicase [Legionella septentrionalis]
ASQ46469.1	Legionella clemsonensis	Bacteria	g-proteobacteria	Replicative DNA helicase [Legionella clemsonensis]
WP_044497244.1	Legionella pneumophila	Bacteria	g-proteobacteria	replicative DNA helicase [Legionella pneumophila]
HAU0204716.1	Legionella pneumophila	Bacteria	g-proteobacteria	replicative DNA helicase [Legionella pneumophila]
HAU0837136.1	Legionella pneumophila	Bacteria	g-proteobacteria	replicative DNA helicase [Legionella pneumophila]
HAU0881885.1	Legionella pneumophila	Bacteria	g-proteobacteria	replicative DNA helicase [Legionella pneumophila]
HAU1558661.1	Legionella pneumophila	Bacteria	g-proteobacteria	replicative DNA helicase [Legionella pneumophila]
WP_134549456.1	Pseudomonas aeruginosa	Bacteria	g-proteobacteria	replicative DNA helicase, partial [Pseudomonas aeruginosa]
WP_058464556.1	Legionella cincinnatiensis	Bacteria	g-proteobacteria	replicative DNA helicase [Legionella cincinnatiensis]
KTC88476.1	Legionella cincinnatiensis	Bacteria	g-proteobacteria	replicative DNA helicase [Legionella cincinnatiensis]
STX36036.1	Legionella cincinnatiensis	Bacteria	g-proteobacteria	Replicative DNA helicase [Legionella cincinnatiensis]
HAU1903121.1	Legionella pneumophila	Bacteria	g-proteobacteria	replicative DNA helicase [Legionella pneumophila]
HAU2156044.1	Legionella pneumophila	Bacteria	g-proteobacteria	replicative DNA helicase [Legionella pneumophila]
HAU2264036.1	Legionella pneumophila	Bacteria	g-proteobacteria	replicative DNA helicase [Legionella pneumophila]
HAW6256145.1	Legionella pneumophila	Bacteria	g-proteobacteria	replicative DNA helicase [Legionella pneumophila]
HAW6262438.1	Legionella pneumophila	Bacteria	g-proteobacteria	replicative DNA helicase [Legionella pneumophila]
HBY55688.1	Coxiellaceae bacterium	Bacteria	g-proteobacteria	replicative DNA helicase [Coxiellaceae bacterium]
WP_202052421.1	Methylomicrobium sp. RS1	Bacteria	g-proteobacteria	replicative DNA helicase [Methylomicrobium sp. RS1]
MBL1264152.1	Methylomicrobium sp. RS1	Bacteria	g-proteobacteria	replicative DNA helicase [Methylomicrobium sp. RS1]
MBF0254896.1	Gammaproteobacteria bacterium	Bacteria	g-proteobacteria	replicative DNA helicase [Gammaproteobacteria bacterium]
HBB52574.1	Legionellales bacterium	Bacteria	g-proteobacteria	replicative DNA helicase [Legionellales bacterium]
WP_018867241.1	unclassified Thioalkalivibrio	Bacteria	g-proteobacteria	MULTISPECIES: replicative DNA helicase [unclassified Thioalkalivibrio]
OGT39049.1	Gammaproteobacteria bacterium RIFCSPHIGHO2_12_FULL_36_30	Bacteria	g-proteobacteria	replicative DNA helicase [Gammaproteobacteria bacterium RIFCSPHIGHO2_12_FULL_36_30]
HAB67753.1	Gammaproteobacteria bacterium	Bacteria	g-proteobacteria	replicative DNA helicase [Gammaproteobacteria bacterium]
HBT56161.1	Pseudomonas sp.	Bacteria	g-proteobacteria	replicative DNA helicase [Pseudomonas sp.]
WP_207185527.1	Chromatium weissei	Bacteria	g-proteobacteria	replicative DNA helicase [Chromatium weissei]
MBK1695179.1	Chromatium weissei	Bacteria	g-proteobacteria	replicative DNA helicase [Chromatium weissei]
WP_044012547.1	Legionella massiliensis	Bacteria	g-proteobacteria	replicative DNA helicase [Legionella massiliensis]
CDZ78791.1	Legionella massiliensis	Bacteria	g-proteobacteria	Replicative DNA helicase [Legionella massiliensis]
CEE14529.1	Legionella massiliensis	Bacteria	g-proteobacteria	Replicative DNA helicase [Legionella massiliensis]
WP_018878825.1	Thioalkalivibrio sp. ALE9	Bacteria	g-proteobacteria	replicative DNA helicase [Thioalkalivibrio sp. ALE9]
HAU0827732.1	Legionella pneumophila	Bacteria	g-proteobacteria	replicative DNA helicase [Legionella pneumophila]
WP_128129575.1	Legionella sainthelensi	Bacteria	g-proteobacteria	replicative DNA helicase [Legionella sainthelensi]
VEB34240.1	Legionella sainthelensi	Bacteria	g-proteobacteria	Replicative DNA helicase [Legionella sainthelensi]
WP_058461524.1	Legionella adelaidensis	Bacteria	g-proteobacteria	replicative DNA helicase [Legionella adelaidensis]
KTC65792.1	Legionella adelaidensis	Bacteria	g-proteobacteria	replicative DNA helicase [Legionella adelaidensis]
VEH85220.1	Legionella adelaidensis	Bacteria	g-proteobacteria	Replicative DNA helicase [Legionella adelaidensis]
WP_017925687.1	Thioalkalivibrio sp. HL-Eb18	Bacteria	g-proteobacteria	replicative DNA helicase [Thioalkalivibrio sp. HL-Eb18]
WP_196176029.1	Pseudomonas fulva	Bacteria	g-proteobacteria	replicative DNA helicase [Pseudomonas fulva]
MBF8778971.1	Pseudomonas fulva	Bacteria	g-proteobacteria	replicative DNA helicase [Pseudomonas fulva]
WP_058512664.1	Legionella santicrucis	Bacteria	g-proteobacteria	replicative DNA helicase [Legionella santicrucis]
KTD69730.1	Legionella santicrucis	Bacteria	g-proteobacteria	replicative DNA helicase [Legionella santicrucis]
WP_025140264.1	Achromobacter sp. DH1f	Bacteria	b-proteobacteria	replicative DNA helicase [Achromobacter sp. DH1f]
WP_027270992.1	Legionella sainthelensi	Bacteria	g-proteobacteria	replicative DNA helicase [Legionella sainthelensi]
KTD55911.1	Legionella sainthelensi	Bacteria	g-proteobacteria	replicative DNA helicase [Legionella sainthelensi]
VEH29241.1	Legionella sainthelensi	Bacteria	g-proteobacteria	Replicative DNA helicase [Legionella sainthelensi]
WP_175177765.1	Achromobacter pestifer	Bacteria	b-proteobacteria	replicative DNA helicase [Achromobacter pestifer]
CAB3703129.1	Achromobacter pestifer	Bacteria	b-proteobacteria	Replicative DNA helicase [Achromobacter pestifer]
WP_076725214.1	Marinobacter lutaoensis	Bacteria	g-proteobacteria	replicative DNA helicase [Marinobacter lutaoensis]
MBE01597.1	Euryarchaeota archaeon	Archaea	euryarchaeotes	replicative DNA helicase [Euryarchaeota archaeon]
MBI44146.1	Oceanospirillales bacterium	Bacteria	g-proteobacteria	replicative DNA helicase [Oceanospirillales bacterium]
NVD35224.1	Marinobacter lutaoensis	Bacteria	g-proteobacteria	replicative DNA helicase [Marinobacter lutaoensis]
ONF42745.1	Marinobacter lutaoensis	Bacteria	g-proteobacteria	replicative DNA helicase [Marinobacter lutaoensis]
WP_115710107.1	Legionella sainthelensi	Bacteria	g-proteobacteria	replicative DNA helicase [Legionella sainthelensi]
WP_019024989.1	unclassified Thioalkalivibrio	Bacteria	g-proteobacteria	MULTISPECIES: replicative DNA helicase [unclassified Thioalkalivibrio]
WP_131775809.1	Legionella impletisoli	Bacteria	g-proteobacteria	replicative DNA helicase [Legionella impletisoli]
GGI80939.1	Legionella impletisoli	Bacteria	g-proteobacteria	replicative DNA helicase [Legionella impletisoli]
WP_018941768.1	Thioalkalivibrio sp. AKL11	Bacteria	g-proteobacteria	replicative DNA helicase [Thioalkalivibrio sp. AKL11]
ADC72422.1	Thioalkalivibrio sp. K90mix	Bacteria	g-proteobacteria	replicative DNA helicase [Thioalkalivibrio sp. K90mix]
WP_173143169.1	Achromobacter pestifer	Bacteria	b-proteobacteria	replicative DNA helicase [Achromobacter pestifer]
QKH34023.1	Achromobacter pestifer	Bacteria	b-proteobacteria	replicative DNA helicase [Achromobacter pestifer]
WP_041444266.1	Thioalkalivibrio sp. K90mix	Bacteria	g-proteobacteria	replicative DNA helicase [Thioalkalivibrio sp. K90mix]
WP_018863599.1	Thioalkalivibrio	Bacteria	g-proteobacteria	MULTISPECIES: replicative DNA helicase [Thioalkalivibrio]
OGT09346.1	Gammaproteobacteria bacterium RBG_16_37_9	Bacteria	g-proteobacteria	replicative DNA helicase [Gammaproteobacteria bacterium RBG_16_37_9]
HBC71214.1	Coxiellaceae bacterium	Bacteria	g-proteobacteria	replicative DNA helicase [Coxiellaceae bacterium]
WP_018138102.1	unclassified Thioalkalivibrio	Bacteria	g-proteobacteria	MULTISPECIES: replicative DNA helicase [unclassified Thioalkalivibrio]
WP_058468391.1	Fluoribacter gormanii	Bacteria	g-proteobacteria	replicative DNA helicase [Fluoribacter gormanii]
KTD02153.1	Fluoribacter gormanii	Bacteria	g-proteobacteria	replicative DNA helicase [Fluoribacter gormanii]
SIR51567.1	Fluoribacter gormanii	Bacteria	g-proteobacteria	primary replicative DNA helicase [Fluoribacter gormanii]
STO24141.1	Fluoribacter gormanii	Bacteria	g-proteobacteria	Replicative DNA helicase [Fluoribacter gormanii]
WP_090213626.1	Pseudomonas guangdongensis	Bacteria	g-proteobacteria	replicative DNA helicase [Pseudomonas guangdongensis]
SDU17473.1	Pseudomonas guangdongensis	Bacteria	g-proteobacteria	primary replicative DNA helicase [Pseudomonas guangdongensis]
WP_101899754.1	Legionella sainthelensi	Bacteria	g-proteobacteria	replicative DNA helicase [Legionella sainthelensi]
AUH72100.1	Legionella sainthelensi	Bacteria	g-proteobacteria	replicative DNA helicase [Legionella sainthelensi]
WP_028373828.1	Legionella lansingensis	Bacteria	g-proteobacteria	replicative DNA helicase [Legionella lansingensis]
KTD21398.1	Legionella lansingensis	Bacteria	g-proteobacteria	replicative DNA helicase [Legionella lansingensis]
SNV51896.1	Legionella lansingensis	Bacteria	g-proteobacteria	Replicative DNA helicase [Legionella lansingensis]
WP_125117740.1	Bordetella trematum	Bacteria	b-proteobacteria	replicative DNA helicase [Bordetella trematum]
VDH06640.1	Bordetella trematum	Bacteria	b-proteobacteria	Replicative DNA helicase [Bordetella trematum]
WP_080619815.1	Legionella longbeachae	Bacteria	g-proteobacteria	replicative DNA helicase [Legionella longbeachae]
ARB91968.1	Legionella longbeachae	Bacteria	g-proteobacteria	replicative DNA helicase [Legionella longbeachae]
RZV26929.1	Legionella longbeachae	Bacteria	g-proteobacteria	replicative DNA helicase [Legionella longbeachae]
VEE01697.1	Legionella oakridgensis	Bacteria	g-proteobacteria	Replicative DNA helicase [Legionella oakridgensis]
WP_057285020.1	Achromobacter sp. Root83	Bacteria	b-proteobacteria	replicative DNA helicase [Achromobacter sp. Root83]
KRC76482.1	Achromobacter sp. Root83	Bacteria	b-proteobacteria	replicative DNA helicase [Achromobacter sp. Root83]
WP_023378490.1	Pseudomonas	Bacteria	g-proteobacteria	MULTISPECIES: replicative DNA helicase [Pseudomonas]
AGZ33378.1	Pseudomonas sp. VLB120	Bacteria	g-proteobacteria	replicative DNA helicase [Pseudomonas sp. VLB120]
QQZ36860.1	Pseudomonas sp. VLB120	Bacteria	g-proteobacteria	replicative DNA helicase [Pseudomonas sp. VLB120]
WP_090305284.1	Pseudomonas linyingensis	Bacteria	g-proteobacteria	replicative DNA helicase [Pseudomonas linyingensis]
SEI58720.1	Pseudomonas linyingensis	Bacteria	g-proteobacteria	replicative DNA helicase [Pseudomonas linyingensis]
SPU50399.1	Bordetella trematum	Bacteria	b-proteobacteria	replicative DNA helicase [Bordetella trematum]
WP_082674656.1	Thiohalocapsa sp. ML1	Bacteria	g-proteobacteria	replicative DNA helicase [Thiohalocapsa sp. ML1]
WP_018176109.1	Thioalkalivibrio sp. AKL8	Bacteria	g-proteobacteria	replicative DNA helicase [Thioalkalivibrio sp. AKL8]
WP_025514509.1	Bordetella trematum	Bacteria	b-proteobacteria	replicative DNA helicase [Bordetella trematum]
AUL47607.1	Bordetella trematum	Bacteria	b-proteobacteria	replicative DNA helicase [Bordetella trematum]
AZR94469.1	Bordetella trematum	Bacteria	b-proteobacteria	replicative DNA helicase [Bordetella trematum]
NNH20753.1	Bordetella trematum	Bacteria	b-proteobacteria	replicative DNA helicase [Bordetella trematum]
QIM73029.1	Bordetella trematum	Bacteria	b-proteobacteria	replicative DNA helicase [Bordetella trematum]
SAI26677.1	Bordetella trematum	Bacteria	b-proteobacteria	replicative DNA helicase [Bordetella trematum]
WP_018144046.1	Thioalkalivibrio	Bacteria	g-proteobacteria	MULTISPECIES: replicative DNA helicase [Thioalkalivibrio]
AKJ95818.1	Thioalkalivibrio versutus	Bacteria	g-proteobacteria	DNA helicase [Thioalkalivibrio versutus]
OOC48018.1	Thioalkalivibrio versutus	Bacteria	g-proteobacteria	replicative DNA helicase [Thioalkalivibrio versutus]
NCT56675.1	Legionella sp.	Bacteria	g-proteobacteria	replicative DNA helicase [Legionella sp.]
WP_136491139.1	unclassified Pseudomonas	Bacteria	g-proteobacteria	MULTISPECIES: replicative DNA helicase [unclassified Pseudomonas]
THG77162.1	Pseudomonas sp. A-1	Bacteria	g-proteobacteria	replicative DNA helicase [Pseudomonas sp. A-1]
CAD5379804.1	Pseudomonas sp. OF001	Bacteria	g-proteobacteria	replicative DNA helicase [Pseudomonas sp. OF001]
WP_003632523.1	Legionella longbeachae	Bacteria	g-proteobacteria	replicative DNA helicase [Legionella longbeachae]
ARM34847.1	Legionella longbeachae	Bacteria	g-proteobacteria	replicative DNA helicase [Legionella longbeachae]
EEZ95707.1	Legionella longbeachae D-4968	Bacteria	g-proteobacteria	replicative DNA helicase [Legionella longbeachae D-4968]
QEY50794.1	Legionella longbeachae	Bacteria	g-proteobacteria	replicative DNA helicase [Legionella longbeachae]
QIN31623.1	Legionella longbeachae	Bacteria	g-proteobacteria	replicative DNA helicase [Legionella longbeachae]
QIN34966.1	Legionella longbeachae	Bacteria	g-proteobacteria	replicative DNA helicase [Legionella longbeachae]
WP_058524646.1	Legionella birminghamensis	Bacteria	g-proteobacteria	replicative DNA helicase [Legionella birminghamensis]
KTC68051.1	Legionella birminghamensis	Bacteria	g-proteobacteria	replicative DNA helicase [Legionella birminghamensis]
STX31240.1	Legionella birminghamensis	Bacteria	g-proteobacteria	Replicative DNA helicase [Legionella birminghamensis]
WP_038053571.1	Thioalkalivibrio sp. ALJ1	Bacteria	g-proteobacteria	replicative DNA helicase [Thioalkalivibrio sp. ALJ1]
WP_006745888.1	Thioalkalivibrio paradoxus	Bacteria	g-proteobacteria	replicative DNA helicase [Thioalkalivibrio paradoxus]
AHE97494.1	Thioalkalivibrio paradoxus ARh 1	Bacteria	g-proteobacteria	DNA helicase [Thioalkalivibrio paradoxus ARh 1]
WP_078924314.1	Thiothrix eikelboomii	Bacteria	g-proteobacteria	replicative DNA helicase [Thiothrix eikelboomii]
SKA96644.1	Thiothrix eikelboomii	Bacteria	g-proteobacteria	primary replicative DNA helicase [Thiothrix eikelboomii]
WP_110141251.1	Legionella qingyii	Bacteria	g-proteobacteria	replicative DNA helicase [Legionella qingyii]
PWY57416.1	Legionella qingyii	Bacteria	g-proteobacteria	replicative DNA helicase [Legionella qingyii]
RUR26499.1	Legionella qingyii	Bacteria	g-proteobacteria	replicative DNA helicase [Legionella qingyii]
RUR27519.1	Legionella qingyii	Bacteria	g-proteobacteria	replicative DNA helicase [Legionella qingyii]
WP_104882396.1	Pseudomonas	Bacteria	g-proteobacteria	MULTISPECIES: replicative DNA helicase [Pseudomonas]
MPT02198.1	Pseudomonas sp.	Bacteria	g-proteobacteria	replicative DNA helicase [Pseudomonas sp.]
AVD85616.1	Pseudomonas sp. SWI6	Bacteria	g-proteobacteria	replicative DNA helicase [Pseudomonas sp. SWI6]
AVD90774.1	Pseudomonas sp. SWI44	Bacteria	g-proteobacteria	replicative DNA helicase [Pseudomonas sp. SWI44]
MBC3474803.1	Pseudomonas taiwanensis	Bacteria	g-proteobacteria	replicative DNA helicase [Pseudomonas taiwanensis]
MBC3491282.1	Pseudomonas taiwanensis	Bacteria	g-proteobacteria	replicative DNA helicase [Pseudomonas taiwanensis]
WP_132661801.1	Pseudomonas aeruginosa	Bacteria	g-proteobacteria	replicative DNA helicase, partial [Pseudomonas aeruginosa]
WP_024297621.1	Methylomicrobium lacus	Bacteria	g-proteobacteria	replicative DNA helicase [Methylomicrobium lacus]
WP_084854211.1	Pseudomonas putida	Bacteria	g-proteobacteria	replicative DNA helicase [Pseudomonas putida]
ORL67923.1	Pseudomonas putida	Bacteria	g-proteobacteria	replicative DNA helicase [Pseudomonas putida]
MBL6738296.1	Litoricola sp.	Bacteria	g-proteobacteria	replicative DNA helicase [Litoricola sp.]
MBL6810263.1	Litoricola sp.	Bacteria	g-proteobacteria	replicative DNA helicase [Litoricola sp.]
OGT23013.1	Gammaproteobacteria bacterium RIFCSPHIGHO2_02_FULL_42_13	Bacteria	g-proteobacteria	replicative DNA helicase [Gammaproteobacteria bacterium RIFCSPHIGHO2_02_FULL_42_13]
XP_007449899.1	Lipotes vexillifer	Eukaryota	whales & dolphins	PREDICTED: probable replicative DNA helicase-like [Lipotes vexillifer]
HDZ36722.1	Marinobacter sp.	Bacteria	g-proteobacteria	replicative DNA helicase [Marinobacter sp.]
WP_134637427.1	Pseudomonas aeruginosa	Bacteria	g-proteobacteria	replicative DNA helicase, partial [Pseudomonas aeruginosa]
WP_110951041.1	Pseudomonas bohemica	Bacteria	g-proteobacteria	replicative DNA helicase [Pseudomonas bohemica]
WP_018140302.1	unclassified Thioalkalivibrio	Bacteria	g-proteobacteria	MULTISPECIES: replicative DNA helicase [unclassified Thioalkalivibrio]
TXH67559.1	Thiothrix sp.	Bacteria	g-proteobacteria	replicative DNA helicase [Thiothrix sp.]
WP_086977260.1	Pseudomonas putida	Bacteria	g-proteobacteria	replicative DNA helicase [Pseudomonas putida]
OUM29528.1	Pseudomonas putida	Bacteria	g-proteobacteria	replicative DNA helicase [Pseudomonas putida]
WP_091991706.1	Marinobacter gudaonensis	Bacteria	g-proteobacteria	replicative DNA helicase [Marinobacter gudaonensis]
SFR56432.1	Marinobacter gudaonensis	Bacteria	g-proteobacteria	primary replicative DNA helicase [Marinobacter gudaonensis]
WP_028382228.1	Legionella cherrii	Bacteria	g-proteobacteria	replicative DNA helicase [Legionella cherrii]
KTC78965.1	Legionella cherrii	Bacteria	g-proteobacteria	replicative DNA helicase [Legionella cherrii]
VEB36272.1	Legionella cherrii	Bacteria	g-proteobacteria	Replicative DNA helicase [Legionella cherrii]
VFK11701.1	Candidatus Kentron sp. LPFa	Bacteria	g-proteobacteria	primary replicative DNA helicase [Candidatus Kentron sp. LPFa]
VFK27953.1	Candidatus Kentron sp. LPFa	Bacteria	g-proteobacteria	primary replicative DNA helicase [Candidatus Kentron sp. LPFa]
WP_115302397.1	Legionella beliardensis	Bacteria	g-proteobacteria	replicative DNA helicase [Legionella beliardensis]
STX28670.1	Legionella beliardensis	Bacteria	g-proteobacteria	Replicative DNA helicase [Legionella beliardensis]
WP_016501872.1	Pseudomonas putida	Bacteria	g-proteobacteria	replicative DNA helicase [Pseudomonas putida]
KAF0251938.1	Pseudomonas putida	Bacteria	g-proteobacteria	replicative DNA helicase [Pseudomonas putida]
KWW19963.1	Pseudomonas putida	Bacteria	g-proteobacteria	replicative DNA helicase [Pseudomonas putida]
MBH3348811.1	Pseudomonas putida	Bacteria	g-proteobacteria	replicative DNA helicase [Pseudomonas putida]
MBH3390975.1	Pseudomonas putida	Bacteria	g-proteobacteria	replicative DNA helicase [Pseudomonas putida]
MBH3417738.1	Pseudomonas putida	Bacteria	g-proteobacteria	replicative DNA helicase [Pseudomonas putida]
WP_058508720.1	Legionella	Bacteria	g-proteobacteria	MULTISPECIES: replicative DNA helicase [Legionella]
KTD46109.1	Legionella quinlivanii	Bacteria	g-proteobacteria	replicative DNA helicase [Legionella quinlivanii]
SEG28466.1	Legionella quinlivanii DSM 21216	Bacteria	g-proteobacteria	replicative DNA helicase [Legionella quinlivanii DSM 21216]
STY10606.1	Legionella quinlivanii	Bacteria	g-proteobacteria	Replicative DNA helicase [Legionella quinlivanii]
WP_112220012.1	Legionella quinlivanii	Bacteria	g-proteobacteria	replicative DNA helicase [Legionella quinlivanii]
RAP36089.1	Legionella quinlivanii	Bacteria	g-proteobacteria	replicative DNA helicase [Legionella quinlivanii]
VFK17393.1	Candidatus Kentron sp. LPFa	Bacteria	g-proteobacteria	primary replicative DNA helicase [Candidatus Kentron sp. LPFa]
WP_005372190.1	Methylomicrobium agile	Bacteria	g-proteobacteria	replicative DNA helicase [Methylomicrobium agile]
EIC29934.1	Methylomicrobium album BG8	Bacteria	g-proteobacteria	replicative DNA helicase [Methylomicrobium album BG8]
MBN9230468.1	Legionella sp.	Bacteria	g-proteobacteria	replicative DNA helicase [Legionella sp.]
OJY49558.1	Legionella sp. 40-6	Bacteria	g-proteobacteria	replicative DNA helicase [Legionella sp. 40-6]
PJD92579.1	Legionella sp.	Bacteria	g-proteobacteria	replicative DNA helicase [Legionella sp.]
PJD99810.1	Legionella sp.	Bacteria	g-proteobacteria	replicative DNA helicase [Legionella sp.]
PIZ03854.1	Gammaproteobacteria bacterium CG_4_10_14_0_8_um_filter_38_16	Bacteria	g-proteobacteria	replicative DNA helicase [Gammaproteobacteria bacterium CG_4_10_14_0_8_um_filter_38_16]
PJA04027.1	Gammaproteobacteria bacterium CG_4_10_14_0_2_um_filter_38_22	Bacteria	g-proteobacteria	replicative DNA helicase [Gammaproteobacteria bacterium CG_4_10_14_0_2_um_filter_38_22]
PJB10486.1	Gammaproteobacteria bacterium CG_4_9_14_3_um_filter_38_9	Bacteria	g-proteobacteria	replicative DNA helicase [Gammaproteobacteria bacterium CG_4_9_14_3_um_filter_38_9]
VFK67665.1	Candidatus Kentron sp. UNK	Bacteria	g-proteobacteria	primary replicative DNA helicase [Candidatus Kentron sp. UNK]
VFK72907.1	Candidatus Kentron sp. UNK	Bacteria	g-proteobacteria	primary replicative DNA helicase [Candidatus Kentron sp. UNK]
WP_018873809.1	Thioalkalivibrio sp. ALJ16	Bacteria	g-proteobacteria	replicative DNA helicase [Thioalkalivibrio sp. ALJ16]
WP_154379089.1	Duganella sp. FT92W	Bacteria	b-proteobacteria	replicative DNA helicase [Duganella sp. FT92W]
MRV74992.1	Duganella sp. FT92W	Bacteria	b-proteobacteria	replicative DNA helicase [Duganella sp. FT92W]
MBA2711900.1	Tatlockia sp.	Bacteria	g-proteobacteria	replicative DNA helicase [Tatlockia sp.]
WP_127099493.1	Legionella sp. km772	Bacteria	g-proteobacteria	replicative DNA helicase [Legionella sp. km772]
RUR09006.1	Legionella sp. km772	Bacteria	g-proteobacteria	replicative DNA helicase [Legionella sp. km772]
WP_045105612.1	Legionella hackeliae	Bacteria	g-proteobacteria	replicative DNA helicase [Legionella hackeliae]
KTD08774.1	Legionella hackeliae	Bacteria	g-proteobacteria	replicative DNA helicase [Legionella hackeliae]
CEK10203.1	Legionella hackeliae	Bacteria	g-proteobacteria	Replicative DNA helicase [Legionella hackeliae]
STX46929.1	Legionella hackeliae	Bacteria	g-proteobacteria	Replicative DNA helicase [Legionella hackeliae]
RLA17081.1	Gammaproteobacteria bacterium	Bacteria	g-proteobacteria	replicative DNA helicase [Gammaproteobacteria bacterium]
WP_093555733.1	Massilia namucuonensis	Bacteria	b-proteobacteria	replicative DNA helicase [Massilia namucuonensis]
SFU76917.1	Massilia namucuonensis	Bacteria	b-proteobacteria	replicative DNA helicase [Massilia namucuonensis]
WP_045778038.1	Methylocucumis oryzae	Bacteria	g-proteobacteria	replicative DNA helicase [Methylocucumis oryzae]
KJV07766.1	Methylocucumis oryzae	Bacteria	g-proteobacteria	DNA helicase [Methylocucumis oryzae]
WP_017940977.1	unclassified Thioalkalivibrio	Bacteria	g-proteobacteria	MULTISPECIES: replicative DNA helicase [unclassified Thioalkalivibrio]
HIQ54067.1	Pseudomonas pachastrellae	Bacteria	g-proteobacteria	replicative DNA helicase [Pseudomonas pachastrellae]
WP_024327122.1	Thioalkalivibrio sp. AKL19	Bacteria	g-proteobacteria	replicative DNA helicase [Thioalkalivibrio sp. AKL19]
WP_058529608.1	Legionella londiniensis	Bacteria	g-proteobacteria	replicative DNA helicase [Legionella londiniensis]
KTD20733.1	Legionella londiniensis	Bacteria	g-proteobacteria	replicative DNA helicase [Legionella londiniensis]
STX92794.1	Legionella londiniensis	Bacteria	g-proteobacteria	Replicative DNA helicase [Legionella londiniensis]
WP_019625604.1	Thioalkalivibrio sp. ALJT	Bacteria	g-proteobacteria	replicative DNA helicase [Thioalkalivibrio sp. ALJT]
QFY88380.1	gamma proteobacterium SS-5	Bacteria	g-proteobacteria	replicative DNA helicase [gamma proteobacterium SS-5]
RLA13927.1	Gammaproteobacteria bacterium	Bacteria	g-proteobacteria	replicative DNA helicase [Gammaproteobacteria bacterium]
PCI12134.1	Thiotrichales bacterium	Bacteria	g-proteobacteria	replicative DNA helicase [Thiotrichales bacterium]
WP_105075046.1	Chromatium okenii	Bacteria	g-proteobacteria	replicative DNA helicase [Chromatium okenii]
PQJ94775.1	Chromatium okenii	Bacteria	g-proteobacteria	replicative DNA helicase [Chromatium okenii]
TVQ87747.1	Chromatiaceae bacterium	Bacteria	g-proteobacteria	replicative DNA helicase [Chromatiaceae bacterium]
MBA2655648.1	Tatlockia sp.	Bacteria	g-proteobacteria	replicative DNA helicase [Tatlockia sp.]
TAL60130.1	Legionella sp.	Bacteria	g-proteobacteria	replicative DNA helicase [Legionella sp.]
MBA2649697.1	Legionella sp.	Bacteria	g-proteobacteria	replicative DNA helicase [Legionella sp.]
WP_006869810.1	Legionella drancourtii	Bacteria	g-proteobacteria	replicative DNA helicase [Legionella drancourtii]
EHL32074.1	Legionella drancourtii LLAP12	Bacteria	g-proteobacteria	replicative DNA helicase [Legionella drancourtii LLAP12]
MBA3493691.1	Gammaproteobacteria bacterium	Bacteria	g-proteobacteria	replicative DNA helicase [Gammaproteobacteria bacterium]
HBH36462.1	Gammaproteobacteria bacterium	Bacteria	g-proteobacteria	replicative DNA helicase [Gammaproteobacteria bacterium]
ESQ16316.1	Thiohalocapsa sp. PB-PSB1	Bacteria	g-proteobacteria	DNA helicase [Thiohalocapsa sp. PB-PSB1]
MBA2652870.1	Tatlockia sp.	Bacteria	g-proteobacteria	replicative DNA helicase [Tatlockia sp.]
MBA3536199.1	Tatlockia sp.	Bacteria	g-proteobacteria	replicative DNA helicase [Tatlockia sp.]
QQO58099.1	Thiohalocapsa sp. PB-PSB1	Bacteria	g-proteobacteria	replicative DNA helicase [Thiohalocapsa sp. PB-PSB1]
HCS88603.1	Chromatiaceae bacterium	Bacteria	g-proteobacteria	replicative DNA helicase [Chromatiaceae bacterium]
MBI2785864.1	Legionella longbeachae	Bacteria	g-proteobacteria	replicative DNA helicase [Legionella longbeachae]
MBK9654946.1	Rhodanobacteraceae bacterium	Bacteria	g-proteobacteria	replicative DNA helicase [Rhodanobacteraceae bacterium]
OOZ41144.1	Solemya pervernicosa gill symbiont	Bacteria	g-proteobacteria	replicative DNA helicase [Solemya pervernicosa gill symbiont]
WP_093391573.1	Pseudomonas xinjiangensis	Bacteria	g-proteobacteria	replicative DNA helicase [Pseudomonas xinjiangensis]
SDR82570.1	Pseudomonas xinjiangensis	Bacteria	g-proteobacteria	primary replicative DNA helicase [Pseudomonas xinjiangensis]
QLH42792.1	Coxiellaceae bacterium	Bacteria	g-proteobacteria	replicative DNA helicase [Coxiellaceae bacterium]
WP_133132072.1	Legionella sp. W10-070	Bacteria	g-proteobacteria	replicative DNA helicase [Legionella sp. W10-070]
WP_096407946.1	Halorhodospira halochloris	Bacteria	g-proteobacteria	replicative DNA helicase [Halorhodospira halochloris]
MBK1651530.1	Halorhodospira halochloris	Bacteria	g-proteobacteria	replicative DNA helicase [Halorhodospira halochloris]
BAU57206.1	Halorhodospira halochloris	Bacteria	g-proteobacteria	replicative DNA helicase [Halorhodospira halochloris]
WP_135622047.1	Candidatus Reidiella endopervernicosa	Bacteria	g-proteobacteria	replicative DNA helicase [Candidatus Reidiella endopervernicosa]
QKQ26266.1	Candidatus Reidiella endopervernicosa	Bacteria	g-proteobacteria	replicative DNA helicase [Candidatus Reidiella endopervernicosa]
HHM06383.1	Gammaproteobacteria bacterium	Bacteria	g-proteobacteria	replicative DNA helicase [Gammaproteobacteria bacterium]
HBI20998.1	Legionella sp.	Bacteria	g-proteobacteria	replicative DNA helicase [Legionella sp.]
OGT37228.1	Gammaproteobacteria bacterium RIFCSPHIGHO2_12_FULL_38_14	Bacteria	g-proteobacteria	replicative DNA helicase [Gammaproteobacteria bacterium RIFCSPHIGHO2_12_FULL_38_14]
RUM53180.1	Methylococcus sp.	Bacteria	g-proteobacteria	replicative DNA helicase [Methylococcus sp.]
HAY55452.1	Gammaproteobacteria bacterium	Bacteria	g-proteobacteria	replicative DNA helicase [Gammaproteobacteria bacterium]
HAB77326.1	Gammaproteobacteria bacterium	Bacteria	g-proteobacteria	replicative DNA helicase [Gammaproteobacteria bacterium]
NDH66879.1	Gammaproteobacteria bacterium	Bacteria	g-proteobacteria	replicative DNA helicase [Gammaproteobacteria bacterium]
MBL8496155.1	Rhodocyclaceae bacterium	Bacteria	b-proteobacteria	replicative DNA helicase [Rhodocyclaceae bacterium]
WP_207148193.1	Halorhodospira halochloris	Bacteria	g-proteobacteria	replicative DNA helicase [Halorhodospira halochloris]
OGV36625.1	Legionellales bacterium RIFCSPHIGHO2_12_FULL_35_11	Bacteria	g-proteobacteria	replicative DNA helicase [Legionellales bacterium RIFCSPHIGHO2_12_FULL_35_11]
ALS56022.1	uncultured bacterium EIL107F05	Bacteria	bacteria	putative DNA helicase [uncultured bacterium EIL107F05]
NOQ13530.1	Methyloprofundus sp.	Bacteria	g-proteobacteria	replicative DNA helicase [Methyloprofundus sp.]
MAW24860.1	Gammaproteobacteria bacterium	Bacteria	g-proteobacteria	replicative DNA helicase [Gammaproteobacteria bacterium]
OUX79231.1	Oceanospirillales bacterium TMED59	Bacteria	g-proteobacteria	replicative DNA helicase [Oceanospirillales bacterium TMED59]
WP_058534584.1	Legionella saoudiensis	Bacteria	g-proteobacteria	replicative DNA helicase [Legionella saoudiensis]
WP_133137090.1	Legionella rowbothamii	Bacteria	g-proteobacteria	replicative DNA helicase [Legionella rowbothamii]
OGV51412.1	Legionellales bacterium RIFCSPHIGHO2_12_FULL_42_9	Bacteria	g-proteobacteria	replicative DNA helicase [Legionellales bacterium RIFCSPHIGHO2_12_FULL_42_9]
WP_135440865.1	Haliea sp. SAOS-164	Bacteria	g-proteobacteria	replicative DNA helicase [Haliea sp. SAOS-164]
TGD75613.1	Haliea sp. SAOS-164	Bacteria	g-proteobacteria	replicative DNA helicase [Haliea sp. SAOS-164]
MAW57515.1	Gammaproteobacteria bacterium	Bacteria	g-proteobacteria	replicative DNA helicase [Gammaproteobacteria bacterium]
RPG20237.1	Oceanospirillales bacterium TMED33	Bacteria	g-proteobacteria	replicative DNA helicase [Oceanospirillales bacterium TMED33]
TVP56979.1	Halomonadaceae bacterium	Bacteria	g-proteobacteria	replicative DNA helicase [Halomonadaceae bacterium]
VFJ98002.1	Candidatus Kentron sp. H	Bacteria	g-proteobacteria	primary replicative DNA helicase [Candidatus Kentron sp. H]
VFJ98217.1	Candidatus Kentron sp. H	Bacteria	g-proteobacteria	primary replicative DNA helicase [Candidatus Kentron sp. H]
VFK03352.1	Candidatus Kentron sp. H	Bacteria	g-proteobacteria	primary replicative DNA helicase [Candidatus Kentron sp. H]
WP_174484107.1	methanotrophic endosymbiont of Bathymodiolus puteoserpentis (Logatchev)	Bacteria	bacteria	replicative DNA helicase [methanotrophic endosymbiont of Bathymodiolus puteoserpentis (Logatchev)]
SHE23259.1	methanotrophic endosymbiont of Bathymodiolus puteoserpentis (Logatchev)	Bacteria	bacteria	Replicative DNA helicase [methanotrophic endosymbiont of Bathymodiolus puteoserpentis (Logatchev)]
MBL6698081.1	Luminiphilus sp.	Bacteria	g-proteobacteria	replicative DNA helicase [Luminiphilus sp.]
MAI93387.1	Halieaceae bacterium	Bacteria	g-proteobacteria	replicative DNA helicase [Halieaceae bacterium]
OGT46705.1	Gammaproteobacteria bacterium RIFCSPHIGHO2_12_FULL_38_11	Bacteria	g-proteobacteria	replicative DNA helicase [Gammaproteobacteria bacterium RIFCSPHIGHO2_12_FULL_38_11]
KAF3982590.1	Methylococcales symbiont of Hymedesmia sp. n. MRB-2018	Bacteria	g-proteobacteria	replicative DNA helicase [Methylococcales symbiont of Hymedesmia sp. n. MRB-2018]
KAF3983950.1	Methylococcales symbiont of Hymedesmia sp. n. MRB-2018	Bacteria	g-proteobacteria	replicative DNA helicase [Methylococcales symbiont of Hymedesmia sp. n. MRB-2018]
WP_126455833.1	Sulfuriflexus mobilis	Bacteria	g-proteobacteria	replicative DNA helicase [Sulfuriflexus mobilis]
NBS12265.1	Gammaproteobacteria bacterium	Bacteria	g-proteobacteria	replicative DNA helicase [Gammaproteobacteria bacterium]
MBU24797.1	Gammaproteobacteria bacterium	Bacteria	g-proteobacteria	replicative DNA helicase [Gammaproteobacteria bacterium]
RZO80097.1	Litoricolaceae bacterium	Bacteria	g-proteobacteria	replicative DNA helicase [Litoricolaceae bacterium]
MBL6813089.1	Luminiphilus sp.	Bacteria	g-proteobacteria	replicative DNA helicase [Luminiphilus sp.]
MBN2702539.1	Methylothermaceae bacterium	Bacteria	g-proteobacteria	replicative DNA helicase [Methylothermaceae bacterium]
MBL6820758.1	Luminiphilus sp.	Bacteria	g-proteobacteria	replicative DNA helicase [Luminiphilus sp.]
MAA84620.1	Halieaceae bacterium	Bacteria	g-proteobacteria	replicative DNA helicase [Halieaceae bacterium]
RZO79190.1	Halieaceae bacterium	Bacteria	g-proteobacteria	replicative DNA helicase [Halieaceae bacterium]
WP_127974567.1	Hahella sp. KA22	Bacteria	g-proteobacteria	replicative DNA helicase [Hahella sp. KA22]
AZZ95558.1	Hahella sp. KA22	Bacteria	g-proteobacteria	replicative DNA helicase [Hahella sp. KA22]
QAY58484.1	Hahella sp. KA22	Bacteria	g-proteobacteria	replicative DNA helicase [Hahella sp. KA22]
WP_150698239.1	Pandoraea terrae	Bacteria	b-proteobacteria	replicative DNA helicase [Pandoraea terrae]
VVE27875.1	Pandoraea terrae	Bacteria	b-proteobacteria	Replicative DNA helicase [Pandoraea terrae]
WP_011395634.1	Hahella chejuensis	Bacteria	g-proteobacteria	replicative DNA helicase [Hahella chejuensis]
ABC28562.1	Hahella chejuensis KCTC 2396	Bacteria	g-proteobacteria	replicative DNA helicase [Hahella chejuensis KCTC 2396]
HHH49019.1	Gammaproteobacteria bacterium	Bacteria	g-proteobacteria	replicative DNA helicase [Gammaproteobacteria bacterium]
MBE0510491.1	Gammaproteobacteria bacterium	Bacteria	g-proteobacteria	replicative DNA helicase [Gammaproteobacteria bacterium]
HBX26311.1	Gammaproteobacteria bacterium	Bacteria	g-proteobacteria	replicative DNA helicase [Gammaproteobacteria bacterium]
WP_129140567.1	Halomonas coralii	Bacteria	g-proteobacteria	replicative DNA helicase [Halomonas coralii]
WP_174627112.1	Candidatus Methylobacter favarea	Bacteria	g-proteobacteria	replicative DNA helicase [Candidatus Methylobacter favarea]
CAA9892326.1	Candidatus Methylobacter favarea	Bacteria	g-proteobacteria	replicative DNA helicase [Candidatus Methylobacter favarea]
NNM10820.1	Pseudomonadales bacterium	Bacteria	g-proteobacteria	replicative DNA helicase [Pseudomonadales bacterium]
WP_091874993.1	Massilia yuzhufengensis	Bacteria	b-proteobacteria	replicative DNA helicase [Massilia yuzhufengensis]
MAB27568.1	Alteromonadaceae bacterium	Bacteria	g-proteobacteria	replicative DNA helicase [Alteromonadaceae bacterium]
RZV48960.1	Pseudomonadales bacterium	Bacteria	g-proteobacteria	replicative DNA helicase, partial [Pseudomonadales bacterium]
MBM13478.1	Halieaceae bacterium	Bacteria	g-proteobacteria	replicative DNA helicase [Halieaceae bacterium]
SFC96429.1	Massilia yuzhufengensis	Bacteria	b-proteobacteria	primary replicative DNA helicase [Massilia yuzhufengensis]
NND38208.1	Pseudomonadales bacterium	Bacteria	g-proteobacteria	replicative DNA helicase [Pseudomonadales bacterium]
WP_078034503.1	Massilia sp. KIM	Bacteria	b-proteobacteria	replicative DNA helicase [Massilia sp. KIM]
OON61342.1	Massilia sp. KIM	Bacteria	b-proteobacteria	replicative DNA helicase [Massilia sp. KIM]
MBE0469155.1	Methyloprofundus sp.	Bacteria	g-proteobacteria	replicative DNA helicase [Methyloprofundus sp.]
WP_022949385.1	Methylohalobius crimeensis	Bacteria	g-proteobacteria	replicative DNA helicase [Methylohalobius crimeensis]
HEB92603.1	Gammaproteobacteria bacterium	Bacteria	g-proteobacteria	replicative DNA helicase [Gammaproteobacteria bacterium]
MBU29044.1	Gammaproteobacteria bacterium	Bacteria	g-proteobacteria	replicative DNA helicase [Gammaproteobacteria bacterium]
HAN80672.1	Gammaproteobacteria bacterium	Bacteria	g-proteobacteria	replicative DNA helicase [Gammaproteobacteria bacterium]
THF72626.1	Methylophaga nitratireducenticrescens	Bacteria	g-proteobacteria	replicative DNA helicase [Methylophaga nitratireducenticrescens]
WP_189470638.1	Halomonas qijiaojingensis	Bacteria	g-proteobacteria	replicative DNA helicase [Halomonas qijiaojingensis]
GGY00392.1	Halomonas qijiaojingensis	Bacteria	g-proteobacteria	replicative DNA helicase [Halomonas qijiaojingensis]
MBM28315.1	Halieaceae bacterium	Bacteria	g-proteobacteria	replicative DNA helicase [Halieaceae bacterium]
WP_163648268.1	Modicisalibacter sp. 'Wilcox'	Bacteria	g-proteobacteria	replicative DNA helicase [Modicisalibacter sp. 'Wilcox']
HID46214.1	Chromatiaceae bacterium	Bacteria	g-proteobacteria	replicative DNA helicase [Chromatiaceae bacterium]
WP_092848133.1	Halomonas xianhensis	Bacteria	g-proteobacteria	replicative DNA helicase [Halomonas xianhensis]
SFH90987.1	Halomonas xianhensis	Bacteria	g-proteobacteria	primary replicative DNA helicase [Halomonas xianhensis]
WP_171081710.1	Massilia sp. ML15P13	Bacteria	b-proteobacteria	replicative DNA helicase [Massilia sp. ML15P13]
NNG22394.1	Massilia sp. ML15P13	Bacteria	b-proteobacteria	replicative DNA helicase [Massilia sp. ML15P13]
WP_051482770.1	Thioalkalivibrio sp. HK1	Bacteria	g-proteobacteria	replicative DNA helicase [Thioalkalivibrio sp. HK1]
WP_134018510.1	Halomonas xianhensis	Bacteria	g-proteobacteria	replicative DNA helicase [Halomonas xianhensis]
TDX28085.1	Halomonas xianhensis	Bacteria	g-proteobacteria	primary replicative DNA helicase [Halomonas xianhensis]
WP_182989284.1	unclassified Massilia	Bacteria	b-proteobacteria	MULTISPECIES: replicative DNA helicase [unclassified Massilia]
QNA89875.1	Massilia sp. Dwa41.01b	Bacteria	b-proteobacteria	replicative DNA helicase [Massilia sp. Dwa41.01b]
QNB00763.1	Massilia sp. Se16.2.3	Bacteria	b-proteobacteria	replicative DNA helicase [Massilia sp. Se16.2.3]
WP_089796632.1	Halomonas korlensis	Bacteria	g-proteobacteria	replicative DNA helicase [Halomonas korlensis]
SFU83793.1	Halomonas korlensis	Bacteria	g-proteobacteria	primary replicative DNA helicase [Halomonas korlensis]
KXS39785.1	Halomonadaceae bacterium T82-2	Bacteria	g-proteobacteria	replicative DNA helicase [Halomonadaceae bacterium T82-2]
MBD8566308.1	Oxalobacteraceae sp. CFBP 8763	Bacteria	b-proteobacteria	replicative DNA helicase [Oxalobacteraceae sp. CFBP 8763]
MBP80212.1	Deltaproteobacteria bacterium	Bacteria	d-proteobacteria	replicative DNA helicase [Deltaproteobacteria bacterium]
HCH20966.1	Cellvibrionales bacterium	Bacteria	g-proteobacteria	replicative DNA helicase [Cellvibrionales bacterium]
HEC06666.1	Thiolapillus brandeum	Bacteria	g-proteobacteria	replicative DNA helicase [Thiolapillus brandeum]
WP_183555512.1	Massilia aurea	Bacteria	b-proteobacteria	replicative DNA helicase [Massilia aurea]
MBD8541683.1	Oxalobacteraceae sp. CFBP 8761	Bacteria	b-proteobacteria	replicative DNA helicase [Oxalobacteraceae sp. CFBP 8761]
MBD8626288.1	Oxalobacteraceae sp. CFBP 8753	Bacteria	b-proteobacteria	replicative DNA helicase [Oxalobacteraceae sp. CFBP 8753]
MBD8630725.1	Oxalobacteraceae sp. CFBP 8755	Bacteria	b-proteobacteria	replicative DNA helicase [Oxalobacteraceae sp. CFBP 8755]
MBD8656596.1	Oxalobacteraceae sp. CFBP 13730	Bacteria	b-proteobacteria	replicative DNA helicase [Oxalobacteraceae sp. CFBP 13730]
MBD8725710.1	Oxalobacteraceae sp. CFBP 13708	Bacteria	b-proteobacteria	replicative DNA helicase [Oxalobacteraceae sp. CFBP 13708]
WP_069296737.1	Methylophaga	Bacteria	g-proteobacteria	MULTISPECIES: replicative DNA helicase [Methylophaga]
ODN65920.1	Methylophaga muralis	Bacteria	g-proteobacteria	Replicative DNA helicase [Methylophaga muralis]
THK43368.1	Methylophaga sp. SB9B	Bacteria	g-proteobacteria	replicative DNA helicase [Methylophaga sp. SB9B]
NQZ52883.1	Piscirickettsiaceae bacterium	Bacteria	g-proteobacteria	replicative DNA helicase [Piscirickettsiaceae bacterium]
WP_019016905.1	Halomonas lutea	Bacteria	g-proteobacteria	replicative DNA helicase [Halomonas lutea]
GHB00097.1	Halomonas lutea	Bacteria	g-proteobacteria	replicative DNA helicase [Halomonas lutea]
WP_123070751.1	Massilia aurea	Bacteria	b-proteobacteria	replicative DNA helicase [Massilia aurea]
RNF29555.1	Massilia aurea	Bacteria	b-proteobacteria	DNA helicase [Massilia aurea]
WP_137173308.1	Massilia sp. HP4	Bacteria	b-proteobacteria	replicative DNA helicase [Massilia sp. HP4]
WP_147937141.1	Massilia sp. GEM5	Bacteria	b-proteobacteria	replicative DNA helicase [Massilia sp. GEM5]
TXF96504.1	Massilia sp. GEM5	Bacteria	b-proteobacteria	replicative DNA helicase [Massilia sp. GEM5]
OUR88962.1	Methylophaga sp. 42_8_T64	Bacteria	g-proteobacteria	replicative DNA helicase, partial [Methylophaga sp. 42_8_T64]
HCC82713.1	Methylophaga sp.	Bacteria	g-proteobacteria	replicative DNA helicase [Methylophaga sp.]
MAK66930.1	Methylophaga sp.	Bacteria	g-proteobacteria	replicative DNA helicase [Methylophaga sp.]
MAY17966.1	Methylophaga sp.	Bacteria	g-proteobacteria	replicative DNA helicase [Methylophaga sp.]
MBN47176.1	Methylophaga sp.	Bacteria	g-proteobacteria	replicative DNA helicase [Methylophaga sp.]
HAO24710.1	Methylophaga sp.	Bacteria	g-proteobacteria	replicative DNA helicase [Methylophaga sp.]
[truncated: 168,414 more rows]

## Sheet: AAA_25
accession (protein) id	species	domain	phylum	product name
CAE7758455.1	Symbiodinium sp. CCMP2592	Eukaryota	dinoflagellates	unnamed protein product [Symbiodinium sp. CCMP2592]
WP_075870504.1	Bartonella	Bacteria	a-proteobacteria	MULTISPECIES: recombinase RecA [Bartonella]
MBH9982745.1	Bartonella sp. B10834G6	Bacteria	a-proteobacteria	recombinase RecA [Bartonella sp. B10834G6]
MBH9988592.1	Bartonella sp. W8098	Bacteria	a-proteobacteria	recombinase RecA [Bartonella sp. W8098]
MBI0168937.1	Bartonella sp. W8167	Bacteria	a-proteobacteria	recombinase RecA [Bartonella sp. W8167]
MBI0172615.1	Bartonella sp. W8151	Bacteria	a-proteobacteria	recombinase RecA [Bartonella sp. W8151]
MBI0175075.1	Bartonella sp. W8152	Bacteria	a-proteobacteria	recombinase RecA [Bartonella sp. W8152]
HHU63559.1	Clostridiales bacterium	Bacteria	firmicutes	recombinase RecA [Clostridiales bacterium]
CAM12782.1	Ochrobactrum thiophenivorans	Bacteria	a-proteobacteria	recombinase A, partial [Ochrobactrum thiophenivorans]
WP_077971797.1	Bartonella	Bacteria	a-proteobacteria	MULTISPECIES: recombinase RecA [Bartonella]
AQT42865.1	Bartonella apis	Bacteria	a-proteobacteria	RecA protein [Bartonella apis]
AQT45107.1	Bartonella apis	Bacteria	a-proteobacteria	RecA protein [Bartonella apis]
MBH9994183.1	Bartonella sp. P0291	Bacteria	a-proteobacteria	recombinase RecA [Bartonella sp. P0291]
MBH9997472.1	Bartonella sp. M0192	Bacteria	a-proteobacteria	recombinase RecA [Bartonella sp. M0192]
MBH9999632.1	Bartonella sp. M0191	Bacteria	a-proteobacteria	recombinase RecA [Bartonella sp. M0191]
WP_077992491.1	Bartonella	Bacteria	a-proteobacteria	MULTISPECIES: recombinase RecA [Bartonella]
AQT47491.1	Bartonella apis	Bacteria	a-proteobacteria	RecA protein [Bartonella apis]
MBH9975659.1	Bartonella sp. B10834H15	Bacteria	a-proteobacteria	recombinase RecA [Bartonella sp. B10834H15]
MBI0015266.1	Bartonella sp. B10834G3	Bacteria	a-proteobacteria	recombinase RecA [Bartonella sp. B10834G3]
MBI0140842.1	Bartonella sp. W8125	Bacteria	a-proteobacteria	recombinase RecA [Bartonella sp. W8125]
MTI11252.1	Rhodospirillaceae bacterium RKSG073	Bacteria	a-proteobacteria	recombinase RecA [Rhodospirillaceae bacterium RKSG073]
EFM60920.1	Brucella sp. BO2	Bacteria	a-proteobacteria	recA protein [Brucella sp. BO2]
NQY14422.1	Henriciella sp.	Bacteria	a-proteobacteria	recombinase RecA [Henriciella sp.]
WP_008129115.1	Phyllobacterium sp. YR531	Bacteria	a-proteobacteria	recombinase RecA [Phyllobacterium sp. YR531]
EJM98119.1	Phyllobacterium sp. YR531	Bacteria	a-proteobacteria	protein RecA [Phyllobacterium sp. YR531]
WP_150214717.1	Candidatus Tokpelaia sp.	Bacteria	a-proteobacteria	recombinase RecA [Candidatus Tokpelaia sp.]
KAA6205925.1	Candidatus Tokpelaia sp.	Bacteria	a-proteobacteria	recombinase RecA [Candidatus Tokpelaia sp.]
KAA6207774.1	Candidatus Tokpelaia sp.	Bacteria	a-proteobacteria	recombinase RecA [Candidatus Tokpelaia sp.]
KAA6404950.1	Candidatus Tokpelaia sp.	Bacteria	a-proteobacteria	recombinase RecA [Candidatus Tokpelaia sp.]
CAM12787.1	Ochrobactrum pseudogrignonense	Bacteria	a-proteobacteria	recombinase A, partial [Ochrobactrum pseudogrignonense]
ABQ60967.1	Brucella ovis ATCC 25840	Bacteria	a-proteobacteria	protein RecA [Brucella ovis ATCC 25840]
EEH14723.1	Brucella ceti str. Cudo	Bacteria	a-proteobacteria	recA protein [Brucella ceti str. Cudo]
EEP63130.1	Brucella abortus str. 2308 A	Bacteria	a-proteobacteria	recA protein [Brucella abortus str. 2308 A]
EEX55420.1	Brucella abortus bv. 4 str. 292	Bacteria	a-proteobacteria	recombinase A [Brucella abortus bv. 4 str. 292]
EEX59241.1	Brucella abortus bv. 2 str. 86/8/59	Bacteria	a-proteobacteria	recombinase A [Brucella abortus bv. 2 str. 86/8/59]
AAL51968.1	Brucella melitensis bv. 1 str. 16M	Bacteria	a-proteobacteria	reca protein [Brucella melitensis bv. 1 str. 16M]
EFH35025.1	Brucella abortus bv. 5 str. B3196	Bacteria	a-proteobacteria	recombinase A [Brucella abortus bv. 5 str. B3196]
WP_054314012.1	unclassified Mesorhizobium	Bacteria	a-proteobacteria	MULTISPECIES: recombinase RecA [unclassified Mesorhizobium]
QAZ46717.1	Mesorhizobium sp. Pch-S	Bacteria	a-proteobacteria	recombinase RecA [Mesorhizobium sp. Pch-S]
MBL0936568.1	Rhizobiaceae bacterium	Bacteria	a-proteobacteria	recombinase RecA [Rhizobiaceae bacterium]
WP_024923796.1	Mesorhizobium	Bacteria	a-proteobacteria	MULTISPECIES: recombinase RecA [Mesorhizobium]
MBN9234340.1	Mesorhizobium sp.	Bacteria	a-proteobacteria	recombinase RecA [Mesorhizobium sp.]
OCX14562.1	Mesorhizobium hungaricum	Bacteria	a-proteobacteria	recombinase RecA [Mesorhizobium hungaricum]
WP_115936012.1	Aestuariispira insulae	Bacteria	a-proteobacteria	recombinase RecA [Aestuariispira insulae]
RED52480.1	Aestuariispira insulae	Bacteria	a-proteobacteria	recombination protein RecA [Aestuariispira insulae]
AAS77553.1	Mesorhizobium waitakense	Bacteria	a-proteobacteria	RecA protein, partial [Mesorhizobium waitakense]
WP_127420194.1	Mesorhizobium sp. M7A.F.Ca.CA.001.15.1.1	Bacteria	a-proteobacteria	recombinase RecA, partial [Mesorhizobium sp. M7A.F.Ca.CA.001.15.1.1]
RUZ28353.1	Mesorhizobium sp. M7A.F.Ca.CA.001.15.1.1	Bacteria	a-proteobacteria	recombinase RecA, partial [Mesorhizobium sp. M7A.F.Ca.CA.001.15.1.1]
AXL95167.1	Mesorhizobium sp.	Bacteria	a-proteobacteria	recombinase A, partial [Mesorhizobium sp.]
NYD59774.1	Mesorhizobium sp. YL-MPnR-2016	Bacteria	a-proteobacteria	recombination protein RecA [Mesorhizobium sp. YL-MPnR-2016]
CAJ41870.1	Pseudochrobactrum asaccharolyticum	Bacteria	a-proteobacteria	recombinase A, partial [Pseudochrobactrum asaccharolyticum]
WP_128626896.1	Pseudaminobacter arsenicus	Bacteria	a-proteobacteria	recombinase RecA [Pseudaminobacter arsenicus]
RUM98024.1	Pseudaminobacter arsenicus	Bacteria	a-proteobacteria	recombinase RecA [Pseudaminobacter arsenicus]
WP_099998632.1	Phyllobacterium zundukense	Bacteria	a-proteobacteria	recombinase RecA [Phyllobacterium zundukense]
ATU91307.1	Phyllobacterium zundukense	Bacteria	a-proteobacteria	recombinase RecA [Phyllobacterium zundukense]
PIO43572.1	Phyllobacterium zundukense	Bacteria	a-proteobacteria	recombinase RecA [Phyllobacterium zundukense]
AGL09236.1	Brucella intermedia	Bacteria	a-proteobacteria	recombinase A, partial [Brucella intermedia]
AGL09238.1	Brucella intermedia	Bacteria	a-proteobacteria	recombinase A, partial [Brucella intermedia]
CAM12783.1	Ochrobactrum pseudogrignonense	Bacteria	a-proteobacteria	recombinase A, partial [Ochrobactrum pseudogrignonense]
AYJ18766.1	Ochrobactrum sp.	Bacteria	a-proteobacteria	DNA recombination and repair protein, partial [Ochrobactrum sp.]
TIP06872.1	Mesorhizobium sp.	Bacteria	a-proteobacteria	recombinase RecA, partial [Mesorhizobium sp.]
CBZ39225.1	Brucella vulpis	Bacteria	a-proteobacteria	recombinase A, partial [Brucella vulpis]
CBZ39226.1	Brucella vulpis	Bacteria	a-proteobacteria	recombinase A, partial [Brucella vulpis]
MBO6687674.1	Henriciella sp.	Bacteria	a-proteobacteria	recombinase RecA [Henriciella sp.]
MBO6695364.1	Henriciella sp.	Bacteria	a-proteobacteria	recombinase RecA [Henriciella sp.]
TDQ34838.1	Phyllobacterium brassicacearum	Bacteria	a-proteobacteria	RecA protein [Phyllobacterium brassicacearum]
NQY40205.1	Henriciella sp.	Bacteria	a-proteobacteria	recombinase RecA [Henriciella sp.]
WP_127232392.1	Mesorhizobium sp. M7A.F.Ca.CA.001.08.1.1	Bacteria	a-proteobacteria	recombinase RecA, partial [Mesorhizobium sp. M7A.F.Ca.CA.001.08.1.1]
RVA54846.1	Mesorhizobium sp. M7A.F.Ca.CA.001.08.1.1	Bacteria	a-proteobacteria	recombinase RecA, partial [Mesorhizobium sp. M7A.F.Ca.CA.001.08.1.1]
HHN66779.1	Thermopetrobacter sp.	Bacteria	a-proteobacteria	recombinase RecA [Thermopetrobacter sp.]
NMA70136.1	Desulfitobacterium sp.	Bacteria	firmicutes	recombinase RecA [Desulfitobacterium sp.]
WP_106662974.1	Phyllobacterium sophorae	Bacteria	a-proteobacteria	recombinase RecA [Phyllobacterium sophorae]
PSH66108.1	Phyllobacterium sophorae	Bacteria	a-proteobacteria	recombinase RecA [Phyllobacterium sophorae]
CAL34148.1	Brucella microti CCM 4915	Bacteria	a-proteobacteria	recombinase A, partial [Brucella microti CCM 4915]
CAL34149.1	Brucella microti	Bacteria	a-proteobacteria	recombinase A, partial [Brucella microti]
WP_070958509.1	Hyphomonas sp. Mor2	Bacteria	a-proteobacteria	recombinase RecA [Hyphomonas sp. Mor2]
RUW86647.1	Mesorhizobium sp. M8A.F.Ca.ET.023.01.1.1	Bacteria	a-proteobacteria	recombinase RecA, partial [Mesorhizobium sp. M8A.F.Ca.ET.023.01.1.1]
WP_101934793.1	Mesorhizobium loti	Bacteria	a-proteobacteria	recombinase RecA [Mesorhizobium loti]
PLP61237.1	Mesorhizobium loti	Bacteria	a-proteobacteria	recombinase RecA [Mesorhizobium loti]
WP_106710009.1	Phyllobacterium brassicacearum	Bacteria	a-proteobacteria	recombinase RecA [Phyllobacterium brassicacearum]
PSH69701.1	Phyllobacterium brassicacearum	Bacteria	a-proteobacteria	recombinase RecA [Phyllobacterium brassicacearum]
WP_027231649.1	Phyllobacterium	Bacteria	a-proteobacteria	MULTISPECIES: recombinase RecA [Phyllobacterium]
MRG57140.1	Phyllobacterium sp. SYP-B3895	Bacteria	a-proteobacteria	recombinase RecA [Phyllobacterium sp. SYP-B3895]
NTS31505.1	Phyllobacterium pellucidum	Bacteria	a-proteobacteria	recombinase RecA [Phyllobacterium pellucidum]
SDP02948.1	Phyllobacterium sp. YR620	Bacteria	a-proteobacteria	RecA protein [Phyllobacterium sp. YR620]
SFI97138.1	Phyllobacterium sp. CL33Tsu	Bacteria	a-proteobacteria	RecA protein [Phyllobacterium sp. CL33Tsu]
CCE46008.1	Brucella sp. 152	Bacteria	a-proteobacteria	RecA protein, partial [Brucella sp. 152]
WP_127852188.1	Mesorhizobium sp. M00.F.Ca.ET.216.01.1.1	Bacteria	a-proteobacteria	recombinase RecA [Mesorhizobium sp. M00.F.Ca.ET.216.01.1.1]
TIS53677.1	Mesorhizobium sp.	Bacteria	a-proteobacteria	recombinase RecA [Mesorhizobium sp.]
TGQ47997.1	Mesorhizobium sp. M00.F.Ca.ET.216.01.1.1	Bacteria	a-proteobacteria	recombinase RecA [Mesorhizobium sp. M00.F.Ca.ET.216.01.1.1]
TIS87642.1	Mesorhizobium sp.	Bacteria	a-proteobacteria	recombinase RecA [Mesorhizobium sp.]
TJW17731.1	Mesorhizobium sp.	Bacteria	a-proteobacteria	recombinase RecA [Mesorhizobium sp.]
TJW45397.1	Mesorhizobium sp.	Bacteria	a-proteobacteria	recombinase RecA [Mesorhizobium sp.]
TIP86606.1	Mesorhizobium sp.	Bacteria	a-proteobacteria	recombinase RecA, partial [Mesorhizobium sp.]
QQG62913.1	Brucella sp.	Bacteria	a-proteobacteria	RecA, partial [Brucella sp.]
AOA60284.1	Brucella sp. UK8/14	Bacteria	a-proteobacteria	RecA, partial [Brucella sp. UK8/14]
ASZ00383.1	Brucella sp.	Bacteria	a-proteobacteria	recombinase A, partial [Brucella sp.]
WP_136360123.1	Mesorhizobium composti	Bacteria	a-proteobacteria	recombinase RecA [Mesorhizobium composti]
THF54732.1	Mesorhizobium composti	Bacteria	a-proteobacteria	recombinase RecA [Mesorhizobium composti]
WP_056108464.1	unclassified Mesorhizobium	Bacteria	a-proteobacteria	MULTISPECIES: recombinase RecA [unclassified Mesorhizobium]
KQZ13102.1	Mesorhizobium sp. Root1471	Bacteria	a-proteobacteria	DNA recombination/repair protein RecA [Mesorhizobium sp. Root1471]
KQZ35619.1	Mesorhizobium sp. Root554	Bacteria	a-proteobacteria	DNA recombination/repair protein RecA [Mesorhizobium sp. Root554]
EHH04553.1	Mesorhizobium amorphae CCNWGS0123	Bacteria	a-proteobacteria	recombinase A [Mesorhizobium amorphae CCNWGS0123]
WP_185982779.1	Aureimonas sp. LMG 31693	Bacteria	a-proteobacteria	recombinase RecA [Aureimonas sp. LMG 31693]
WP_023674696.1	Mesorhizobium sp. LSJC280B00	Bacteria	a-proteobacteria	recombinase RecA [Mesorhizobium sp. LSJC280B00]
ESW92758.1	Mesorhizobium sp. LSJC280B00	Bacteria	a-proteobacteria	recombinase RecA [Mesorhizobium sp. LSJC280B00]
TIT21587.1	Mesorhizobium sp.	Bacteria	a-proteobacteria	recombinase RecA [Mesorhizobium sp.]
WP_023717366.1	Mesorhizobium sp. LSHC420B00	Bacteria	a-proteobacteria	recombinase RecA [Mesorhizobium sp. LSHC420B00]
ESX82013.1	Mesorhizobium sp. LSHC420B00	Bacteria	a-proteobacteria	recombinase RecA [Mesorhizobium sp. LSHC420B00]
MBN9244117.1	Mesorhizobium sp.	Bacteria	a-proteobacteria	recombinase RecA [Mesorhizobium sp.]
WP_139950492.1	Mesorhizobium sp. 8	Bacteria	a-proteobacteria	recombinase RecA [Mesorhizobium sp. 8]
QDB99044.1	Mesorhizobium sp. 8	Bacteria	a-proteobacteria	recombinase RecA [Mesorhizobium sp. 8]
WP_027042422.1	Mesorhizobium sp. URHC0008	Bacteria	a-proteobacteria	recombinase RecA [Mesorhizobium sp. URHC0008]
AYJ18768.1	Ochrobactrum sp.	Bacteria	a-proteobacteria	DNA recombination and repair protein, partial [Ochrobactrum sp.]
AGL09237.1	Brucella intermedia	Bacteria	a-proteobacteria	recombinase A, partial [Brucella intermedia]
NDA46719.1	Alphaproteobacteria bacterium	Bacteria	a-proteobacteria	recombinase RecA [Alphaproteobacteria bacterium]
MBO6719526.1	Rhizobiaceae bacterium	Bacteria	a-proteobacteria	recombinase RecA [Rhizobiaceae bacterium]
CAJ32637.1	Brucella melitensis	Bacteria	a-proteobacteria	recombinase A, partial [Brucella melitensis]
CAJ34594.1	Brucella abortus	Bacteria	a-proteobacteria	recombinase A, partial [Brucella abortus]
CAJ34595.1	Brucella canis	Bacteria	a-proteobacteria	recombinase A, partial [Brucella canis]
CAJ34596.1	Brucella neotomae	Bacteria	a-proteobacteria	recombinase A, partial [Brucella neotomae]
CAJ34597.1	Brucella ovis	Bacteria	a-proteobacteria	recombinase A, partial [Brucella ovis]
CAJ34598.1	Brucella suis 1330	Bacteria	a-proteobacteria	recombinase A, partial [Brucella suis 1330]
CAJ34599.1	Brucella pinnipedialis	Bacteria	a-proteobacteria	recombinase A, partial [Brucella pinnipedialis]
CAJ34600.1	Brucella ceti	Bacteria	a-proteobacteria	recombinase A, partial [Brucella ceti]
BBB36819.1	Brucella sp. A105	Bacteria	a-proteobacteria	recombinase A, partial [Brucella sp. A105]
BBB36820.1	Brucella sp. A141	Bacteria	a-proteobacteria	recombinase A, partial [Brucella sp. A141]
BBC83288.1	Brucella sp.	Bacteria	a-proteobacteria	recombinase A, partial [Brucella sp.]
BBC83289.1	Brucella sp.	Bacteria	a-proteobacteria	recombinase A, partial [Brucella sp.]
BBC83290.1	Brucella sp.	Bacteria	a-proteobacteria	recombinase A, partial [Brucella sp.]
CDX28445.1	Mesorhizobium sp. SOD10	Bacteria	a-proteobacteria	Recombinase A (recA) [Mesorhizobium sp. SOD10]
WP_023669117.1	Mesorhizobium	Bacteria	a-proteobacteria	MULTISPECIES: recombinase RecA [Mesorhizobium]
ESW81317.1	Mesorhizobium sp. LSJC269B00	Bacteria	a-proteobacteria	recombinase RecA [Mesorhizobium sp. LSJC269B00]
ESW84740.1	Mesorhizobium sp. LSJC285A00	Bacteria	a-proteobacteria	recombinase RecA [Mesorhizobium sp. LSJC285A00]
ESW96840.1	Mesorhizobium sp. LSJC268A00	Bacteria	a-proteobacteria	recombinase RecA [Mesorhizobium sp. LSJC268A00]
ESX09036.1	Mesorhizobium sp. LSJC265A00	Bacteria	a-proteobacteria	recombinase RecA [Mesorhizobium sp. LSJC265A00]
ESX24839.1	Mesorhizobium sp. LSHC440B00	Bacteria	a-proteobacteria	recombinase RecA [Mesorhizobium sp. LSHC440B00]
WP_127258281.1	Mesorhizobium sp. M7A.F.Ca.US.008.03.1.1	Bacteria	a-proteobacteria	recombinase RecA [Mesorhizobium sp. M7A.F.Ca.US.008.03.1.1]
RUW61747.1	Mesorhizobium sp. M7A.F.Ca.US.008.03.1.1	Bacteria	a-proteobacteria	recombinase RecA [Mesorhizobium sp. M7A.F.Ca.US.008.03.1.1]
AYJ18755.1	Ochrobactrum sp.	Bacteria	a-proteobacteria	DNA recombination and repair protein, partial [Ochrobactrum sp.]
AYJ18762.1	Ochrobactrum sp.	Bacteria	a-proteobacteria	DNA recombination and repair protein, partial [Ochrobactrum sp.]
AYJ18763.1	Ochrobactrum sp.	Bacteria	a-proteobacteria	DNA recombination and repair protein, partial [Ochrobactrum sp.]
AYJ18769.1	Ochrobactrum sp.	Bacteria	a-proteobacteria	DNA recombination and repair protein, partial [Ochrobactrum sp.]
WP_023684868.1	unclassified Mesorhizobium	Bacteria	a-proteobacteria	MULTISPECIES: recombinase RecA [unclassified Mesorhizobium]
ESW64612.1	Mesorhizobium sp. LSJC277A00	Bacteria	a-proteobacteria	recombinase RecA [Mesorhizobium sp. LSJC277A00]
ESX24089.1	Mesorhizobium sp. LSJC264A00	Bacteria	a-proteobacteria	recombinase RecA [Mesorhizobium sp. LSJC264A00]
ESX47498.1	Mesorhizobium sp. LSHC426A00	Bacteria	a-proteobacteria	recombinase RecA [Mesorhizobium sp. LSHC426A00]
ESX50723.1	Mesorhizobium sp. LSHC424B00	Bacteria	a-proteobacteria	recombinase RecA [Mesorhizobium sp. LSHC424B00]
ESX66150.1	Mesorhizobium sp. LSHC416B00	Bacteria	a-proteobacteria	recombinase RecA [Mesorhizobium sp. LSHC416B00]
MBL8582556.1	Rhizobiaceae bacterium	Bacteria	a-proteobacteria	recombinase RecA [Rhizobiaceae bacterium]
MBK9081790.1	Rhizobiales bacterium	Bacteria	a-proteobacteria	recombinase RecA [Rhizobiales bacterium]
WP_023759787.1	unclassified Mesorhizobium	Bacteria	a-proteobacteria	MULTISPECIES: recombinase RecA [unclassified Mesorhizobium]
ESY72095.1	Mesorhizobium sp. LNHC252B00	Bacteria	a-proteobacteria	recombinase RecA [Mesorhizobium sp. LNHC252B00]
KQU79702.1	Mesorhizobium sp. Root102	Bacteria	a-proteobacteria	DNA recombination/repair protein RecA [Mesorhizobium sp. Root102]
AEL89244.1	Ochrobactrum pecoris	Bacteria	a-proteobacteria	recombinase A, partial [Ochrobactrum pecoris]
WP_135932264.1	unclassified Mesorhizobium	Bacteria	a-proteobacteria	MULTISPECIES: recombinase RecA [unclassified Mesorhizobium]
TGS46173.1	Mesorhizobium sp. M8A.F.Ca.ET.182.01.1.1	Bacteria	a-proteobacteria	recombinase RecA [Mesorhizobium sp. M8A.F.Ca.ET.182.01.1.1]
TGS81630.1	Mesorhizobium sp. M8A.F.Ca.ET.181.01.1.1	Bacteria	a-proteobacteria	recombinase RecA [Mesorhizobium sp. M8A.F.Ca.ET.181.01.1.1]
WP_112561417.1	Mesorhizobium	Bacteria	a-proteobacteria	MULTISPECIES: recombinase RecA [Mesorhizobium]
MBA1140583.1	Mesorhizobium sp. CCANP35	Bacteria	a-proteobacteria	recombinase RecA [Mesorhizobium sp. CCANP35]
MBM2713682.1	Mesorhizobium caraganae	Bacteria	a-proteobacteria	recombinase RecA [Mesorhizobium caraganae]
TRC94844.1	Mesorhizobium sp. WSM4306	Bacteria	a-proteobacteria	recombinase RecA [Mesorhizobium sp. WSM4306]
TRD01875.1	Mesorhizobium sp. WSM4303	Bacteria	a-proteobacteria	recombinase RecA [Mesorhizobium sp. WSM4303]
AYJ18764.1	Ochrobactrum sp.	Bacteria	a-proteobacteria	DNA recombination and repair protein, partial [Ochrobactrum sp.]
AYJ18765.1	Ochrobactrum sp.	Bacteria	a-proteobacteria	DNA recombination and repair protein, partial [Ochrobactrum sp.]
AYJ18767.1	Ochrobactrum sp.	Bacteria	a-proteobacteria	DNA recombination and repair protein, partial [Ochrobactrum sp.]
AYJ18760.1	Ochrobactrum sp.	Bacteria	a-proteobacteria	DNA recombination and repair protein, partial [Ochrobactrum sp.]
WP_127078677.1	Rhodomicrobium lacus	Bacteria	a-proteobacteria	recombinase RecA [Rhodomicrobium lacus]
WP_040584057.1	Mesorhizobium amorphae	Bacteria	a-proteobacteria	recombinase RecA [Mesorhizobium amorphae]
ANT51605.1	Mesorhizobium amorphae CCNWGS0123	Bacteria	a-proteobacteria	DNA recombination/repair protein RecA [Mesorhizobium amorphae CCNWGS0123]
MBB3146413.1	Phyllobacterium trifolii	Bacteria	a-proteobacteria	recombination protein RecA [Phyllobacterium trifolii]
PWJ88894.1	Mesorhizobium loti	Bacteria	a-proteobacteria	RecA protein [Mesorhizobium loti]
OJU30687.1	Rhizobiales bacterium 68-8	Bacteria	a-proteobacteria	recombinase RecA, partial [Rhizobiales bacterium 68-8]
BAV44926.1	Mesorhizobium loti	Bacteria	a-proteobacteria	recombinase A [Mesorhizobium loti]
BCG73828.1	Mesorhizobium sp. 113-1-2	Bacteria	a-proteobacteria	protein RecA [Mesorhizobium sp. 113-1-2]
BCG88855.1	Mesorhizobium sp. 113-3-9	Bacteria	a-proteobacteria	protein RecA [Mesorhizobium sp. 113-3-9]
WP_008039934.1	Bartonella tamiae	Bacteria	a-proteobacteria	recombinase RecA [Bartonella tamiae]
EJF88957.1	Bartonella tamiae Th239	Bacteria	a-proteobacteria	protein recA [Bartonella tamiae Th239]
EJF94793.1	Bartonella tamiae Th307	Bacteria	a-proteobacteria	protein recA [Bartonella tamiae Th307]
MBB3234214.1	Phyllobacterium endophyticum	Bacteria	a-proteobacteria	recombination protein RecA [Phyllobacterium endophyticum]
MBI5357254.1	Candidatus Saccharibacteria bacterium	Bacteria	bacteria	recombinase RecA [Candidatus Saccharibacteria bacterium]
AEL89245.1	Ochrobactrum pecoris	Bacteria	a-proteobacteria	recombinase A, partial [Ochrobactrum pecoris]
AEL89246.1	Ochrobactrum pecoris	Bacteria	a-proteobacteria	recombinase A, partial [Ochrobactrum pecoris]
WP_114428850.1	Phyllobacterium	Bacteria	a-proteobacteria	MULTISPECIES: recombinase RecA [Phyllobacterium]
RCW86359.1	Phyllobacterium bourgognense	Bacteria	a-proteobacteria	RecA protein [Phyllobacterium bourgognense]
WP_070997415.1	Brucella	Bacteria	a-proteobacteria	MULTISPECIES: recombinase RecA [Brucella]
SCD23902.1	Brucella inopinata	Bacteria	a-proteobacteria	recombinase A [Brucella inopinata]
TIT50751.1	Mesorhizobium sp.	Bacteria	a-proteobacteria	recombinase RecA [Mesorhizobium sp.]
WP_111574536.1	Falsochrobactrum ovis	Bacteria	a-proteobacteria	recombinase RecA [Falsochrobactrum ovis]
RAK32303.1	Falsochrobactrum ovis	Bacteria	a-proteobacteria	RecA protein [Falsochrobactrum ovis]
MBA8878446.1	Phyllobacterium myrsinacearum	Bacteria	a-proteobacteria	recombination protein RecA [Phyllobacterium myrsinacearum]
WP_127366547.1	Mesorhizobium sp. M7A.F.Ca.US.007.01.1.1	Bacteria	a-proteobacteria	recombinase RecA [Mesorhizobium sp. M7A.F.Ca.US.007.01.1.1]
RUZ62717.1	Mesorhizobium sp. M7A.F.Ca.US.007.01.1.1	Bacteria	a-proteobacteria	recombinase RecA [Mesorhizobium sp. M7A.F.Ca.US.007.01.1.1]
CAM12781.1	Brucella pituitosa	Bacteria	a-proteobacteria	recombinase A, partial [Brucella pituitosa]
MBB6407547.1	Mesorhizobium sangaii	Bacteria	a-proteobacteria	recombination protein RecA [Mesorhizobium sangaii]
WP_126099969.1	Mesorhizobium sp. M1B.F.Ca.ET.045.04.1.1	Bacteria	a-proteobacteria	recombinase RecA [Mesorhizobium sp. M1B.F.Ca.ET.045.04.1.1]
RWA74345.1	Mesorhizobium sp.	Bacteria	a-proteobacteria	recombinase RecA [Mesorhizobium sp.]
AZO30028.1	Mesorhizobium sp. M1B.F.Ca.ET.045.04.1.1	Bacteria	a-proteobacteria	recombinase RecA [Mesorhizobium sp. M1B.F.Ca.ET.045.04.1.1]
RWA86009.1	Mesorhizobium sp.	Bacteria	a-proteobacteria	recombinase RecA [Mesorhizobium sp.]
RWB16733.1	Mesorhizobium sp.	Bacteria	a-proteobacteria	recombinase RecA [Mesorhizobium sp.]
RWE03363.1	Mesorhizobium sp.	Bacteria	a-proteobacteria	recombinase RecA [Mesorhizobium sp.]
CAM12555.1	Ochrobactrum anthropi	Bacteria	a-proteobacteria	recombinase A, partial [Ochrobactrum anthropi]
CAM12789.1	Brucella intermedia	Bacteria	a-proteobacteria	recombinase A, partial [Brucella intermedia]
CAM12595.1	Ochrobactrum anthropi	Bacteria	a-proteobacteria	recombinase A, partial [Ochrobactrum anthropi]
CAM18487.1	Brucella intermedia	Bacteria	a-proteobacteria	recombinase A, partial [Brucella intermedia]
CAM18488.1	Brucella intermedia	Bacteria	a-proteobacteria	recombinase A, partial [Brucella intermedia]
AYJ18761.1	Ochrobactrum sp.	Bacteria	a-proteobacteria	DNA recombination and repair protein, partial [Ochrobactrum sp.]
WP_026060584.1	Pseudaminobacter salicylatoxidans	Bacteria	a-proteobacteria	recombinase RecA [Pseudaminobacter salicylatoxidans]
PWJ85917.1	Pseudaminobacter salicylatoxidans	Bacteria	a-proteobacteria	RecA protein [Pseudaminobacter salicylatoxidans]
WP_024848733.1	unclassified Aminobacter	Bacteria	a-proteobacteria	MULTISPECIES: recombinase RecA [unclassified Aminobacter]
TWG61645.1	Aminobacter sp. J44	Bacteria	a-proteobacteria	RecA protein [Aminobacter sp. J44]
TWH31912.1	Aminobacter sp. J15	Bacteria	a-proteobacteria	RecA protein [Aminobacter sp. J15]
WP_106716182.1	Phyllobacterium endophyticum	Bacteria	a-proteobacteria	recombinase RecA [Phyllobacterium endophyticum]
PSH57766.1	Phyllobacterium endophyticum	Bacteria	a-proteobacteria	recombinase RecA [Phyllobacterium endophyticum]
TXR51124.1	Phyllobacterium endophyticum	Bacteria	a-proteobacteria	recombinase RecA [Phyllobacterium endophyticum]
TYR43964.1	Phyllobacterium endophyticum	Bacteria	a-proteobacteria	recombinase RecA [Phyllobacterium endophyticum]
ESX15051.1	Mesorhizobium sp. LSJC255A00	Bacteria	a-proteobacteria	recombinase RecA [Mesorhizobium sp. LSJC255A00]
ESX91825.1	Mesorhizobium sp. LNJC405B00	Bacteria	a-proteobacteria	recombinase RecA [Mesorhizobium sp. LNJC405B00]
HHV27293.1	Tissierellia bacterium	Bacteria	firmicutes	recombinase RecA [Tissierellia bacterium]
WP_126054856.1	unclassified Mesorhizobium	Bacteria	a-proteobacteria	MULTISPECIES: recombinase RecA [unclassified Mesorhizobium]
RVD71080.1	Mesorhizobium sp. M4A.F.Ca.ET.029.04.2.1	Bacteria	a-proteobacteria	recombinase RecA [Mesorhizobium sp. M4A.F.Ca.ET.029.04.2.1]
RWA62292.1	Mesorhizobium sp.	Bacteria	a-proteobacteria	recombinase RecA [Mesorhizobium sp.]
AZO47387.1	Mesorhizobium sp. M4B.F.Ca.ET.058.02.1.1	Bacteria	a-proteobacteria	recombinase RecA [Mesorhizobium sp. M4B.F.Ca.ET.058.02.1.1]
RUW17692.1	Mesorhizobium sp. M4B.F.Ca.ET.013.02.1.1	Bacteria	a-proteobacteria	recombinase RecA [Mesorhizobium sp. M4B.F.Ca.ET.013.02.1.1]
RUW70327.1	Mesorhizobium sp. M4B.F.Ca.ET.049.02.1.2	Bacteria	a-proteobacteria	recombinase RecA [Mesorhizobium sp. M4B.F.Ca.ET.049.02.1.2]
WP_113945622.1	Pseudochrobactrum asaccharolyticum	Bacteria	a-proteobacteria	recombinase RecA [Pseudochrobactrum asaccharolyticum]
RBO91905.1	Pseudochrobactrum asaccharolyticum	Bacteria	a-proteobacteria	RecA protein [Pseudochrobactrum asaccharolyticum]
PWV96392.1	Phyllobacterium myrsinacearum	Bacteria	a-proteobacteria	RecA protein [Phyllobacterium myrsinacearum]
RWM20207.1	Mesorhizobium sp.	Bacteria	a-proteobacteria	recombinase RecA [Mesorhizobium sp.]
TIP73929.1	Mesorhizobium sp.	Bacteria	a-proteobacteria	recombinase RecA [Mesorhizobium sp.]
TIQ12469.1	Mesorhizobium sp.	Bacteria	a-proteobacteria	recombinase RecA [Mesorhizobium sp.]
TIR51681.1	Mesorhizobium sp.	Bacteria	a-proteobacteria	recombinase RecA [Mesorhizobium sp.]
TJV97436.1	Mesorhizobium sp.	Bacteria	a-proteobacteria	recombinase RecA [Mesorhizobium sp.]
MBJ7704970.1	Mesorhizobium sp. OAE845	Bacteria	a-proteobacteria	recombination protein RecA [Mesorhizobium sp. OAE845]
MBJ7730840.1	Mesorhizobium sp. OAP1076	Bacteria	a-proteobacteria	recombination protein RecA [Mesorhizobium sp. OAP1076]
BCG80877.1	Mesorhizobium sp. 113-3-3	Bacteria	a-proteobacteria	protein RecA [Mesorhizobium sp. 113-3-3]
BCH02596.1	Mesorhizobium sp. 131-2-5	Bacteria	a-proteobacteria	protein RecA [Mesorhizobium sp. 131-2-5]
BCH10397.1	Mesorhizobium sp. 131-3-5	Bacteria	a-proteobacteria	protein RecA [Mesorhizobium sp. 131-3-5]
BCH16821.1	Mesorhizobium sp. L-2-11	Bacteria	a-proteobacteria	protein RecA [Mesorhizobium sp. L-2-11]
RWN58616.1	Mesorhizobium sp.	Bacteria	a-proteobacteria	recombinase RecA [Mesorhizobium sp.]
RWP33391.1	Mesorhizobium sp.	Bacteria	a-proteobacteria	recombinase RecA [Mesorhizobium sp.]
RWQ26296.1	Mesorhizobium sp.	Bacteria	a-proteobacteria	recombinase RecA [Mesorhizobium sp.]
TIL65234.1	Mesorhizobium sp.	Bacteria	a-proteobacteria	recombinase RecA [Mesorhizobium sp.]
TIL74813.1	Mesorhizobium sp.	Bacteria	a-proteobacteria	recombinase RecA [Mesorhizobium sp.]
RWP43908.1	Mesorhizobium sp.	Bacteria	a-proteobacteria	recombinase RecA [Mesorhizobium sp.]
WP_165025445.1	Mesorhizobium camelthorni	Bacteria	a-proteobacteria	recombinase RecA [Mesorhizobium camelthorni]
NGO50991.1	Mesorhizobium camelthorni	Bacteria	a-proteobacteria	recombinase RecA [Mesorhizobium camelthorni]
WP_182549139.1	Phyllobacterium myrsinacearum	Bacteria	a-proteobacteria	recombinase RecA [Phyllobacterium myrsinacearum]
MBN9038560.1	Rhizobiales bacterium	Bacteria	a-proteobacteria	recombinase RecA [Rhizobiales bacterium]
WP_023798282.1	Mesorhizobium	Bacteria	a-proteobacteria	MULTISPECIES: recombinase RecA [Mesorhizobium]
RWI14317.1	Mesorhizobium sp.	Bacteria	a-proteobacteria	recombinase RecA [Mesorhizobium sp.]
ESZ20824.1	Mesorhizobium sp. L48C026A00	Bacteria	a-proteobacteria	recombinase RecA [Mesorhizobium sp. L48C026A00]
QIA23934.1	Mesorhizobium sp. AA22	Bacteria	a-proteobacteria	recombinase RecA [Mesorhizobium sp. AA22]
RWK43954.1	Mesorhizobium sp.	Bacteria	a-proteobacteria	recombinase RecA [Mesorhizobium sp.]
RWK46942.1	Mesorhizobium sp.	Bacteria	a-proteobacteria	recombinase RecA [Mesorhizobium sp.]
QLG96931.1	Mesorhizobium mediterraneum	Bacteria	a-proteobacteria	RecA [Mesorhizobium mediterraneum]
SIT52736.1	Mesorhizobium prunaredense	Bacteria	a-proteobacteria	DNA strand exchange and recombination protein with protease and nuclease activity [Mesorhizobium prunaredense]
SJM33220.1	Mesorhizobium delmotii	Bacteria	a-proteobacteria	DNA strand exchange and recombination protein with protease and nuclease activity [Mesorhizobium delmotii]
WP_013895892.1	Mesorhizobium	Bacteria	a-proteobacteria	MULTISPECIES: recombinase RecA [Mesorhizobium]
RVD52148.1	Mesorhizobium sp. M8A.F.Ca.ET.023.02.2.1	Bacteria	a-proteobacteria	recombinase RecA [Mesorhizobium sp. M8A.F.Ca.ET.023.02.2.1]
RWC75549.1	Mesorhizobium sp.	Bacteria	a-proteobacteria	recombinase RecA [Mesorhizobium sp.]
TGR58365.1	bacterium M00.F.Ca.ET.199.01.1.1	Bacteria	bacteria	recombinase RecA [bacterium M00.F.Ca.ET.199.01.1.1]
TGU41526.1	bacterium M00.F.Ca.ET.156.01.1.1	Bacteria	bacteria	recombinase RecA [bacterium M00.F.Ca.ET.156.01.1.1]
TGU93303.1	Mesorhizobium sp. M00.F.Ca.ET.151.01.1.1	Bacteria	a-proteobacteria	recombinase RecA [Mesorhizobium sp. M00.F.Ca.ET.151.01.1.1]
TGV15886.1	Mesorhizobium sp. M8A.F.Ca.ET.173.01.1.1	Bacteria	a-proteobacteria	recombinase RecA [Mesorhizobium sp. M8A.F.Ca.ET.173.01.1.1]
TGV55152.1	bacterium M00.F.Ca.ET.141.01.1.1	Bacteria	bacteria	recombinase RecA [bacterium M00.F.Ca.ET.141.01.1.1]
TGV90224.1	Mesorhizobium sp. M00.F.Ca.ET.149.01.1.1	Bacteria	a-proteobacteria	recombinase RecA [Mesorhizobium sp. M00.F.Ca.ET.149.01.1.1]
WP_057145834.1	Mesorhizobium	Bacteria	a-proteobacteria	MULTISPECIES: recombinase RecA [Mesorhizobium]
TIN31015.1	Mesorhizobium sp.	Bacteria	a-proteobacteria	recombinase RecA [Mesorhizobium sp.]
AZO43696.1	Mesorhizobium sp. M7D.F.Ca.US.005.01.1.1	Bacteria	a-proteobacteria	DNA recombination/repair protein RecA [Mesorhizobium sp. M7D.F.Ca.US.005.01.1.1]
KRB13920.1	Mesorhizobium sp. Root695	Bacteria	a-proteobacteria	DNA recombination/repair protein RecA [Mesorhizobium sp. Root695]
QND65113.1	Mesorhizobium loti	Bacteria	a-proteobacteria	recombinase RecA [Mesorhizobium loti]
RUX94133.1	Mesorhizobium sp. M7D.F.Ca.US.004.01.2.1	Bacteria	a-proteobacteria	DNA recombination/repair protein RecA [Mesorhizobium sp. M7D.F.Ca.US.004.01.2.1]
CAJ32630.1	Ochrobactrum anthropi	Bacteria	a-proteobacteria	recombinase A, partial [Ochrobactrum anthropi]
CAJ32631.1	Ochrobactrum anthropi	Bacteria	a-proteobacteria	recombinase A, partial [Ochrobactrum anthropi]
CAJ32638.1	Brucella intermedia	Bacteria	a-proteobacteria	recombinase A, partial [Brucella intermedia]
WP_127611095.1	Croceicoccus ponticola	Bacteria	a-proteobacteria	recombinase RecA [Croceicoccus ponticola]
RVQ68909.1	Croceicoccus ponticola	Bacteria	a-proteobacteria	recombinase RecA [Croceicoccus ponticola]
NRB31079.1	Rhizobiaceae bacterium	Bacteria	a-proteobacteria	recombinase RecA [Rhizobiaceae bacterium]
WP_111542534.1	Mesorhizobium kowhaii	Bacteria	a-proteobacteria	recombinase RecA [Mesorhizobium kowhaii]
PZV40301.1	Mesorhizobium kowhaii	Bacteria	a-proteobacteria	recombinase RecA [Mesorhizobium kowhaii]
WP_027166417.1	Mesorhizobium sp. WSM3224	Bacteria	a-proteobacteria	recombinase RecA [Mesorhizobium sp. WSM3224]
WP_013532151.1	Mesorhizobium	Bacteria	a-proteobacteria	MULTISPECIES: recombinase RecA [Mesorhizobium]
RUY51435.1	Mesorhizobium sp. M7A.F.Ca.CA.001.13.2.1	Bacteria	a-proteobacteria	recombinase RecA [Mesorhizobium sp. M7A.F.Ca.CA.001.13.2.1]
RVA44035.1	Mesorhizobium sp. M7A.F.Ca.US.001.01.1.1	Bacteria	a-proteobacteria	recombinase RecA [Mesorhizobium sp. M7A.F.Ca.US.001.01.1.1]
RWC52856.1	Mesorhizobium sp.	Bacteria	a-proteobacteria	recombinase RecA [Mesorhizobium sp.]
ADV13489.1	Mesorhizobium ciceri biovar biserrulae WSM1271	Bacteria	a-proteobacteria	recA protein [Mesorhizobium ciceri biovar biserrulae WSM1271]
AMX92536.1	Mesorhizobium ciceri	Bacteria	a-proteobacteria	DNA recombination/repair protein RecA [Mesorhizobium ciceri]
AYJ18759.1	Ochrobactrum sp.	Bacteria	a-proteobacteria	DNA recombination and repair protein, partial [Ochrobactrum sp.]
WP_131195262.1	Lichenihabitans psoromatis	Bacteria	a-proteobacteria	recombinase RecA [Lichenihabitans psoromatis]
WP_095085392.1	Mesorhizobium	Bacteria	a-proteobacteria	MULTISPECIES: recombinase RecA [Mesorhizobium]
AFM43751.1	Mesorhizobium sp. CCBAU 41403	Bacteria	a-proteobacteria	recombination protein A, partial [Mesorhizobium sp. CCBAU 41403]
AFM43752.1	Mesorhizobium sp. CCBAU 41350	Bacteria	a-proteobacteria	recombination protein A, partial [Mesorhizobium sp. CCBAU 41350]
AFM43753.1	Mesorhizobium sp. CCBAU 41335	Bacteria	a-proteobacteria	recombination protein A, partial [Mesorhizobium sp. CCBAU 41335]
MBN9135302.1	Phyllobacterium sp.	Bacteria	a-proteobacteria	recombinase RecA [Phyllobacterium sp.]
WP_027036993.1	Mesorhizobium	Bacteria	a-proteobacteria	MULTISPECIES: recombinase RecA [Mesorhizobium]
RUU13161.1	Mesorhizobium sp. M7A.T.Ca.TU.009.01.3.2	Bacteria	a-proteobacteria	recombinase RecA [Mesorhizobium sp. M7A.T.Ca.TU.009.01.3.2]
RUU59566.1	Mesorhizobium sp. M7A.T.Ca.TU.009.01.1.1	Bacteria	a-proteobacteria	recombinase RecA [Mesorhizobium sp. M7A.T.Ca.TU.009.01.1.1]
RUU79887.1	Mesorhizobium sp. M7A.T.Ca.TU.009.01.1.2	Bacteria	a-proteobacteria	recombinase RecA [Mesorhizobium sp. M7A.T.Ca.TU.009.01.1.2]
RWB09163.1	Mesorhizobium sp.	Bacteria	a-proteobacteria	recombinase RecA [Mesorhizobium sp.]
AZV22452.1	Mesorhizobium sp. M7A.F.Ce.TU.012.03.2.1	Bacteria	a-proteobacteria	recombinase RecA [Mesorhizobium sp. M7A.F.Ce.TU.012.03.2.1]
WP_156842157.1	Novosphingobium sp. M24A2M	Bacteria	a-proteobacteria	recombinase RecA [Novosphingobium sp. M24A2M]
NQY98545.1	Henriciella sp.	Bacteria	a-proteobacteria	recombinase RecA [Henriciella sp.]
WP_127381285.1	Mesorhizobium sp. M7A.F.Ca.MR.148.00.0.0	Bacteria	a-proteobacteria	recombinase RecA [Mesorhizobium sp. M7A.F.Ca.MR.148.00.0.0]
RUV37047.1	Mesorhizobium sp. M7A.F.Ca.MR.148.00.0.0	Bacteria	a-proteobacteria	recombinase RecA [Mesorhizobium sp. M7A.F.Ca.MR.148.00.0.0]
AYJ18756.1	Ochrobactrum sp.	Bacteria	a-proteobacteria	DNA recombination and repair protein, partial [Ochrobactrum sp.]
CAJ32627.1	Ochrobactrum anthropi	Bacteria	a-proteobacteria	recombinase A, partial [Ochrobactrum anthropi]
CAJ32628.1	Ochrobactrum anthropi	Bacteria	a-proteobacteria	recombinase A, partial [Ochrobactrum anthropi]
WP_105732429.1	Phyllobacterium myrsinacearum	Bacteria	a-proteobacteria	recombinase RecA [Phyllobacterium myrsinacearum]
PRD58188.1	Phyllobacterium myrsinacearum	Bacteria	a-proteobacteria	recombinase RecA [Phyllobacterium myrsinacearum]
RZS83676.1	Phyllobacterium myrsinacearum	Bacteria	a-proteobacteria	RecA protein [Phyllobacterium myrsinacearum]
RZV09618.1	Phyllobacterium myrsinacearum	Bacteria	a-proteobacteria	RecA protein [Phyllobacterium myrsinacearum]
BCM19890.1	Mesorhizobium sp. J8	Bacteria	a-proteobacteria	protein RecA [Mesorhizobium sp. J8]
CDX17514.1	Mesorhizobium plurifarium	Bacteria	a-proteobacteria	Recombinase A (recA) [Mesorhizobium plurifarium]
CDX25580.1	Mesorhizobium plurifarium	Bacteria	a-proteobacteria	Recombinase A (recA) [Mesorhizobium plurifarium]
CDX39507.1	Mesorhizobium sp. ORS 3359	Bacteria	a-proteobacteria	Recombinase A (recA) [Mesorhizobium sp. ORS 3359]
CDX49812.1	Mesorhizobium plurifarium	Bacteria	a-proteobacteria	Recombinase A (recA) [Mesorhizobium plurifarium]
RWO22753.1	Mesorhizobium sp.	Bacteria	a-proteobacteria	recombinase RecA [Mesorhizobium sp.]
WP_145715166.1	Mesorhizobium tianshanense	Bacteria	a-proteobacteria	recombinase RecA [Mesorhizobium tianshanense]
TWI40941.1	Mesorhizobium tianshanense	Bacteria	a-proteobacteria	RecA protein [Mesorhizobium tianshanense]
WP_140787554.1	unclassified Mesorhizobium	Bacteria	a-proteobacteria	MULTISPECIES: recombinase RecA [unclassified Mesorhizobium]
TPK23476.1	Mesorhizobium sp. B2-5-9	Bacteria	a-proteobacteria	recombinase RecA [Mesorhizobium sp. B2-5-9]
TPK75946.1	Mesorhizobium sp. B2-4-18	Bacteria	a-proteobacteria	recombinase RecA [Mesorhizobium sp. B2-4-18]
TPK83785.1	Mesorhizobium sp. B2-4-13	Bacteria	a-proteobacteria	recombinase RecA [Mesorhizobium sp. B2-4-13]
WP_154483616.1	Anaerosalibacter bizertensis	Bacteria	firmicutes	recombinase RecA [Anaerosalibacter bizertensis]
MSS42947.1	Anaerosalibacter bizertensis	Bacteria	firmicutes	recombinase RecA [Anaerosalibacter bizertensis]
TIO10330.1	Mesorhizobium sp.	Bacteria	a-proteobacteria	recombinase RecA [Mesorhizobium sp.]
TIO36671.1	Mesorhizobium sp.	Bacteria	a-proteobacteria	recombinase RecA [Mesorhizobium sp.]
TIP13699.1	Mesorhizobium sp.	Bacteria	a-proteobacteria	recombinase RecA [Mesorhizobium sp.]
WP_067328293.1	unclassified Mesorhizobium	Bacteria	a-proteobacteria	MULTISPECIES: recombinase RecA [unclassified Mesorhizobium]
RWF74957.1	Mesorhizobium sp.	Bacteria	a-proteobacteria	recombinase RecA [Mesorhizobium sp.]
OBQ90536.1	Mesorhizobium sp. AA23	Bacteria	a-proteobacteria	recombinase RecA [Mesorhizobium sp. AA23]
PBB30978.1	Mesorhizobium sp. WSM3882	Bacteria	a-proteobacteria	recombinase RecA [Mesorhizobium sp. WSM3882]
PBB43167.1	Mesorhizobium sp. WSM3866	Bacteria	a-proteobacteria	recombinase RecA [Mesorhizobium sp. WSM3866]
PBB81153.1	Mesorhizobium sp. WSM3879	Bacteria	a-proteobacteria	recombinase RecA [Mesorhizobium sp. WSM3879]
WP_023810321.1	unclassified Mesorhizobium	Bacteria	a-proteobacteria	MULTISPECIES: recombinase RecA [unclassified Mesorhizobium]
ESZ27744.1	Mesorhizobium sp. L2C084A000	Bacteria	a-proteobacteria	recombinase RecA [Mesorhizobium sp. L2C084A000]
RUW92862.1	Mesorhizobium sp. M7A.F.Ca.US.010.02.1.1	Bacteria	a-proteobacteria	recombinase RecA [Mesorhizobium sp. M7A.F.Ca.US.010.02.1.1]
RUX22459.1	Mesorhizobium sp. M7A.F.Ca.US.011.01.1.1	Bacteria	a-proteobacteria	recombinase RecA [Mesorhizobium sp. M7A.F.Ca.US.011.01.1.1]
AYJ18757.1	Ochrobactrum sp.	Bacteria	a-proteobacteria	DNA recombination and repair protein, partial [Ochrobactrum sp.]
AYJ18758.1	Ochrobactrum sp.	Bacteria	a-proteobacteria	DNA recombination and repair protein, partial [Ochrobactrum sp.]
CAK22263.1	Ochrobactrum oryzae	Bacteria	a-proteobacteria	recombinase A, partial [Ochrobactrum oryzae]
CAM18505.1	Ochrobactrum oryzae	Bacteria	a-proteobacteria	recombinase A, partial [Ochrobactrum oryzae]
WP_131118739.1	Lichenihabitans psoromatis	Bacteria	a-proteobacteria	recombinase RecA [Lichenihabitans psoromatis]
WP_071035268.1	unclassified Mesorhizobium	Bacteria	a-proteobacteria	MULTISPECIES: recombinase RecA [unclassified Mesorhizobium]
OHV62315.1	Mesorhizobium sp. LCM 4576	Bacteria	a-proteobacteria	recombinase RecA [Mesorhizobium sp. LCM 4576]
OHV66703.1	Mesorhizobium sp. LCM 4577	Bacteria	a-proteobacteria	recombinase RecA [Mesorhizobium sp. LCM 4577]
RVC58023.1	Mesorhizobium sp. M00.F.Ca.ET.038.03.1.1	Bacteria	a-proteobacteria	recombinase RecA, partial [Mesorhizobium sp. M00.F.Ca.ET.038.03.1.1]
WP_072606403.1	Mesorhizobium oceanicum	Bacteria	a-proteobacteria	recombinase RecA [Mesorhizobium oceanicum]
APH72933.1	Mesorhizobium oceanicum	Bacteria	a-proteobacteria	recombinase RecA [Mesorhizobium oceanicum]
WP_127248391.1	Mesorhizobium sp. M1A.T.Ca.IN.004.03.1.1	Bacteria	a-proteobacteria	recombinase RecA [Mesorhizobium sp. M1A.T.Ca.IN.004.03.1.1]
RWG00950.1	Mesorhizobium sp.	Bacteria	a-proteobacteria	recombinase RecA [Mesorhizobium sp.]
RUV40656.1	Mesorhizobium sp. M1A.T.Ca.IN.004.03.1.1	Bacteria	a-proteobacteria	recombinase RecA [Mesorhizobium sp. M1A.T.Ca.IN.004.03.1.1]
RWG21191.1	Mesorhizobium sp.	Bacteria	a-proteobacteria	recombinase RecA [Mesorhizobium sp.]
RWG96080.1	Mesorhizobium sp.	Bacteria	a-proteobacteria	recombinase RecA [Mesorhizobium sp.]
RWI95933.1	Mesorhizobium sp.	Bacteria	a-proteobacteria	recombinase RecA [Mesorhizobium sp.]
NBR11031.1	Alphaproteobacteria bacterium	Bacteria	a-proteobacteria	recombinase RecA [Alphaproteobacteria bacterium]
WP_008875470.1	Mesorhizobium	Bacteria	a-proteobacteria	MULTISPECIES: recombinase RecA [Mesorhizobium]
RUU24904.1	Mesorhizobium sp. M6A.T.Ca.TU.002.02.2.1	Bacteria	a-proteobacteria	recombinase RecA [Mesorhizobium sp. M6A.T.Ca.TU.002.02.2.1]
RUV76809.1	Mesorhizobium sp. M5C.F.Ca.IN.020.14.1.1	Bacteria	a-proteobacteria	recombinase RecA [Mesorhizobium sp. M5C.F.Ca.IN.020.14.1.1]
RWB02679.1	Mesorhizobium sp.	Bacteria	a-proteobacteria	recombinase RecA [Mesorhizobium sp.]
AXB27054.1	Mesorhizobium sanjuanii	Bacteria	a-proteobacteria	recombinase A, partial [Mesorhizobium sanjuanii]
AZO68791.1	Mesorhizobium sp. M6A.T.Cr.TU.016.01.1.1	Bacteria	a-proteobacteria	DNA recombination/repair protein RecA [Mesorhizobium sp. M6A.T.Cr.TU.016.01.1.1]
MBN9219744.1	Mesorhizobium sp.	Bacteria	a-proteobacteria	recombinase RecA [Mesorhizobium sp.]
WP_090707419.1	Beijerinckia sp. 28-YEA-48	Bacteria	a-proteobacteria	recombinase RecA [Beijerinckia sp. 28-YEA-48]
SED25502.1	Beijerinckia sp. 28-YEA-48	Bacteria	a-proteobacteria	recombination protein RecA [Beijerinckia sp. 28-YEA-48]
RWB24300.1	Mesorhizobium sp.	Bacteria	a-proteobacteria	recombinase RecA [Mesorhizobium sp.]
RWC33351.1	Mesorhizobium sp.	Bacteria	a-proteobacteria	recombinase RecA [Mesorhizobium sp.]
RWD33978.1	Mesorhizobium sp.	Bacteria	a-proteobacteria	recombinase RecA [Mesorhizobium sp.]
RWD47676.1	Mesorhizobium sp.	Bacteria	a-proteobacteria	recombinase RecA [Mesorhizobium sp.]
RWD77855.1	Mesorhizobium sp.	Bacteria	a-proteobacteria	recombinase RecA [Mesorhizobium sp.]
WP_071098108.1	Mesorhizobium sp. ORS 3428	Bacteria	a-proteobacteria	recombinase RecA [Mesorhizobium sp. ORS 3428]
OHV88452.1	Mesorhizobium sp. ORS 3428	Bacteria	a-proteobacteria	recombinase RecA [Mesorhizobium sp. ORS 3428]
MBN9079592.1	Rhizobiales bacterium	Bacteria	a-proteobacteria	recombinase RecA [Rhizobiales bacterium]
OJU06565.1	Rhizobiales bacterium 65-79	Bacteria	a-proteobacteria	recombinase RecA [Rhizobiales bacterium 65-79]
WP_120015486.1	Mesorhizobium waimense	Bacteria	a-proteobacteria	recombinase RecA [Mesorhizobium waimense]
RJT37509.1	Mesorhizobium waimense	Bacteria	a-proteobacteria	recombinase RecA [Mesorhizobium waimense]
CAM18508.1	Ochrobactrum gallinifaecis	Bacteria	a-proteobacteria	recombinase A, partial [Ochrobactrum gallinifaecis]
WP_127320107.1	Mesorhizobium sp. M5C.F.Cr.IN.023.01.1.1	Bacteria	a-proteobacteria	recombinase RecA [Mesorhizobium sp. M5C.F.Cr.IN.023.01.1.1]
RWF83462.1	Mesorhizobium sp.	Bacteria	a-proteobacteria	recombinase RecA [Mesorhizobium sp.]
RUV66355.1	Mesorhizobium sp. M5C.F.Cr.IN.023.01.1.1	Bacteria	a-proteobacteria	recombinase RecA [Mesorhizobium sp. M5C.F.Cr.IN.023.01.1.1]
RWF91956.1	Mesorhizobium sp.	Bacteria	a-proteobacteria	recombinase RecA [Mesorhizobium sp.]
RWI43643.1	Mesorhizobium sp.	Bacteria	a-proteobacteria	recombinase RecA [Mesorhizobium sp.]
RWI44469.1	Mesorhizobium sp.	Bacteria	a-proteobacteria	recombinase RecA [Mesorhizobium sp.]
WP_010909075.1	Mesorhizobium	Bacteria	a-proteobacteria	MULTISPECIES: recombinase RecA [Mesorhizobium]
Q98NQ6.1	Mesorhizobium japonicum MAFF 303099	Bacteria	a-proteobacteria	RecName: Full=Protein RecA; AltName: Full=Recombinase A [Mesorhizobium japonicum MAFF 303099]
RWC27774.1	Mesorhizobium sp.	Bacteria	a-proteobacteria	recombinase RecA [Mesorhizobium sp.]
TGQ73090.1	bacterium M00.F.Ca.ET.205.01.1.1	Bacteria	bacteria	recombinase RecA [bacterium M00.F.Ca.ET.205.01.1.1]
TGU53846.1	bacterium M00.F.Ca.ET.152.01.1.1	Bacteria	bacteria	recombinase RecA [bacterium M00.F.Ca.ET.152.01.1.1]
TGV37344.1	Mesorhizobium sp. M00.F.Ca.ET.186.01.1.1	Bacteria	a-proteobacteria	recombinase RecA [Mesorhizobium sp. M00.F.Ca.ET.186.01.1.1]
TGZ41296.1	bacterium M00.F.Ca.ET.162.01.1.1	Bacteria	bacteria	recombinase RecA [bacterium M00.F.Ca.ET.162.01.1.1]
WP_008836613.1	Mesorhizobium alhagi	Bacteria	a-proteobacteria	recombinase RecA [Mesorhizobium alhagi]
EHK56478.1	Mesorhizobium alhagi CCNWXJ12-2	Bacteria	a-proteobacteria	recombinase A [Mesorhizobium alhagi CCNWXJ12-2]
BCG94971.1	Mesorhizobium sp. 131-2-1	Bacteria	a-proteobacteria	protein RecA [Mesorhizobium sp. 131-2-1]
WP_067598327.1	Erythrobacter sp. YT30	Bacteria	a-proteobacteria	recombinase RecA [Erythrobacter sp. YT30]
KWV93246.1	Erythrobacter sp. YT30	Bacteria	a-proteobacteria	DNA recombination/repair protein RecA [Erythrobacter sp. YT30]
WP_027028105.1	Mesorhizobium	Bacteria	a-proteobacteria	MULTISPECIES: recombinase RecA [Mesorhizobium]
TPN29127.1	Mesorhizobium sp. B2-3-3	Bacteria	a-proteobacteria	recombinase RecA [Mesorhizobium sp. B2-3-3]
AZN99429.1	Mesorhizobium sp. M9A.F.Ca.ET.002.03.1.2	Bacteria	a-proteobacteria	DNA recombination/repair protein RecA [Mesorhizobium sp. M9A.F.Ca.ET.002.03.1.2]
RRI03457.1	Mesorhizobium tamadayense	Bacteria	a-proteobacteria	DNA recombination/repair protein RecA [Mesorhizobium tamadayense]
TPK74586.1	Mesorhizobium sp. B2-4-15	Bacteria	a-proteobacteria	recombinase RecA [Mesorhizobium sp. B2-4-15]
TPL08843.1	Mesorhizobium sp. B2-4-14	Bacteria	a-proteobacteria	recombinase RecA [Mesorhizobium sp. B2-4-14]
RWB33082.1	Mesorhizobium sp.	Bacteria	a-proteobacteria	recombinase RecA [Mesorhizobium sp.]
RWB44131.1	Mesorhizobium sp.	Bacteria	a-proteobacteria	recombinase RecA [Mesorhizobium sp.]
RWC97394.1	Mesorhizobium sp.	Bacteria	a-proteobacteria	recombinase RecA [Mesorhizobium sp.]
WP_015799649.1	Brucella microti	Bacteria	a-proteobacteria	recombinase RecA [Brucella microti]
ACU48187.1	Brucella microti CCM 4915	Bacteria	a-proteobacteria	recombinase A [Brucella microti CCM 4915]
MBB5236469.1	Brucella sp. DSM 103976	Bacteria	a-proteobacteria	recombination protein RecA [Brucella sp. DSM 103976]
WP_002964332.1	Brucella	Bacteria	a-proteobacteria	MULTISPECIES: recombinase RecA [Brucella]
A9M5L8.1	Brucella canis ATCC 23365	Bacteria	a-proteobacteria	RecName: Full=Protein RecA; AltName: Full=Recombinase A [Brucella canis ATCC 23365]
B2S648.1	Brucella abortus S19	Bacteria	a-proteobacteria	RecName: Full=Protein RecA; AltName: Full=Recombinase A [Brucella abortus S19]
C0RJG9.1	Brucella melitensis ATCC 23457	Bacteria	a-proteobacteria	RecName: Full=Protein RecA; AltName: Full=Recombinase A [Brucella melitensis ATCC 23457]
P0DN85.1	Brucella abortus bv. 1 str. 9-941	Bacteria	a-proteobacteria	RecName: Full=Protein RecA; AltName: Full=Recombinase A [Brucella abortus bv. 1 str. 9-941]
P65975.1	Brucella melitensis bv. 1 str. 16M	Bacteria	a-proteobacteria	RecName: Full=Protein RecA; AltName: Full=Recombinase A [Brucella melitensis bv. 1 str. 16M]
P65976.1	Brucella suis 1330	Bacteria	a-proteobacteria	RecName: Full=Protein RecA; AltName: Full=Recombinase A [Brucella suis 1330]
Q2YRU7.1	Brucella abortus 2308	Bacteria	a-proteobacteria	RecName: Full=Protein RecA; AltName: Full=Recombinase A [Brucella abortus 2308]
EPZ75261.1	Brucella melitensis ADMAS-G1	Bacteria	a-proteobacteria	recombinase RecA [Brucella melitensis ADMAS-G1]
ERM04514.1	Brucella abortus S99	Bacteria	a-proteobacteria	recombinase RecA [Brucella abortus S99]
ERM85489.1	Brucella abortus 82	Bacteria	a-proteobacteria	recombinase RecA [Brucella abortus 82]
ERT84874.1	Brucella abortus 90-12178	Bacteria	a-proteobacteria	protein recA [Brucella abortus 90-12178]
ERT98719.1	Brucella abortus 99-9971-135	Bacteria	a-proteobacteria	protein recA [Brucella abortus 99-9971-135]
ERU02504.1	Brucella abortus 07-0994-2411	Bacteria	a-proteobacteria	protein recA [Brucella abortus 07-0994-2411]
KFH20349.1	Brucella abortus LMN1	Bacteria	a-proteobacteria	recombinase RecA [Brucella abortus LMN1]
KFH21004.1	Brucella abortus LMN2	Bacteria	a-proteobacteria	recombinase RecA [Brucella abortus LMN2]
CUW44680.1	Brucella vulpis	Bacteria	a-proteobacteria	recombinase A [Brucella vulpis]
WP_127322779.1	Mesorhizobium sp. M7A.T.Ca.TU.009.02.1.1	Bacteria	a-proteobacteria	recombinase RecA [Mesorhizobium sp. M7A.T.Ca.TU.009.02.1.1]
RUT96549.1	Mesorhizobium sp. M7A.T.Ca.TU.009.02.1.1	Bacteria	a-proteobacteria	recombinase RecA [Mesorhizobium sp. M7A.T.Ca.TU.009.02.1.1]
WP_095765184.1	unclassified Mesorhizobium	Bacteria	a-proteobacteria	MULTISPECIES: recombinase RecA [unclassified Mesorhizobium]
PBB21501.1	Mesorhizobium sp. WSM4313	Bacteria	a-proteobacteria	recombinase RecA [Mesorhizobium sp. WSM4313]
TPI23168.1	Mesorhizobium sp. B4-1-1	Bacteria	a-proteobacteria	recombinase RecA [Mesorhizobium sp. B4-1-1]
TPI28402.1	Mesorhizobium sp. B3-1-6	Bacteria	a-proteobacteria	recombinase RecA [Mesorhizobium sp. B3-1-6]
TPI39255.1	Mesorhizobium sp. B3-1-9	Bacteria	a-proteobacteria	recombinase RecA [Mesorhizobium sp. B3-1-9]
TPI49984.1	Mesorhizobium sp. B2-9-1	Bacteria	a-proteobacteria	recombinase RecA [Mesorhizobium sp. B2-9-1]
WP_140533691.1	Mesorhizobium sp. B1-1-8	Bacteria	a-proteobacteria	recombinase RecA [Mesorhizobium sp. B1-1-8]
TPN31546.1	Mesorhizobium sp. B1-1-8	Bacteria	a-proteobacteria	recombinase RecA [Mesorhizobium sp. B1-1-8]
RWK61735.1	Mesorhizobium sp.	Bacteria	a-proteobacteria	recombinase RecA [Mesorhizobium sp.]
RWM47744.1	Mesorhizobium sp.	Bacteria	a-proteobacteria	recombinase RecA [Mesorhizobium sp.]
RWM54719.1	Mesorhizobium sp.	Bacteria	a-proteobacteria	recombinase RecA [Mesorhizobium sp.]
RWM59489.1	Mesorhizobium sp.	Bacteria	a-proteobacteria	recombinase RecA [Mesorhizobium sp.]
RWN02476.1	Mesorhizobium sp.	Bacteria	a-proteobacteria	recombinase RecA [Mesorhizobium sp.]
CDX59850.1	Mesorhizobium plurifarium	Bacteria	a-proteobacteria	Recombinase A (recA) [Mesorhizobium plurifarium]
SFO79669.1	Mesorhizobium sp. NFR06	Bacteria	a-proteobacteria	RecA protein [Mesorhizobium sp. NFR06]
WP_140609410.1	unclassified Mesorhizobium	Bacteria	a-proteobacteria	MULTISPECIES: recombinase RecA [unclassified Mesorhizobium]
TPI24493.1	Mesorhizobium sp. B4-1-4	Bacteria	a-proteobacteria	recombinase RecA [Mesorhizobium sp. B4-1-4]
TPK72646.1	Mesorhizobium sp. B2-4-17	Bacteria	a-proteobacteria	recombinase RecA [Mesorhizobium sp. B2-4-17]
TPK95939.1	Mesorhizobium sp. B2-4-12	Bacteria	a-proteobacteria	recombinase RecA [Mesorhizobium sp. B2-4-12]
KAB2947446.1	Rhizobiaceae bacterium	Bacteria	a-proteobacteria	recombinase RecA [Rhizobiaceae bacterium]
CAG0949688.1	Rhizobiaceae bacterium	Bacteria	a-proteobacteria	Protein RecA [Rhizobiaceae bacterium]
WP_095806043.1	unclassified Mesorhizobium	Bacteria	a-proteobacteria	MULTISPECIES: recombinase RecA [unclassified Mesorhizobium]
RWB71338.1	Mesorhizobium sp.	Bacteria	a-proteobacteria	recombinase RecA [Mesorhizobium sp.]
AZO12690.1	Mesorhizobium sp. M3A.F.Ca.ET.080.04.2.1	Bacteria	a-proteobacteria	recombinase RecA [Mesorhizobium sp. M3A.F.Ca.ET.080.04.2.1]
PBB87182.1	Mesorhizobium sp. WSM3876	Bacteria	a-proteobacteria	recombinase RecA [Mesorhizobium sp. WSM3876]
RWB91196.1	Mesorhizobium sp.	Bacteria	a-proteobacteria	recombinase RecA [Mesorhizobium sp.]
RWE24345.1	Mesorhizobium sp.	Bacteria	a-proteobacteria	recombinase RecA [Mesorhizobium sp.]
SEB34734.1	Nitratireductor aquibiodomus	Bacteria	a-proteobacteria	RecA protein [Nitratireductor aquibiodomus]
WP_127277491.1	Mesorhizobium sp. M7A.F.Ca.CA.001.10.2.1	Bacteria	a-proteobacteria	recombinase RecA, partial [Mesorhizobium sp. M7A.F.Ca.CA.001.10.2.1]
RUY77282.1	Mesorhizobium sp. M7A.F.Ca.CA.001.10.2.1	Bacteria	a-proteobacteria	recombinase RecA, partial [Mesorhizobium sp. M7A.F.Ca.CA.001.10.2.1]
WP_040981289.1	unclassified Mesorhizobium	Bacteria	a-proteobacteria	MULTISPECIES: recombinase RecA [unclassified Mesorhizobium]
RWA93551.1	Mesorhizobium sp.	Bacteria	a-proteobacteria	recombinase RecA [Mesorhizobium sp.]
AZO01790.1	Mesorhizobium sp. M2A.F.Ca.ET.043.02.1.1	Bacteria	a-proteobacteria	recombinase RecA [Mesorhizobium sp. M2A.F.Ca.ET.043.02.1.1]
AZO14392.1	Mesorhizobium sp. M2A.F.Ca.ET.043.05.1.1	Bacteria	a-proteobacteria	recombinase RecA [Mesorhizobium sp. M2A.F.Ca.ET.043.05.1.1]
AZO38121.1	Mesorhizobium sp. M2A.F.Ca.ET.046.03.2.1	Bacteria	a-proteobacteria	recombinase RecA [Mesorhizobium sp. M2A.F.Ca.ET.046.03.2.1]
RUW40861.1	Mesorhizobium sp. M2A.F.Ca.ET.015.02.1.1	Bacteria	a-proteobacteria	recombinase RecA [Mesorhizobium sp. M2A.F.Ca.ET.015.02.1.1]
WP_112525135.1	Phyllobacterium sp. P30BS-XVII	Bacteria	a-proteobacteria	recombinase RecA [Phyllobacterium sp. P30BS-XVII]
WP_025198777.1	Brucella neotomae	Bacteria	a-proteobacteria	recombinase RecA [Brucella neotomae]
KEX99996.1	Brucella neotomae 5K33	Bacteria	a-proteobacteria	recombinase RecA [Brucella neotomae 5K33]
KFJ58783.1	Brucella neotomae 5K33	Bacteria	a-proteobacteria	protein RecA [Brucella neotomae 5K33]
SPU68711.1	Brucella neotomae	Bacteria	a-proteobacteria	recombinase A [Brucella neotomae]
SUW40042.1	Brucella neotomae	Bacteria	a-proteobacteria	recombinase A [Brucella neotomae]
WP_135937677.1	Mesorhizobium sp. M5C.F.Ca.ET.164.01.1.1	Bacteria	a-proteobacteria	recombinase RecA [Mesorhizobium sp. M5C.F.Ca.ET.164.01.1.1]
RWC05972.1	Mesorhizobium sp.	Bacteria	a-proteobacteria	recombinase RecA [Mesorhizobium sp.]
TGT93273.1	Mesorhizobium sp. M5C.F.Ca.ET.164.01.1.1	Bacteria	a-proteobacteria	recombinase RecA [Mesorhizobium sp. M5C.F.Ca.ET.164.01.1.1]
WP_134153646.1	Ochrobactrum sp. LP_5_YM	Bacteria	a-proteobacteria	recombinase RecA [Ochrobactrum sp. LP_5_YM]
TDV67117.1	Ochrobactrum sp. LP_5_YM	Bacteria	a-proteobacteria	RecA protein [Ochrobactrum sp. LP_5_YM]
WP_034992986.1	Beijerinckia mobilis	Bacteria	a-proteobacteria	recombinase RecA [Beijerinckia mobilis]
CDX11808.1	Mesorhizobium sp. ORS 3324	Bacteria	a-proteobacteria	Recombinase A (recA) [Mesorhizobium sp. ORS 3324]
WP_140815561.1	unclassified Mesorhizobium	Bacteria	a-proteobacteria	MULTISPECIES: recombinase RecA [unclassified Mesorhizobium]
TPN88315.1	Mesorhizobium sp. CU3	Bacteria	a-proteobacteria	recombinase RecA [Mesorhizobium sp. CU3]
TPO02008.1	Mesorhizobium sp. CU2	Bacteria	a-proteobacteria	recombinase RecA [Mesorhizobium sp. CU2]
RUT99065.1	Mesorhizobium sp. USDA-HM6	Bacteria	a-proteobacteria	recombinase RecA [Mesorhizobium sp. USDA-HM6]
PWB82958.1	Methylocystaceae bacterium	Bacteria	a-proteobacteria	recombinase RecA [Methylocystaceae bacterium]
MBA8902194.1	Phyllobacterium sp. P30BS-XVII	Bacteria	a-proteobacteria	recombination protein RecA [Phyllobacterium sp. P30BS-XVII]
CAJ32629.1	Ochrobactrum anthropi	Bacteria	a-proteobacteria	recombinase A, partial [Ochrobactrum anthropi]
WP_059185132.1	Mesorhizobium	Bacteria	a-proteobacteria	MULTISPECIES: recombinase RecA [Mesorhizobium]
RWA74825.1	Mesorhizobium sp.	Bacteria	a-proteobacteria	recombinase RecA [Mesorhizobium sp.]
TGT00511.1	bacterium M00.F.Ca.ET.177.01.1.1	Bacteria	bacteria	recombinase RecA [bacterium M00.F.Ca.ET.177.01.1.1]
TGV88297.1	Mesorhizobium sp. M00.F.Ca.ET.158.01.1.1	Bacteria	a-proteobacteria	recombinase RecA [Mesorhizobium sp. M00.F.Ca.ET.158.01.1.1]
AZO62735.1	Mesorhizobium sp. M1A.F.Ca.IN.022.06.1.1	Bacteria	a-proteobacteria	recombinase RecA [Mesorhizobium sp. M1A.F.Ca.IN.022.06.1.1]
KUM28119.1	Mesorhizobium loti	Bacteria	a-proteobacteria	DNA recombination/repair protein RecA [Mesorhizobium loti]
WP_066843498.1	Croceicoccus marinus	Bacteria	a-proteobacteria	recombinase RecA [Croceicoccus marinus]
ARU15654.1	Croceicoccus marinus	Bacteria	a-proteobacteria	recombinase RecA [Croceicoccus marinus]
QNE04432.1	Croceicoccus marinus	Bacteria	a-proteobacteria	recombinase RecA [Croceicoccus marinus]
WP_140803865.1	Mesorhizobium sp. B2-7-1	Bacteria	a-proteobacteria	recombinase RecA [Mesorhizobium sp. B2-7-1]
TPJ66521.1	Mesorhizobium sp. B2-7-1	Bacteria	a-proteobacteria	recombinase RecA [Mesorhizobium sp. B2-7-1]
WP_106770187.1	Mesorhizobium ephedrae	Bacteria	a-proteobacteria	recombinase RecA [Mesorhizobium ephedrae]
PSJ65645.1	Mesorhizobium ephedrae	Bacteria	a-proteobacteria	recombinase RecA [Mesorhizobium ephedrae]
TKB21382.1	Mesorhizobium sp.	Bacteria	a-proteobacteria	recombinase RecA [Mesorhizobium sp.]
PPR56411.1	Alphaproteobacteria bacterium MarineAlpha4_Bin2	Bacteria	a-proteobacteria	Protein RecA, partial [Alphaproteobacteria bacterium MarineAlpha4_Bin2]
WP_112127716.1	Mesorhizobium	Bacteria	a-proteobacteria	MULTISPECIES: recombinase RecA [Mesorhizobium]
RWL45604.1	Mesorhizobium sp.	Bacteria	a-proteobacteria	recombinase RecA [Mesorhizobium sp.]
RAZ77470.1	Mesorhizobium atlanticum	Bacteria	a-proteobacteria	recombinase RecA [Mesorhizobium atlanticum]
TGQ17571.1	Mesorhizobium sp. M2E.F.Ca.ET.219.01.1.1	Bacteria	a-proteobacteria	recombinase RecA [Mesorhizobium sp. M2E.F.Ca.ET.219.01.1.1]
TGS16056.1	Mesorhizobium sp. M2E.F.Ca.ET.209.01.1.1	Bacteria	a-proteobacteria	recombinase RecA [Mesorhizobium sp. M2E.F.Ca.ET.209.01.1.1]
TGT76272.1	Mesorhizobium sp. M2E.F.Ca.ET.166.01.1.1	Bacteria	a-proteobacteria	recombinase RecA [Mesorhizobium sp. M2E.F.Ca.ET.166.01.1.1]
WP_094539746.1	Ochrobactrum grignonense	Bacteria	a-proteobacteria	recombinase RecA [Ochrobactrum grignonense]
OYR15726.1	Ochrobactrum grignonense	Bacteria	a-proteobacteria	protein RecA [Ochrobactrum grignonense]
RWB70714.1	Mesorhizobium sp.	Bacteria	a-proteobacteria	recombinase RecA [Mesorhizobium sp.]
RWH75608.1	Mesorhizobium sp.	Bacteria	a-proteobacteria	recombinase RecA [Mesorhizobium sp.]
RWL31964.1	Mesorhizobium sp.	Bacteria	a-proteobacteria	recombinase RecA [Mesorhizobium sp.]
RWL33334.1	Mesorhizobium sp.	Bacteria	a-proteobacteria	recombinase RecA [Mesorhizobium sp.]
RWL39577.1	Mesorhizobium sp.	Bacteria	a-proteobacteria	recombinase RecA [Mesorhizobium sp.]
WP_109799456.1	Novosphingobium meiothermophilum	Bacteria	a-proteobacteria	recombinase RecA [Novosphingobium meiothermophilum]
WP_140750488.1	Mesorhizobium sp. B4-1-3	Bacteria	a-proteobacteria	recombinase RecA [Mesorhizobium sp. B4-1-3]
TPI15405.1	Mesorhizobium sp. B4-1-3	Bacteria	a-proteobacteria	recombinase RecA [Mesorhizobium sp. B4-1-3]
WP_202292338.1	Mesorhizobium sp. 131-2-1	Bacteria	a-proteobacteria	recombinase RecA [Mesorhizobium sp. 131-2-1]
TIW20806.1	Mesorhizobium sp.	Bacteria	a-proteobacteria	recombinase RecA [Mesorhizobium sp.]
WP_147845062.1	Enhydrobacter sp. CC-CFT640	Bacteria	a-proteobacteria	recombinase RecA [Enhydrobacter sp. CC-CFT640]
TXL82357.1	Enhydrobacter sp. CC-CFT640	Bacteria	a-proteobacteria	recombinase RecA [Enhydrobacter sp. CC-CFT640]
WP_073988604.1	Mesorhizobium sp. M2C.T.Ca.TU.002.02.1.1	Bacteria	a-proteobacteria	recombinase RecA [Mesorhizobium sp. M2C.T.Ca.TU.002.02.1.1]
MBN9552959.1	Alphaproteobacteria bacterium	Bacteria	a-proteobacteria	recombinase RecA [Alphaproteobacteria bacterium]
RUU56071.1	Mesorhizobium sp. M2C.T.Ca.TU.002.02.1.1	Bacteria	a-proteobacteria	recombinase RecA [Mesorhizobium sp. M2C.T.Ca.TU.002.02.1.1]
RUU57341.1	Mesorhizobium sp. M2C.T.Ca.TU.009.01.2.1	Bacteria	a-proteobacteria	recombinase RecA [Mesorhizobium sp. M2C.T.Ca.TU.009.01.2.1]
WP_007009803.1	Nitratireductor aquibiodomus	Bacteria	a-proteobacteria	recombinase RecA [Nitratireductor aquibiodomus]
EIM72975.1	Nitratireductor aquibiodomus RA22	Bacteria	a-proteobacteria	recombinase A [Nitratireductor aquibiodomus RA22]
NLI65147.1	Tissierellia bacterium	Bacteria	firmicutes	recombinase RecA [Tissierellia bacterium]
TWG95475.1	Mesorhizobium sp. J18	Bacteria	a-proteobacteria	RecA protein [Mesorhizobium sp. J18]
WP_112098561.1	Mesorhizobium	Bacteria	a-proteobacteria	MULTISPECIES: recombinase RecA [Mesorhizobium]
RAZ89842.1	Mesorhizobium hawassense	Bacteria	a-proteobacteria	recombinase RecA [Mesorhizobium hawassense]
WP_113154997.1	Nitratireductor	Bacteria	a-proteobacteria	MULTISPECIES: recombinase RecA [Nitratireductor]
MBN7756614.1	Nitratireductor aquimarinus	Bacteria	a-proteobacteria	recombinase RecA [Nitratireductor aquimarinus]
MBN7760222.1	Nitratireductor aquibiodomus	Bacteria	a-proteobacteria	recombinase RecA [Nitratireductor aquibiodomus]
MBN7777024.1	Nitratireductor pacificus	Bacteria	a-proteobacteria	recombinase RecA [Nitratireductor pacificus]
MBN7780358.1	Nitratireductor pacificus	Bacteria	a-proteobacteria	recombinase RecA [Nitratireductor pacificus]
MBN7789165.1	Nitratireductor aquimarinus	Bacteria	a-proteobacteria	recombinase RecA [Nitratireductor aquimarinus]
WP_183611264.1	Novosphingobium hassiacum	Bacteria	a-proteobacteria	recombinase RecA [Novosphingobium hassiacum]
MBB3859071.1	Novosphingobium hassiacum	Bacteria	a-proteobacteria	recombination protein RecA [Novosphingobium hassiacum]
WP_066769316.1	Croceicoccus mobilis	Bacteria	a-proteobacteria	recombinase RecA [Croceicoccus mobilis]
GGD83736.1	Croceicoccus mobilis	Bacteria	a-proteobacteria	protein RecA [Croceicoccus mobilis]
TIQ36931.1	Mesorhizobium sp.	Bacteria	a-proteobacteria	recombinase RecA [Mesorhizobium sp.]
WP_121983774.1	Ochrobactrum	Bacteria	a-proteobacteria	MULTISPECIES: recombinase RecA [Ochrobactrum]
KAB2683889.1	Ochrobactrum pseudintermedium	Bacteria	a-proteobacteria	recombinase RecA [Ochrobactrum pseudintermedium]
NKE77070.1	Brucella intermedia	Bacteria	a-proteobacteria	recombinase RecA [Brucella intermedia]
TWH03818.1	Ochrobactrum sp. J50	Bacteria	a-proteobacteria	RecA protein [Ochrobactrum sp. J50]
CAM18506.1	Ochrobactrum grignonense	Bacteria	a-proteobacteria	recombinase A, partial [Ochrobactrum grignonense]
CAM18507.1	Ochrobactrum grignonense	Bacteria	a-proteobacteria	recombinase A, partial [Ochrobactrum grignonense]
WP_187544627.1	Ochrobactrum sp. Marseille-Q0166	Bacteria	a-proteobacteria	recombinase RecA [Ochrobactrum sp. Marseille-Q0166]
MBC8717296.1	Ochrobactrum sp. Marseille-Q0166	Bacteria	a-proteobacteria	recombinase RecA [Ochrobactrum sp. Marseille-Q0166]
MBN9256398.1	Mesorhizobium sp.	Bacteria	a-proteobacteria	recombinase RecA [Mesorhizobium sp.]
OJX74695.1	Mesorhizobium sp. 65-26	Bacteria	a-proteobacteria	recombinase RecA [Mesorhizobium sp. 65-26]
WP_182521799.1	Ochrobactrum sp. RH2CCR150	Bacteria	a-proteobacteria	recombinase RecA [Ochrobactrum sp. RH2CCR150]
WP_091877561.1	Phyllobacterium sp. OV277	Bacteria	a-proteobacteria	recombinase RecA [Phyllobacterium sp. OV277]
WP_144862283.1	Mesorhizobium sp. J18	Bacteria	a-proteobacteria	recombinase RecA [Mesorhizobium sp. J18]
WP_105542068.1	Ochrobactrum	Bacteria	a-proteobacteria	MULTISPECIES: recombinase RecA [Ochrobactrum]
PQZ30052.1	Ochrobactrum sp. MYb71	Bacteria	a-proteobacteria	recombinase RecA [Ochrobactrum sp. MYb71]
TNV11431.1	Ochrobactrum pecoris	Bacteria	a-proteobacteria	recombinase RecA [Ochrobactrum pecoris]
CAM12547.1	Ochrobactrum anthropi	Bacteria	a-proteobacteria	recombinase A, partial [Ochrobactrum anthropi]
CAM18486.1	Brucella intermedia	Bacteria	a-proteobacteria	recombinase A, partial [Brucella intermedia]
CAM18501.1	Ochrobactrum lupini	Bacteria	a-proteobacteria	recombinase A, partial [Ochrobactrum lupini]
CAM18502.1	Ochrobactrum tritici	Bacteria	a-proteobacteria	recombinase A, partial [Ochrobactrum tritici]
CAM12549.1	Ochrobactrum anthropi	Bacteria	a-proteobacteria	recombinase A, partial [Ochrobactrum anthropi]
HAE94079.1	Hyphomonas atlantica	Bacteria	a-proteobacteria	recombinase RecA [Hyphomonas atlantica]
WP_131308854.1	Siculibacillus lacustris	Bacteria	a-proteobacteria	recombinase RecA [Siculibacillus lacustris]
TBW38191.1	Siculibacillus lacustris	Bacteria	a-proteobacteria	recombinase RecA [Siculibacillus lacustris]
WP_126088987.1	unclassified Mesorhizobium	Bacteria	a-proteobacteria	MULTISPECIES: recombinase RecA [unclassified Mesorhizobium]
RWA90360.1	Mesorhizobium sp.	Bacteria	a-proteobacteria	recombinase RecA [Mesorhizobium sp.]
AZO75193.1	Mesorhizobium sp. M1D.F.Ca.ET.043.01.1.1	Bacteria	a-proteobacteria	recombinase RecA [Mesorhizobium sp. M1D.F.Ca.ET.043.01.1.1]
RWD61396.1	Mesorhizobium sp.	Bacteria	a-proteobacteria	recombinase RecA [Mesorhizobium sp.]
RWE30503.1	Mesorhizobium sp.	Bacteria	a-proteobacteria	recombinase RecA [Mesorhizobium sp.]
TGP26478.1	Mesorhizobium sp. M1D.F.Ca.ET.231.01.1.1	Bacteria	a-proteobacteria	recombinase RecA [Mesorhizobium sp. M1D.F.Ca.ET.231.01.1.1]
SDN91336.1	Phyllobacterium sp. OV277	Bacteria	a-proteobacteria	RecA protein [Phyllobacterium sp. OV277]
WP_188343413.1	Phyllobacterium sp. 628	Bacteria	a-proteobacteria	recombinase RecA [Phyllobacterium sp. 628]
QND53362.1	Phyllobacterium sp. 628	Bacteria	a-proteobacteria	recombinase RecA [Phyllobacterium sp. 628]
WP_064320714.1	Brucellaceae	Bacteria	a-proteobacteria	MULTISPECIES: recombinase RecA [Brucellaceae]
ANG96015.1	Ochrobactrum pseudogrignonense	Bacteria	a-proteobacteria	recombinase RecA [Ochrobactrum pseudogrignonense]
KAB2691737.1	Ochrobactrum pseudogrignonense	Bacteria	a-proteobacteria	recombinase RecA [Ochrobactrum pseudogrignonense]
MBK0021185.1	Ochrobactrum sp. S45	Bacteria	a-proteobacteria	recombinase RecA [Ochrobactrum sp. S45]
MBK0042077.1	Ochrobactrum sp. S46	Bacteria	a-proteobacteria	recombinase RecA [Ochrobactrum sp. S46]
MBO1023707.1	Ochrobactrum sp. SD129	Bacteria	a-proteobacteria	recombinase RecA [Ochrobactrum sp. SD129]
NMM46294.1	Rhodospirillaceae bacterium KN72	Bacteria	a-proteobacteria	recombinase RecA [Rhodospirillaceae bacterium KN72]
WP_127332076.1	Mesorhizobium sp. M7A.F.Ca.MR.245.00.0.0	Bacteria	a-proteobacteria	recombinase RecA [Mesorhizobium sp. M7A.F.Ca.MR.245.00.0.0]
RUV15995.1	Mesorhizobium sp. M7A.F.Ca.MR.245.00.0.0	Bacteria	a-proteobacteria	recombinase RecA [Mesorhizobium sp. M7A.F.Ca.MR.245.00.0.0]
WP_127766638.1	Hwanghaeella grinnelliae	Bacteria	a-proteobacteria	recombinase RecA [Hwanghaeella grinnelliae]
RVU34633.1	Hwanghaeella grinnelliae	Bacteria	a-proteobacteria	recombinase RecA [Hwanghaeella grinnelliae]
WP_126093595.1	unclassified Mesorhizobium	Bacteria	a-proteobacteria	MULTISPECIES: recombinase RecA [unclassified Mesorhizobium]
RWB51721.1	Mesorhizobium sp.	Bacteria	a-proteobacteria	recombinase RecA [Mesorhizobium sp.]
AZO23464.1	Mesorhizobium sp. M1E.F.Ca.ET.045.02.1.1	Bacteria	a-proteobacteria	recombinase RecA [Mesorhizobium sp. M1E.F.Ca.ET.045.02.1.1]
RUW69779.1	Mesorhizobium sp. M1E.F.Ca.ET.063.01.1.1	Bacteria	a-proteobacteria	recombinase RecA [Mesorhizobium sp. M1E.F.Ca.ET.063.01.1.1]
RWD82790.1	Mesorhizobium sp.	Bacteria	a-proteobacteria	recombinase RecA [Mesorhizobium sp.]
RWD89050.1	Mesorhizobium sp.	Bacteria	a-proteobacteria	recombinase RecA [Mesorhizobium sp.]
WP_189502381.1	Corticibacterium populi	Bacteria	a-proteobacteria	recombinase RecA [Corticibacterium populi]
GHD09999.1	Corticibacterium populi	Bacteria	a-proteobacteria	protein RecA [Corticibacterium populi]
WP_104220832.1	Kaistia algarum	Bacteria	a-proteobacteria	recombinase RecA [Kaistia algarum]
PPE77969.1	Kaistia algarum	Bacteria	a-proteobacteria	recombinase RecA [Kaistia algarum]
PKP80645.1	Alphaproteobacteria bacterium HGW-Alphaproteobacteria-18	Bacteria	a-proteobacteria	recombinase RecA [Alphaproteobacteria bacterium HGW-Alphaproteobacteria-18]
WP_024897036.1	Brucellaceae	Bacteria	a-proteobacteria	MULTISPECIES: recombinase RecA [Brucellaceae]
ASV86771.1	Ochrobactrum quorumnocens	Bacteria	a-proteobacteria	protein RecA [Ochrobactrum quorumnocens]
AVV61968.1	Ochrobactrum quorumnocens	Bacteria	a-proteobacteria	RecA [Ochrobactrum quorumnocens]
KAA9367793.1	Ochrobactrum quorumnocens	Bacteria	a-proteobacteria	recombinase RecA [Ochrobactrum quorumnocens]
KAB0572968.1	Brucella pituitosa	Bacteria	a-proteobacteria	recombinase RecA [Brucella pituitosa]
MBD7990046.1	Ochrobactrum sp. Sa2BUA5	Bacteria	a-proteobacteria	recombinase RecA [Ochrobactrum sp. Sa2BUA5]
MBN9273865.1	Mesorhizobium sp.	Bacteria	a-proteobacteria	recombinase RecA [Mesorhizobium sp.]
AEL89247.1	Ochrobactrum anthropi	Bacteria	a-proteobacteria	recombinase A, partial [Ochrobactrum anthropi]
CAJ32624.1	Ochrobactrum anthropi ATCC 49188	Bacteria	a-proteobacteria	recombinase A, partial [Ochrobactrum anthropi ATCC 49188]
CAJ32626.1	Ochrobactrum tritici	Bacteria	a-proteobacteria	recombinase A, partial [Ochrobactrum tritici]
CAJ34601.1	Ochrobactrum lupini	Bacteria	a-proteobacteria	recombinase A, partial [Ochrobactrum lupini]
CAJ32625.1	Ochrobactrum anthropi	Bacteria	a-proteobacteria	recombinase A, partial [Ochrobactrum anthropi]
MBO6902037.1	Rhizobiaceae bacterium	Bacteria	a-proteobacteria	recombinase RecA [Rhizobiaceae bacterium]
WP_144901993.1	Novosphingobium taihuense	Bacteria	a-proteobacteria	recombinase RecA [Novosphingobium taihuense]
MBB4612204.1	Novosphingobium taihuense	Bacteria	a-proteobacteria	recombination protein RecA [Novosphingobium taihuense]
TWH88442.1	Novosphingobium taihuense	Bacteria	a-proteobacteria	recombination protein RecA [Novosphingobium taihuense]
RIK88348.1	Rhizobiales bacterium	Bacteria	a-proteobacteria	recombinase RecA [Rhizobiales bacterium]
WP_095811037.1	Mesorhizobium sp. WSM3860	Bacteria	a-proteobacteria	recombinase RecA [Mesorhizobium sp. WSM3860]
PBC04970.1	Mesorhizobium sp. WSM3860	Bacteria	a-proteobacteria	recombinase RecA [Mesorhizobium sp. WSM3860]
WP_088914590.1	Porphyrobacter sp. CACIAM 03H1	Bacteria	a-proteobacteria	recombinase RecA [Porphyrobacter sp. CACIAM 03H1]
ASJ91586.1	Porphyrobacter sp. CACIAM 03H1	Bacteria	a-proteobacteria	recombinase RecA [Porphyrobacter sp. CACIAM 03H1]
WP_170004581.1	Pseudopontixanthobacter vadosimaris	Bacteria	a-proteobacteria	recombinase RecA [Pseudopontixanthobacter vadosimaris]
WP_095818535.1	Mesorhizobium sp. WSM3859	Bacteria	a-proteobacteria	recombinase RecA [Mesorhizobium sp. WSM3859]
PBC08832.1	Mesorhizobium sp. WSM3859	Bacteria	a-proteobacteria	recombinase RecA [Mesorhizobium sp. WSM3859]
RTM03959.1	Rhizobiales bacterium	Bacteria	a-proteobacteria	recombinase RecA [Rhizobiales bacterium]
WP_142788648.1	Erythrobacter insulae	Bacteria	a-proteobacteria	recombinase RecA [Erythrobacter insulae]
TRD12376.1	Erythrobacter insulae	Bacteria	a-proteobacteria	recombinase RecA [Erythrobacter insulae]
WP_006332853.1	Mesorhizobium sp. STM 4661	Bacteria	a-proteobacteria	recombinase RecA [Mesorhizobium sp. STM 4661]
CCV13326.1	Mesorhizobium sp. STM 4661	Bacteria	a-proteobacteria	Recombinase A (recA) [Mesorhizobium sp. STM 4661]
WP_139976068.1	Ochrobactrum sp. CGA5	Bacteria	a-proteobacteria	recombinase RecA [Ochrobactrum sp. CGA5]
CAM12786.1	Ochrobactrum sp. PR17	Bacteria	a-proteobacteria	recombinase A, partial [Ochrobactrum sp. PR17]
CAJ32634.1	Ochrobactrum anthropi	Bacteria	a-proteobacteria	recombinase A, partial [Ochrobactrum anthropi]
WP_028034666.1	Chelativorans sp. J32	Bacteria	a-proteobacteria	recombinase RecA [Chelativorans sp. J32]
HCH72056.1	Ochrobactrum sp.	Bacteria	a-proteobacteria	recombinase RecA [Ochrobactrum sp.]
MBM3636476.1	Alphaproteobacteria bacterium	Bacteria	a-proteobacteria	recombinase RecA [Alphaproteobacteria bacterium]
WP_078340796.1	Ochrobactrum	Bacteria	a-proteobacteria	MULTISPECIES: recombinase RecA [Ochrobactrum]
KAB2699773.1	Ochrobactrum sp. Kaboul	Bacteria	a-proteobacteria	recombinase RecA [Ochrobactrum sp. Kaboul]
NKC02700.1	Ochrobactrum haematophilum	Bacteria	a-proteobacteria	recombinase RecA [Ochrobactrum haematophilum]
OOL14946.1	Ochrobactrum sp. P6BS-III	Bacteria	a-proteobacteria	recombinase RecA [Ochrobactrum sp. P6BS-III]
TMU92261.1	Ochrobactrum haematophilum	Bacteria	a-proteobacteria	recombinase RecA [Ochrobactrum haematophilum]
WP_112591587.1	Ochrobactrum sp. 3-3	Bacteria	a-proteobacteria	recombinase RecA [Ochrobactrum sp. 3-3]
WP_127524106.1	Mesorhizobium sp. Z1-4	Bacteria	a-proteobacteria	recombinase RecA [Mesorhizobium sp. Z1-4]
WP_144254205.1	Glycocaulis profundi	Bacteria	a-proteobacteria	recombinase RecA [Glycocaulis profundi]
TRO89456.1	Glycocaulis profundi	Bacteria	a-proteobacteria	recombinase RecA [Glycocaulis profundi]
ADZ66287.1	Brucella melitensis M28	Bacteria	a-proteobacteria	RecA bacterial DNA recombination protein [Brucella melitensis M28]
ADZ87146.1	Brucella melitensis M5-90	Bacteria	a-proteobacteria	recA protein [Brucella melitensis M5-90]
AEQ08791.1	Brucella melitensis NI	Bacteria	a-proteobacteria	recA protein [Brucella melitensis NI]
AEW15050.1	Brucella canis HSK A52141	Bacteria	a-proteobacteria	recA protein [Brucella canis HSK A52141]
AEW17645.1	Brucella abortus A13334	Bacteria	a-proteobacteria	recA protein [Brucella abortus A13334]
EEX80552.1	Brucella abortus bv. 9 str. C68	Bacteria	a-proteobacteria	recombinase A [Brucella abortus bv. 9 str. C68]
EEX87602.1	Brucella ceti B1/94	Bacteria	a-proteobacteria	recombinase A [Brucella ceti B1/94]
EEZ08788.1	Brucella ceti M490/95/1	Bacteria	a-proteobacteria	recombinase A [Brucella ceti M490/95/1]
EEZ12019.1	Brucella melitensis bv. 3 str. Ether	Bacteria	a-proteobacteria	recombinase A [Brucella melitensis bv. 3 str. Ether]
EEZ14639.1	Brucella melitensis bv. 1 str. Rev.1	Bacteria	a-proteobacteria	recombinase A [Brucella melitensis bv. 1 str. Rev.1]
EEZ31324.1	Brucella pinnipedialis M292/94/1	Bacteria	a-proteobacteria	recombinase A [Brucella pinnipedialis M292/94/1]
EFG38125.1	Brucella sp. NVSL 07-0026	Bacteria	a-proteobacteria	RecA protein [Brucella sp. NVSL 07-0026]
EXU82676.1	Brucella melitensis 548	Bacteria	a-proteobacteria	recombinase RecA [Brucella melitensis 548]
GFP63209.1	Brucella ceti	Bacteria	a-proteobacteria	protein RecA [Brucella ceti]
WP_127226094.1	unclassified Mesorhizobium	Bacteria	a-proteobacteria	MULTISPECIES: recombinase RecA [unclassified Mesorhizobium]
TGP52969.1	bacterium M00.F.Ca.ET.230.01.1.1	Bacteria	bacteria	recombinase RecA [bacterium M00.F.Ca.ET.230.01.1.1]
TGP80754.1	bacterium M00.F.Ca.ET.227.01.1.1	Bacteria	bacteria	recombinase RecA [bacterium M00.F.Ca.ET.227.01.1.1]
TGP90538.1	bacterium M00.F.Ca.ET.221.01.1.1	Bacteria	bacteria	recombinase RecA [bacterium M00.F.Ca.ET.221.01.1.1]
TGP97217.1	bacterium M00.F.Ca.ET.222.01.1.1	Bacteria	bacteria	recombinase RecA [bacterium M00.F.Ca.ET.222.01.1.1]
TGT75750.1	bacterium M00.F.Ca.ET.159.01.1.1	Bacteria	bacteria	recombinase RecA [bacterium M00.F.Ca.ET.159.01.1.1]
TGT84813.1	bacterium M00.F.Ca.ET.157.01.1.1	Bacteria	bacteria	recombinase RecA [bacterium M00.F.Ca.ET.157.01.1.1]
TGU02028.1	bacterium M00.F.Ca.ET.163.01.1.1	Bacteria	bacteria	recombinase RecA [bacterium M00.F.Ca.ET.163.01.1.1]
TGU26087.1	bacterium M00.F.Ca.ET.156.01.1.1	Bacteria	bacteria	recombinase RecA [bacterium M00.F.Ca.ET.156.01.1.1]
TGU46911.1	bacterium M00.F.Ca.ET.146.01.1.1	Bacteria	bacteria	recombinase RecA [bacterium M00.F.Ca.ET.146.01.1.1]
TGV69949.1	Mesorhizobium sp. M2D.F.Ca.ET.160.01.1.1	Bacteria	a-proteobacteria	recombinase RecA [Mesorhizobium sp. M2D.F.Ca.ET.160.01.1.1]
TGW12861.1	Mesorhizobium sp. M2D.F.Ca.ET.145.01.1.1	Bacteria	a-proteobacteria	recombinase RecA [Mesorhizobium sp. M2D.F.Ca.ET.145.01.1.1]
CAJ41871.1	Pseudochrobactrum saccharolyticum	Bacteria	a-proteobacteria	recombinase A, partial [Pseudochrobactrum saccharolyticum]
WP_014128112.1	Acidaminococcus	Bacteria	firmicutes	MULTISPECIES: recombinase RecA [Acidaminococcus]
CDB93779.1	Acidaminococcus intestini CAG:325	Bacteria	firmicutes	protein RecA [Acidaminococcus intestini CAG:325]
AEQ21607.1	Acidaminococcus intestini RyC-MR95	Bacteria	firmicutes	recA protein [Acidaminococcus intestini RyC-MR95]
EPD70665.1	Acidaminococcus sp. HPA0509	Bacteria	firmicutes	protein recA [Acidaminococcus sp. HPA0509]
ERL19692.1	Acidaminococcus sp. BV3L6	Bacteria	firmicutes	RecA protein [Acidaminococcus sp. BV3L6]
RJU38627.1	Acidaminococcus sp. AM33-14BH	Bacteria	firmicutes	recombinase RecA [Acidaminococcus sp. AM33-14BH]
WP_183650450.1	Ochrobactrum daejeonense	Bacteria	a-proteobacteria	recombinase RecA [Ochrobactrum daejeonense]
WP_094577422.1	Ochrobactrum rhizosphaerae	Bacteria	a-proteobacteria	recombinase RecA [Ochrobactrum rhizosphaerae]
OYR14696.1	Ochrobactrum rhizosphaerae	Bacteria	a-proteobacteria	protein RecA [Ochrobactrum rhizosphaerae]
WP_006471638.1	Brucellaceae	Bacteria	a-proteobacteria	MULTISPECIES: recombinase RecA [Brucellaceae]
ERM02598.1	Ochrobactrum intermedium 229E	Bacteria	a-proteobacteria	recombinase RecA [Ochrobactrum intermedium 229E]
ELT49020.1	Ochrobactrum intermedium M86	Bacteria	a-proteobacteria	recombinase A [Ochrobactrum intermedium M86]
KAB2669470.1	Ochrobactrum sp. LMG 5442	Bacteria	a-proteobacteria	recombinase RecA [Ochrobactrum sp. LMG 5442]
KAB2697019.1	Brucella intermedia	Bacteria	a-proteobacteria	recombinase RecA [Brucella intermedia]
KAB2708471.1	Brucella intermedia	Bacteria	a-proteobacteria	recombinase RecA [Brucella intermedia]
OYR30834.1	Ochrobactrum pseudogrignonense	Bacteria	a-proteobacteria	protein RecA [Ochrobactrum pseudogrignonense]
MBB4094621.1	Ochrobactrum pecoris	Bacteria	a-proteobacteria	recombination protein RecA [Ochrobactrum pecoris]
OJU49581.1	Mesorhizobium sp. 61-13	Bacteria	a-proteobacteria	recombinase RecA [Mesorhizobium sp. 61-13]
QDE09444.1	Ochrobactrum anthropi	Bacteria	a-proteobacteria	recombinase A, partial [Ochrobactrum anthropi]
WP_199053894.1	Ochrobactrum sp. Q0168	Bacteria	a-proteobacteria	recombinase RecA [Ochrobactrum sp. Q0168]
MBJ6131433.1	Ochrobactrum sp. Q0168	Bacteria	a-proteobacteria	recombinase RecA [Ochrobactrum sp. Q0168]
WP_109369210.1	Ochrobactrum	Bacteria	a-proteobacteria	MULTISPECIES: recombinase RecA [Ochrobactrum]
NNU61457.1	Ochrobactrum soli	Bacteria	a-proteobacteria	recombinase RecA [Ochrobactrum soli]
RLL76807.1	Ochrobactrum soli	Bacteria	a-proteobacteria	recombinase RecA [Ochrobactrum soli]
RRD23290.1	Brucellaceae bacterium VT-16-1752	Bacteria	a-proteobacteria	recombinase RecA [Brucellaceae bacterium VT-16-1752]
TNV17374.1	Ochrobactrum sp. LCB8	Bacteria	a-proteobacteria	recombinase RecA [Ochrobactrum sp. LCB8]
WP_026358827.1	Aureimonas ureilytica	Bacteria	a-proteobacteria	recombinase RecA [Aureimonas ureilytica]
WP_150287590.1	Rhabdaerophilum calidifontis	Bacteria	a-proteobacteria	recombinase RecA [Rhabdaerophilum calidifontis]
WP_160681940.1	Parapontixanthobacter aurantiacus	Bacteria	a-proteobacteria	recombinase RecA [Parapontixanthobacter aurantiacus]
MXO85542.1	Parapontixanthobacter aurantiacus	Bacteria	a-proteobacteria	recombinase RecA [Parapontixanthobacter aurantiacus]
WP_174295100.1	Altererythrobacter muriae	Bacteria	a-proteobacteria	recombinase RecA [Altererythrobacter muriae]
NTZ42967.1	Altererythrobacter muriae	Bacteria	a-proteobacteria	recombinase RecA [Altererythrobacter muriae]
WP_047146161.1	Aquamicrobium sp. LC103	Bacteria	a-proteobacteria	recombinase RecA [Aquamicrobium sp. LC103]
TKT76891.1	Aquamicrobium sp. LC103	Bacteria	a-proteobacteria	recombinase RecA [Aquamicrobium sp. LC103]
EEY04767.1	Brucella neotomae 5K33	Bacteria	a-proteobacteria	recombinase A [Brucella neotomae 5K33]
WP_041778071.1	Beijerinckia indica	Bacteria	a-proteobacteria	recombinase RecA [Beijerinckia indica]
QBR98153.1	Ochrobactrum tritici	Bacteria	a-proteobacteria	recombinase A, partial [Ochrobactrum tritici]
TNE32010.1	Alphaproteobacteria bacterium	Bacteria	a-proteobacteria	recombinase RecA, partial [Alphaproteobacteria bacterium]
MBK9010412.1	Novosphingobium sp.	Bacteria	a-proteobacteria	recombinase RecA [Novosphingobium sp.]
WP_101263958.1	Thalassospira marina	Bacteria	a-proteobacteria	recombinase RecA [Thalassospira marina]
AUG52043.1	Thalassospira marina	Bacteria	a-proteobacteria	recombinase RecA [Thalassospira marina]
PKR55970.1	Thalassospira marina	Bacteria	a-proteobacteria	recombinase RecA [Thalassospira marina]
ALN73133.1	Aureimonas sp. AU20	Bacteria	a-proteobacteria	recombinase RecA [Aureimonas sp. AU20]
WP_073052527.1	Kaistia soli	Bacteria	a-proteobacteria	recombinase RecA [Kaistia soli]
SHF26925.1	Kaistia soli DSM 19436	Bacteria	a-proteobacteria	recombination protein RecA [Kaistia soli DSM 19436]
EEH91056.1	Acidaminococcus intestini	Bacteria	firmicutes	RecA protein [Acidaminococcus intestini]
CAM12548.1	Ochrobactrum anthropi	Bacteria	a-proteobacteria	recombinase A, partial [Ochrobactrum anthropi]
WP_078706495.1	Consotaella salsifontis	Bacteria	a-proteobacteria	recombinase RecA [Consotaella salsifontis]
SJZ53159.1	Consotaella salsifontis	Bacteria	a-proteobacteria	RecA protein [Consotaella salsifontis]
WP_185682503.1	Novosphingobium flavum	Bacteria	a-proteobacteria	recombinase RecA [Novosphingobium flavum]
MBC2651088.1	Novosphingobium flavum	Bacteria	a-proteobacteria	recombinase RecA [Novosphingobium flavum]
MBC2662954.1	Novosphingobium flavum	Bacteria	a-proteobacteria	recombinase RecA [Novosphingobium flavum]
MBA8840278.1	Ochrobactrum sp. RH2CCR150	Bacteria	a-proteobacteria	recombination protein RecA [Ochrobactrum sp. RH2CCR150]
WP_091520131.1	Aquamicrobium aerolatum	Bacteria	a-proteobacteria	recombinase RecA [Aquamicrobium aerolatum]
WP_034958075.1	Erythrobacter longus	Bacteria	a-proteobacteria	recombinase RecA [Erythrobacter longus]
KEO91739.1	Erythrobacter longus	Bacteria	a-proteobacteria	recombinase RecA [Erythrobacter longus]
WP_148915867.1	Mesorhizobium sp. MaA-C15	Bacteria	a-proteobacteria	recombinase RecA [Mesorhizobium sp. MaA-C15]
TYR31066.1	Mesorhizobium sp. MaA-C15	Bacteria	a-proteobacteria	recombinase RecA [Mesorhizobium sp. MaA-C15]
WP_056236056.1	Mesorhizobium sp. Root552	Bacteria	a-proteobacteria	recombinase RecA [Mesorhizobium sp. Root552]
KQZ31932.1	Mesorhizobium sp. Root552	Bacteria	a-proteobacteria	DNA recombination/repair protein RecA [Mesorhizobium sp. Root552]
WP_188166085.1	Tianweitania sp. Rool2	Bacteria	a-proteobacteria	recombinase RecA [Tianweitania sp. Rool2]
MBD0416647.1	Tianweitania sp. Rool2	Bacteria	a-proteobacteria	recombinase RecA [Tianweitania sp. Rool2]
WP_104756399.1	Ochrobactrum oryzae	Bacteria	a-proteobacteria	recombinase RecA [Ochrobactrum oryzae]
PQA72956.1	Ochrobactrum oryzae	Bacteria	a-proteobacteria	recombinase RecA [Ochrobactrum oryzae]
SFI78648.1	Aquamicrobium aerolatum DSM 21857	Bacteria	a-proteobacteria	RecA protein [Aquamicrobium aerolatum DSM 21857]
CAJ32639.1	Ochrobactrum tritici	Bacteria	a-proteobacteria	recombinase A, partial [Ochrobactrum tritici]
MBB3810836.1	Pseudochelatococcus contaminans	Bacteria	a-proteobacteria	recombination protein RecA [Pseudochelatococcus contaminans]
WP_109706016.1	Falsochrobactrum shanghaiense	Bacteria	a-proteobacteria	recombinase RecA [Falsochrobactrum shanghaiense]
PWL17781.1	Falsochrobactrum shanghaiense	Bacteria	a-proteobacteria	recombinase RecA [Falsochrobactrum shanghaiense]
BAM76762.1	Ochrobactrum anthropi	Bacteria	a-proteobacteria	recombinase A, partial [Ochrobactrum anthropi]
WP_006070944.1	Brucella suis	Bacteria	a-proteobacteria	recombinase RecA [Brucella suis]
B0CH00.1	Brucella suis ATCC 23445	Bacteria	a-proteobacteria	RecName: Full=Protein RecA; AltName: Full=Recombinase A [Brucella suis ATCC 23445]
ABY38301.1	Brucella suis ATCC 23445	Bacteria	a-proteobacteria	recA protein [Brucella suis ATCC 23445]
ENR23088.1	Brucella suis 92/63	Bacteria	a-proteobacteria	protein recA [Brucella suis 92/63]
ENR28403.1	Brucella suis 94/11	Bacteria	a-proteobacteria	protein recA [Brucella suis 94/11]
ENR32384.1	Brucella suis F4/06-146	Bacteria	a-proteobacteria	protein recA [Brucella suis F4/06-146]
ENR35049.1	Brucella suis F5/03-2	Bacteria	a-proteobacteria	protein recA [Brucella suis F5/03-2]
PCH80734.1	Rhizobiales bacterium	Bacteria	a-proteobacteria	recombinase RecA [Rhizobiales bacterium]
MBN8832115.1	Sphingomonadales bacterium	Bacteria	a-proteobacteria	recombinase RecA [Sphingomonadales bacterium]
KAB2848858.1	Hyphomicrobiaceae bacterium	Bacteria	a-proteobacteria	recombinase RecA, partial [Hyphomicrobiaceae bacterium]
WP_069310488.1	Porphyrobacter sp. LM 6	Bacteria	a-proteobacteria	recombinase RecA [Porphyrobacter sp. LM 6]
AOL95139.1	Porphyrobacter sp. LM 6	Bacteria	a-proteobacteria	recombination protein RecA [Porphyrobacter sp. LM 6]
CAK22262.1	Pseudochrobactrum kiredjianiae	Bacteria	a-proteobacteria	recombinase A, partial [Pseudochrobactrum kiredjianiae]
WP_189621449.1	Novosphingobium colocasiae	Bacteria	a-proteobacteria	recombinase RecA [Novosphingobium colocasiae]
GGZ08344.1	Novosphingobium colocasiae	Bacteria	a-proteobacteria	protein RecA [Novosphingobium colocasiae]
WP_011580602.1	Chelativorans	Bacteria	a-proteobacteria	MULTISPECIES: recombinase RecA [Chelativorans]
Q11IW6.1	Chelativorans sp. BNC1	Bacteria	a-proteobacteria	RecName: Full=Protein RecA; AltName: Full=Recombinase A [Chelativorans sp. BNC1]
ABG62659.1	Chelativorans sp. BNC1	Bacteria	a-proteobacteria	RecA protein [Chelativorans sp. BNC1]
WP_061975887.1	unclassified Aureimonas	Bacteria	a-proteobacteria	MULTISPECIES: recombinase RecA [unclassified Aureimonas]
WP_080918657.1	Pseudaminobacter manganicus	Bacteria	a-proteobacteria	recombinase RecA [Pseudaminobacter manganicus]
OQM76651.1	Pseudaminobacter manganicus	Bacteria	a-proteobacteria	recombinase RecA [Pseudaminobacter manganicus]
ODT05487.1	Mesorhizobium sp. SCN 65-20	Bacteria	a-proteobacteria	recombinase RecA [Mesorhizobium sp. SCN 65-20]
ACB96014.1	Beijerinckia indica subsp. indica ATCC 9039	Bacteria	a-proteobacteria	recA protein [Beijerinckia indica subsp. indica ATCC 9039]
WP_140904475.1	Ochrobactrum gallinifaecis	Bacteria	a-proteobacteria	recombinase RecA [Ochrobactrum gallinifaecis]
TPF75702.1	Ochrobactrum gallinifaecis	Bacteria	a-proteobacteria	recombinase RecA [Ochrobactrum gallinifaecis]
WP_084394581.1	Henriciella pelagia	Bacteria	a-proteobacteria	recombinase RecA [Henriciella pelagia]
GGB66267.1	Henriciella pelagia	Bacteria	a-proteobacteria	protein RecA [Henriciella pelagia]
WP_184218619.1	Paenochrobactrum gallinarii	Bacteria	a-proteobacteria	recombinase RecA [Paenochrobactrum gallinarii]
MBB6259664.1	Paenochrobactrum gallinarii	Bacteria	a-proteobacteria	recombination protein RecA [Paenochrobactrum gallinarii]
WP_072596390.1	Tardibacter chloracetimidivorans	Bacteria	a-proteobacteria	recombinase RecA [Tardibacter chloracetimidivorans]
API58837.1	Tardibacter chloracetimidivorans	Bacteria	a-proteobacteria	recombinase RecA [Tardibacter chloracetimidivorans]
MBE0692595.1	Aquamicrobium sp.	Bacteria	a-proteobacteria	recombinase RecA [Aquamicrobium sp.]
WP_104959756.1	Sphingopyxis sp. MG	Bacteria	a-proteobacteria	recombinase RecA [Sphingopyxis sp. MG]
AVA14141.1	Sphingopyxis sp. MG	Bacteria	a-proteobacteria	recombinase RecA [Sphingopyxis sp. MG]
ODU35696.1	Sphingopyxis sp. SCN 67-31	Bacteria	a-proteobacteria	recombinase RecA [Sphingopyxis sp. SCN 67-31]
MBA8822171.1	Ochrobactrum sp. P6BSIII	Bacteria	a-proteobacteria	recombination protein RecA [Ochrobactrum sp. P6BSIII]
TNE59979.1	Sphingomonadales bacterium	Bacteria	a-proteobacteria	recombinase RecA [Sphingomonadales bacterium]
HBF90509.1	Hyphomonas atlantica	Bacteria	a-proteobacteria	recombinase RecA [Hyphomonas atlantica]
AWW24898.1	Bradyrhizobium sp.	Bacteria	a-proteobacteria	recombinase A, partial [Bradyrhizobium sp.]
WP_098104995.1	Novosphingobium sp. PC22D	Bacteria	a-proteobacteria	recombinase RecA [Novosphingobium sp. PC22D]
PEQ13150.1	Novosphingobium sp. PC22D	Bacteria	a-proteobacteria	recombinase RecA [Novosphingobium sp. PC22D]
WP_010659933.1	Ochrobactrum	Bacteria	a-proteobacteria	MULTISPECIES: recombinase RecA [Ochrobactrum]
EXL05486.1	Ochrobactrum anthropi	Bacteria	a-proteobacteria	recombinase RecA [Ochrobactrum anthropi]
KAB2704157.1	Ochrobactrum lupini	Bacteria	a-proteobacteria	recombinase RecA [Ochrobactrum lupini]
KAB2728496.1	Ochrobactrum anthropi	Bacteria	a-proteobacteria	recombinase RecA [Ochrobactrum anthropi]
KAB2738030.1	Ochrobactrum anthropi	Bacteria	a-proteobacteria	recombinase RecA [Ochrobactrum anthropi]
KAB2745669.1	Ochrobactrum anthropi	Bacteria	a-proteobacteria	recombinase RecA [Ochrobactrum anthropi]
WP_007065881.1	Fulvimarina pelagi	Bacteria	a-proteobacteria	recombinase RecA [Fulvimarina pelagi]
EAU40295.1	Fulvimarina pelagi HTCC2506	Bacteria	a-proteobacteria	recombinase A [Fulvimarina pelagi HTCC2506]
BAT31335.1	Fulvimarina pelagi	Bacteria	a-proteobacteria	recombinase A [Fulvimarina pelagi]
WP_121581913.1	Mesorhizobium sp. YM1C-6-2	Bacteria	a-proteobacteria	recombinase RecA [Mesorhizobium sp. YM1C-6-2]
QCX08264.1	Mesorhizobium sp.	Bacteria	a-proteobacteria	recombination protein A [Mesorhizobium sp.]
RLP24828.1	Mesorhizobium sp. YM1C-6-2	Bacteria	a-proteobacteria	recombinase RecA [Mesorhizobium sp. YM1C-6-2]
WP_147088661.1	Novosphingobium ginsenosidimutans	Bacteria	a-proteobacteria	recombinase RecA [Novosphingobium ginsenosidimutans]
QEA14680.1	Novosphingobium ginsenosidimutans	Bacteria	a-proteobacteria	recombinase RecA [Novosphingobium ginsenosidimutans]
HIQ18640.1	Novosphingobium capsulatum	Bacteria	a-proteobacteria	recombinase RecA [Novosphingobium capsulatum]
MBE5892594.1	Lachnospiraceae bacterium	Bacteria	firmicutes	recombinase RecA [Lachnospiraceae bacterium]
WP_184241870.1	Novosphingobium chloroacetimidivorans	Bacteria	a-proteobacteria	recombinase RecA [Novosphingobium chloroacetimidivorans]
MBB4856906.1	Novosphingobium chloroacetimidivorans	Bacteria	a-proteobacteria	recombination protein RecA [Novosphingobium chloroacetimidivorans]
WP_066766128.1	Croceicoccus pelagius	Bacteria	a-proteobacteria	recombinase RecA [Croceicoccus pelagius]
MBB3982039.1	Sphingobium fontiphilum	Bacteria	a-proteobacteria	recombination protein RecA [Sphingobium fontiphilum]
RHK02919.1	Acidaminococcus sp. AM05-11	Bacteria	firmicutes	recombinase RecA [Acidaminococcus sp. AM05-11]
MBN9047338.1	Rhizobiales bacterium	Bacteria	a-proteobacteria	recombinase RecA [Rhizobiales bacterium]
OJX99338.1	Rhizobiales bacterium 63-22	Bacteria	a-proteobacteria	recombinase RecA [Rhizobiales bacterium 63-22]
WP_090959655.1	Aureimonas phyllosphaerae	Bacteria	a-proteobacteria	recombinase RecA [Aureimonas phyllosphaerae]
MBB3935224.1	Aureimonas phyllosphaerae	Bacteria	a-proteobacteria	recombination protein RecA [Aureimonas phyllosphaerae]
SFF06133.1	Aureimonas phyllosphaerae	Bacteria	a-proteobacteria	RecA protein [Aureimonas phyllosphaerae]
MAF28443.1	Croceicoccus sp.	Bacteria	a-proteobacteria	recombinase RecA [Croceicoccus sp.]
MAL26470.1	Croceicoccus sp.	Bacteria	a-proteobacteria	recombinase RecA [Croceicoccus sp.]
WP_061924721.1	Altererythrobacter epoxidivorans	Bacteria	a-proteobacteria	recombinase RecA [Altererythrobacter epoxidivorans]
ALE16759.1	Altererythrobacter epoxidivorans	Bacteria	a-proteobacteria	RecA protein [Altererythrobacter epoxidivorans]
WP_183400475.1	Kaistia hirudinis	Bacteria	a-proteobacteria	recombinase RecA [Kaistia hirudinis]
MBB3932807.1	Kaistia hirudinis	Bacteria	a-proteobacteria	recombination protein RecA [Kaistia hirudinis]
MBN9019631.1	Rhizobiales bacterium	Bacteria	a-proteobacteria	recombinase RecA [Rhizobiales bacterium]
ERI16138.1	Ochrobactrum sp. EGD-AQ16	Bacteria	a-proteobacteria	recombinase RecA [Ochrobactrum sp. EGD-AQ16]
MBA8844788.1	Ochrobactrum sp. RH1CCR137	Bacteria	a-proteobacteria	recombination protein RecA [Ochrobactrum sp. RH1CCR137]
MBA8849559.1	Brucella intermedia	Bacteria	a-proteobacteria	recombination protein RecA [Brucella intermedia]
MBA8855091.1	Ochrobactrum sp. RH1CCR134	Bacteria	a-proteobacteria	recombination protein RecA [Ochrobactrum sp. RH1CCR134]
MBB3217769.1	Ochrobactrum sp. RC6B	Bacteria	a-proteobacteria	recombination protein RecA [Ochrobactrum sp. RC6B]
MBB3341094.1	Ochrobactrum sp. RC4RE	Bacteria	a-proteobacteria	recombination protein RecA [Ochrobactrum sp. RC4RE]
MBB3959232.1	Aureimonas phyllosphaerae	Bacteria	a-proteobacteria	recombination protein RecA [Aureimonas phyllosphaerae]
SPL65603.1	Ochrobactrum soli	Bacteria	a-proteobacteria	RecA protein [Ochrobactrum soli]
WP_183955103.1	Sphingobium fontiphilum	Bacteria	a-proteobacteria	recombinase RecA [Sphingobium fontiphilum]
PZN87197.1	Proteobacteria bacterium	Bacteria	proteobacteria	recombinase RecA [Proteobacteria bacterium]
WP_035025551.1	Aquamicrobium defluvii	Bacteria	a-proteobacteria	recombinase RecA [Aquamicrobium defluvii]
EXL09074.1	Aquamicrobium defluvii	Bacteria	a-proteobacteria	recombinase RecA [Aquamicrobium defluvii]
EZQ15374.1	Pseudomonas bauzanensis	Bacteria	g-proteobacteria	recombinase RecA [Pseudomonas bauzanensis]
TDR34635.1	Aquamicrobium defluvii	Bacteria	a-proteobacteria	RecA protein [Aquamicrobium defluvii]
WP_106724807.1	Mesorhizobium soli	Bacteria	a-proteobacteria	recombinase RecA [Mesorhizobium soli]
PSJ59667.1	Mesorhizobium soli	Bacteria	a-proteobacteria	recombinase RecA [Mesorhizobium soli]
WP_189423367.1	Devosia pacifica	Bacteria	a-proteobacteria	recombinase RecA [Devosia pacifica]
GHA14505.1	Devosia pacifica	Bacteria	a-proteobacteria	protein RecA [Devosia pacifica]
WP_076076052.1	Sphingopyxis granuli	Bacteria	a-proteobacteria	recombinase RecA [Sphingopyxis granuli]
APW73126.1	Sphingopyxis granuli	Bacteria	a-proteobacteria	recombinase RecA [Sphingopyxis granuli]
MBB5701768.1	Ochrobactrum daejeonense	Bacteria	a-proteobacteria	recombination protein RecA [Ochrobactrum daejeonense]
MBO5161407.1	Lachnospiraceae bacterium	Bacteria	firmicutes	recombinase RecA [Lachnospiraceae bacterium]
NMA01647.1	Clostridia bacterium	Bacteria	firmicutes	recombinase RecA [Clostridia bacterium]
WP_119042005.1	Ochrobactrum haematophilum	Bacteria	a-proteobacteria	recombinase RecA [Ochrobactrum haematophilum]
RIA06402.1	Ochrobactrum haematophilum	Bacteria	a-proteobacteria	RecA protein [Ochrobactrum haematophilum]
WP_119034170.1	Hephaestia caeni	Bacteria	a-proteobacteria	recombinase RecA [Hephaestia caeni]
RIA45655.1	Hephaestia caeni	Bacteria	a-proteobacteria	recombination protein RecA [Hephaestia caeni]
ALS90205.1	uncultured bacterium	Bacteria	bacteria	3a0106s01: sulfate ABC transporter, ATP-binding protein, partial [uncultured bacterium]
WP_012091915.1	Ochrobactrum	Bacteria	a-proteobacteria	MULTISPECIES: recombinase RecA [Ochrobactrum]
A6X0E8.1	Ochrobactrum anthropi ATCC 49188	Bacteria	a-proteobacteria	RecName: Full=Protein RecA; AltName: Full=Recombinase A [Ochrobactrum anthropi ATCC 49188]
ABS14702.1	Ochrobactrum anthropi ATCC 49188	Bacteria	a-proteobacteria	recA protein [Ochrobactrum anthropi ATCC 49188]
AIK43890.1	Ochrobactrum anthropi	Bacteria	a-proteobacteria	protein RecA [Ochrobactrum anthropi]
KAB2659245.1	Ochrobactrum tritici	Bacteria	a-proteobacteria	recombinase RecA [Ochrobactrum tritici]
KAB2663636.1	Ochrobactrum tritici	Bacteria	a-proteobacteria	recombinase RecA [Ochrobactrum tritici]
KAB2673692.1	Ochrobactrum tritici	Bacteria	a-proteobacteria	recombinase RecA [Ochrobactrum tritici]
WP_185680216.1	Novosphingobium piscinae	Bacteria	a-proteobacteria	recombinase RecA [Novosphingobium piscinae]
MBC2670353.1	Novosphingobium piscinae	Bacteria	a-proteobacteria	recombinase RecA [Novosphingobium piscinae]
WP_199614517.1	Acidaminococcus	Bacteria	firmicutes	MULTISPECIES: recombinase RecA [Acidaminococcus]
WP_114089025.1	Thalassospira profundimaris	Bacteria	a-proteobacteria	recombinase RecA [Thalassospira profundimaris]
MZQ75179.1	Peptoclostridium sp.	Bacteria	firmicutes	recombinase RecA [Peptoclostridium sp.]
WP_173932122.1	Chelativorans sp. Marseille-P2723	Bacteria	a-proteobacteria	recombinase RecA [Chelativorans sp. Marseille-P2723]
MBI1386228.1	Rhizobiales bacterium	Bacteria	a-proteobacteria	recombinase RecA [Rhizobiales bacterium]
MBK6801747.1	Novosphingobium sp.	Bacteria	a-proteobacteria	recombinase RecA [Novosphingobium sp.]
WP_094504962.1	Ochrobactrum thiophenivorans	Bacteria	a-proteobacteria	recombinase RecA [Ochrobactrum thiophenivorans]
MBI1857114.1	Candidatus Saccharibacteria bacterium	Bacteria	bacteria	recombinase RecA [Candidatus Saccharibacteria bacterium]
MBI3338209.1	Candidatus Saccharibacteria bacterium	Bacteria	bacteria	recombinase RecA [Candidatus Saccharibacteria bacterium]
WP_140729936.1	Mesorhizobium sp. B2-3-4	Bacteria	a-proteobacteria	recombinase RecA [Mesorhizobium sp. B2-3-4]
TPM41620.1	Mesorhizobium sp. B2-3-4	Bacteria	a-proteobacteria	recombinase RecA [Mesorhizobium sp. B2-3-4]
WP_176266325.1	Altererythrobacter sp. HHU K3-1	Bacteria	a-proteobacteria	recombinase RecA [Altererythrobacter sp. HHU K3-1]
NVD44042.1	Altererythrobacter sp. HHU K3-1	Bacteria	a-proteobacteria	recombinase RecA [Altererythrobacter sp. HHU K3-1]
WP_159586611.1	Chelativorans xinjiangense	Bacteria	a-proteobacteria	recombinase RecA [Chelativorans xinjiangense]
WP_055884443.1	Aureimonas sp. Leaf324	Bacteria	a-proteobacteria	recombinase RecA [Aureimonas sp. Leaf324]
KQQ91349.1	Aureimonas sp. Leaf324	Bacteria	a-proteobacteria	DNA recombination/repair protein RecA [Aureimonas sp. Leaf324]
WP_024881237.1	Methylocystaceae	Bacteria	a-proteobacteria	MULTISPECIES: recombinase RecA [Methylocystaceae]
OAI31846.1	Methylosinus sp. R-45379	Bacteria	a-proteobacteria	DNA recombination/repair protein RecA [Methylosinus sp. R-45379]
TDX67456.1	Methylosinus sp. sav-2	Bacteria	a-proteobacteria	RecA protein [Methylosinus sp. sav-2]
WP_038601902.1	Peptoclostridium acidaminophilum	Bacteria	firmicutes	recombinase RecA [Peptoclostridium acidaminophilum]
AHM56604.1	Peptoclostridium acidaminophilum DSM 3953	Bacteria	firmicutes	protein RecA [Peptoclostridium acidaminophilum DSM 3953]
WP_034814067.1	Hyphomonas sp. L-53-1-40	Bacteria	a-proteobacteria	recombinase RecA [Hyphomonas sp. L-53-1-40]
KCZ63686.1	Hyphomonas sp. L-53-1-40	Bacteria	a-proteobacteria	recombinase RecA [Hyphomonas sp. L-53-1-40]
WP_183754152.1	Pseudochelatococcus contaminans	Bacteria	a-proteobacteria	recombinase RecA [Pseudochelatococcus contaminans]
WP_188641515.1	Blastomonas marina	Bacteria	a-proteobacteria	recombinase RecA [Blastomonas marina]
PIW54011.1	Sphingomonadales bacterium CG12_big_fil_rev_8_21_14_0_65_65_10	Bacteria	a-proteobacteria	recombinase RecA [Sphingomonadales bacterium CG12_big_fil_rev_8_21_14_0_65_65_10]
GGA02059.1	Blastomonas marina	Bacteria	a-proteobacteria	protein RecA [Blastomonas marina]
WP_188256957.1	Pseudaminobacter sp. HC 19	Bacteria	a-proteobacteria	recombinase RecA [Pseudaminobacter sp. HC 19]
WP_151662577.1	Ochrobactrum anthropi	Bacteria	a-proteobacteria	recombinase RecA [Ochrobactrum anthropi]
KAB2739188.1	Ochrobactrum anthropi	Bacteria	a-proteobacteria	recombinase RecA [Ochrobactrum anthropi]
ESZ88176.1	Blastomonas sp. CACIA14H2	Bacteria	a-proteobacteria	recombinase RecA [Blastomonas sp. CACIA14H2]
WP_104942623.1	Porphyrobacter sp. HT-58-2	Bacteria	a-proteobacteria	recombinase RecA [Porphyrobacter sp. HT-58-2]
AUX70171.1	Porphyrobacter sp. HT-58-2	Bacteria	a-proteobacteria	recombinase RecA [Porphyrobacter sp. HT-58-2]
WP_061932911.1	Aureimonas sp. AU22	Bacteria	a-proteobacteria	recombinase RecA [Aureimonas sp. AU22]
WP_011444933.1	Novosphingobium aromaticivorans	Bacteria	a-proteobacteria	recombinase RecA [Novosphingobium aromaticivorans]
ABD25719.1	Novosphingobium aromaticivorans DSM 12444	Bacteria	a-proteobacteria	recA protein [Novosphingobium aromaticivorans DSM 12444]
SCY01518.1	Novosphingobium aromaticivorans	Bacteria	a-proteobacteria	recombination protein RecA [Novosphingobium aromaticivorans]
WP_061346162.1	Ochrobactrum anthropi	Bacteria	a-proteobacteria	recombinase RecA [Ochrobactrum anthropi]
KXO76381.1	Ochrobactrum anthropi	Bacteria	a-proteobacteria	DNA recombination/repair protein RecA [Ochrobactrum anthropi]
WP_165197629.1	Altererythrobacter sp. BO-6	Bacteria	a-proteobacteria	recombinase RecA [Altererythrobacter sp. BO-6]
QIG55183.1	Altererythrobacter sp. BO-6	Bacteria	a-proteobacteria	recombinase RecA [Altererythrobacter sp. BO-6]
MAV49517.1	Hyphomonadaceae bacterium	Bacteria	a-proteobacteria	recombinase RecA [Hyphomonadaceae bacterium]
OUX95690.1	Hyphomonas sp. TMED17	Bacteria	a-proteobacteria	recombinase RecA [Hyphomonas sp. TMED17]
WP_119538264.1	Aureimonas flava	Bacteria	a-proteobacteria	recombinase RecA [Aureimonas flava]
RIY03607.1	Aureimonas flava	Bacteria	a-proteobacteria	recombinase RecA [Aureimonas flava]
WP_067184871.1	Sphingopyxis granuli	Bacteria	a-proteobacteria	recombinase RecA [Sphingopyxis granuli]
AMG75288.1	Sphingopyxis granuli	Bacteria	a-proteobacteria	Protein RecA [Sphingopyxis granuli]
MBL4719634.1	Alphaproteobacteria bacterium	Bacteria	a-proteobacteria	recombinase RecA [Alphaproteobacteria bacterium]
WP_206992586.1	Hyphomonas sp. KY3	Bacteria	a-proteobacteria	recombinase RecA [Hyphomonas sp. KY3]
MAL43537.1	Hyphomonas sp.	Bacteria	a-proteobacteria	recombinase RecA [Hyphomonas sp.]
MAX82834.1	Hyphomonas sp.	Bacteria	a-proteobacteria	recombinase RecA [Hyphomonas sp.]
MBO6582798.1	Hyphomonas sp.	Bacteria	a-proteobacteria	recombinase RecA [Hyphomonas sp.]
QSR21745.1	Hyphomonas sp. KY3	Bacteria	a-proteobacteria	recombinase RecA [Hyphomonas sp. KY3]
RCL87692.1	Hyphomonas sp.	Bacteria	a-proteobacteria	recombinase RecA [Hyphomonas sp.]
WP_116968314.1	Blastomonas sp. UPD001	Bacteria	a-proteobacteria	recombinase RecA [Blastomonas sp. UPD001]
MBL0965998.1	Blastomonas sp.	Bacteria	a-proteobacteria	recombinase RecA [Blastomonas sp.]
WP_154495628.1	Waltera intestinalis	Bacteria	firmicutes	recombinase RecA [Waltera intestinalis]
MST57569.1	Waltera intestinalis	Bacteria	firmicutes	recombinase RecA [Waltera intestinalis]
WP_160671205.1	Qipengyuania oceanensis	Bacteria	a-proteobacteria	recombinase RecA [Qipengyuania oceanensis]
MXO61972.1	Qipengyuania oceanensis	Bacteria	a-proteobacteria	recombinase RecA [Qipengyuania oceanensis]
WP_152434908.1	Erythrobacter sp. THAF29	Bacteria	a-proteobacteria	recombinase RecA [Erythrobacter sp. THAF29]
QFT78199.1	Erythrobacter sp. THAF29	Bacteria	a-proteobacteria	recombinase A [Erythrobacter sp. THAF29]
WP_109987728.1	Ochrobactrum	Bacteria	a-proteobacteria	MULTISPECIES: recombinase RecA [Ochrobactrum]
PWU73347.1	Ochrobactrum sp. POC9	Bacteria	a-proteobacteria	recombinase RecA [Ochrobactrum sp. POC9]
MAA83766.1	Hyphomonas sp.	Bacteria	a-proteobacteria	recombinase RecA [Hyphomonas sp.]
MAA83923.1	Hyphomonas sp.	Bacteria	a-proteobacteria	recombinase RecA [Hyphomonas sp.]
MAN89566.1	Hyphomonadaceae bacterium	Bacteria	a-proteobacteria	recombinase RecA [Hyphomonadaceae bacterium]
WP_009451780.1	Nitratireductor indicus	Bacteria	a-proteobacteria	recombinase RecA [Nitratireductor indicus]
EKF41065.1	Nitratireductor indicus C115	Bacteria	a-proteobacteria	recombinase A [Nitratireductor indicus C115]
SFQ74144.1	Nitratireductor indicus	Bacteria	a-proteobacteria	RecA protein [Nitratireductor indicus]
WP_110299850.1	Blastomonas natatoria	Bacteria	a-proteobacteria	recombinase RecA [Blastomonas natatoria]
PXW71299.1	Blastomonas natatoria	Bacteria	a-proteobacteria	recombination protein RecA [Blastomonas natatoria]
WP_035598156.1	Hyphomonas sp. CACIAM 19H1	Bacteria	a-proteobacteria	recombinase RecA [Hyphomonas sp. CACIAM 19H1]
AXE65239.1	Hyphomonas sp. CACIAM 19H1	Bacteria	a-proteobacteria	recombinase RecA [Hyphomonas sp. CACIAM 19H1]
KCZ98317.1	Hyphomonas polymorpha PS728	Bacteria	a-proteobacteria	recA protein [Hyphomonas polymorpha PS728]
AIB17936.1	Brucella suis bv. 2	Bacteria	a-proteobacteria	RecA protein [Brucella suis bv. 2]
AIB20607.1	Brucella suis bv. 2	Bacteria	a-proteobacteria	RecA protein [Brucella suis bv. 2]
AIB23968.1	Brucella suis bv. 2	Bacteria	a-proteobacteria	RecA protein [Brucella suis bv. 2]
AIB27362.1	Brucella suis bv. 2	Bacteria	a-proteobacteria	RecA protein [Brucella suis bv. 2]
AIB31439.1	Brucella suis bv. 2	Bacteria	a-proteobacteria	RecA protein [Brucella suis bv. 2]
WP_078664398.1	Carboxydocella	Bacteria	firmicutes	MULTISPECIES: recombinase RecA [Carboxydocella]
AVX20551.1	Carboxydocella thermautotrophica	Bacteria	firmicutes	recombination protein RecA [Carboxydocella thermautotrophica]
AVX30973.1	Carboxydocella thermautotrophica	Bacteria	firmicutes	recombination protein RecA [Carboxydocella thermautotrophica]
SJZ56559.1	Carboxydocella sporoproducens DSM 16521	Bacteria	firmicutes	recombination protein RecA [Carboxydocella sporoproducens DSM 16521]
GAW29631.1	Carboxydocella sp. ULO1	Bacteria	firmicutes	DNA recombination/repair protein RecA [Carboxydocella sp. ULO1]
GAW31478.1	Carboxydocella sp. JDF658	Bacteria	firmicutes	DNA recombination/repair protein RecA [Carboxydocella sp. JDF658]
WP_127422570.1	Mesorhizobium sp. M4A.F.Ca.ET.022.05.2.1	Bacteria	a-proteobacteria	recombinase RecA [Mesorhizobium sp. M4A.F.Ca.ET.022.05.2.1]
RVC76072.1	Mesorhizobium sp. M4A.F.Ca.ET.022.05.2.1	Bacteria	a-proteobacteria	recombinase RecA [Mesorhizobium sp. M4A.F.Ca.ET.022.05.2.1]
WP_054947183.1	Novosphingobium	Bacteria	a-proteobacteria	MULTISPECIES: recombinase RecA [Novosphingobium]
CDO37456.1	Novosphingobium sp. KN65.2	Bacteria	a-proteobacteria	Recombinase A (recA) [Novosphingobium sp. KN65.2]
SLJ91000.1	Novosphingobium mathurense	Bacteria	a-proteobacteria	recombination protein RecA [Novosphingobium mathurense]
WP_111992794.1	Erythrobacter sp. KY5	Bacteria	a-proteobacteria	recombinase RecA [Erythrobacter sp. KY5]
AWW75076.1	Erythrobacter sp. KY5	Bacteria	a-proteobacteria	recombinase RecA [Erythrobacter sp. KY5]
WP_206742153.1	Hyphomonas polymorpha	Bacteria	a-proteobacteria	recombinase RecA [Hyphomonas polymorpha]
KCZ59700.1	Hyphomonas atlantica	Bacteria	a-proteobacteria	recombinase RecA [Hyphomonas atlantica]
WP_037232806.1	Rhodomicrobium udaipurense	Bacteria	a-proteobacteria	recombinase RecA [Rhodomicrobium udaipurense]
KAI96265.1	Rhodomicrobium udaipurense JA643	Bacteria	a-proteobacteria	recombinase RecA [Rhodomicrobium udaipurense JA643]
MBJ7544762.1	Rhodomicrobium udaipurense	Bacteria	a-proteobacteria	recombinase RecA [Rhodomicrobium udaipurense]
NGO91177.1	Halomonas sp.	Bacteria	g-proteobacteria	recombinase RecA [Halomonas sp.]
MBA8860319.1	Ochrobactrum anthropi	Bacteria	a-proteobacteria	recombination protein RecA [Ochrobactrum anthropi]
NIH73359.1	Ochrobactrum sp. P20RRXII	Bacteria	a-proteobacteria	recombination protein RecA [Ochrobactrum sp. P20RRXII]
OYR22935.1	Ochrobactrum thiophenivorans	Bacteria	a-proteobacteria	protein RecA [Ochrobactrum thiophenivorans]
WP_090478629.1	Qipengyuania nanhaisediminis	Bacteria	a-proteobacteria	recombinase RecA [Qipengyuania nanhaisediminis]
SFP05240.1	Qipengyuania nanhaisediminis	Bacteria	a-proteobacteria	recombination protein RecA [Qipengyuania nanhaisediminis]
MAN63962.1	Parvibaculum sp.	Bacteria	a-proteobacteria	recombinase RecA [Parvibaculum sp.]
MAS84315.1	Erythrobacteraceae bacterium	Bacteria	a-proteobacteria	recombinase RecA [Erythrobacteraceae bacterium]
WP_176272403.1	Altererythrobacter sp. JGD-16	Bacteria	a-proteobacteria	recombinase RecA [Altererythrobacter sp. JGD-16]
NVE94087.1	Altererythrobacter sp. JGD-16	Bacteria	a-proteobacteria	recombinase RecA [Altererythrobacter sp. JGD-16]
WP_144095527.1	Croceicoccus sediminis	Bacteria	a-proteobacteria	recombinase RecA [Croceicoccus sediminis]
WP_151159104.1	Pseudochrobactrum saccharolyticum	Bacteria	a-proteobacteria	recombinase RecA [Pseudochrobactrum saccharolyticum]
KAB0538956.1	Pseudochrobactrum saccharolyticum	Bacteria	a-proteobacteria	recombinase RecA [Pseudochrobactrum saccharolyticum]
MBB5091055.1	Pseudochrobactrum saccharolyticum	Bacteria	a-proteobacteria	recombination protein RecA [Pseudochrobactrum saccharolyticum]
WP_060978458.1	Proteobacteria	Bacteria	proteobacteria	MULTISPECIES: recombinase RecA [Proteobacteria]
MAF62957.1	Blastomonas sp.	Bacteria	a-proteobacteria	recombinase RecA [Blastomonas sp.]
MBA1375444.1	Sphingomonas ursincola	Bacteria	a-proteobacteria	recombinase RecA [Sphingomonas ursincola]
MBA4779058.1	Blastomonas sp.	Bacteria	a-proteobacteria	recombinase RecA [Blastomonas sp.]
OHC96265.1	Sphingomonadales bacterium RIFCSPHIGHO2_01_FULL_65_20	Bacteria	a-proteobacteria	recombinase RecA [Sphingomonadales bacterium RIFCSPHIGHO2_01_FULL_65_20]
KJS25928.1	Hyphomonadaceae bacterium BRH_c29	Bacteria	a-proteobacteria	recombinase RecA [Hyphomonadaceae bacterium BRH_c29]
WP_069713733.1	unclassified Brucella	Bacteria	a-proteobacteria	MULTISPECIES: recombinase RecA [unclassified Brucella]
OEI84895.1	Brucella sp. B13-0095	Bacteria	a-proteobacteria	recombinase RecA [Brucella sp. B13-0095]
QMV26409.1	Brucella sp. BO3	Bacteria	a-proteobacteria	recombinase RecA [Brucella sp. BO3]
WP_197164184.1	Novosphingobium sp. YJ-S2-02	Bacteria	a-proteobacteria	recombinase RecA [Novosphingobium sp. YJ-S2-02]
MBH0113791.1	Novosphingobium sp. YJ-S2-02	Bacteria	a-proteobacteria	recombinase RecA [Novosphingobium sp. YJ-S2-02]
MBO6539311.1	Rhizobiaceae bacterium	Bacteria	a-proteobacteria	recombinase RecA [Rhizobiaceae bacterium]
WP_047003218.1	Aurantiacibacter luteus	Bacteria	a-proteobacteria	recombinase RecA [Aurantiacibacter luteus]
KLE35813.1	Aurantiacibacter luteus	Bacteria	a-proteobacteria	recombinase RecA [Aurantiacibacter luteus]
HDZ72121.1	Aurantimonas coralicida	Bacteria	a-proteobacteria	recombinase RecA [Aurantimonas coralicida]
HET99130.1	Aurantimonas coralicida	Bacteria	a-proteobacteria	recombinase RecA [Aurantimonas coralicida]
WP_056109050.1	Mesorhizobium sp. Root157	Bacteria	a-proteobacteria	recombinase RecA [Mesorhizobium sp. Root157]
KQZ78287.1	Mesorhizobium sp. Root157	Bacteria	a-proteobacteria	DNA recombination/repair protein RecA [Mesorhizobium sp. Root157]
AZU04561.1	Glycocaulis alkaliphilus	Bacteria	a-proteobacteria	recombinase A [Glycocaulis alkaliphilus]
NKB52064.1	Rhizobiaceae bacterium	Bacteria	a-proteobacteria	recombinase RecA [Rhizobiaceae bacterium]
MBB3763633.1	Sphingomicrobium lutaoense	Bacteria	a-proteobacteria	recombination protein RecA [Sphingomicrobium lutaoense]
MBL8579520.1	Mesorhizobium sp.	Bacteria	a-proteobacteria	recombinase RecA [Mesorhizobium sp.]
OLA51303.1	Firmicutes bacterium CAG:65_45_313	Bacteria	firmicutes	recombinase RecA [Firmicutes bacterium CAG:65_45_313]
QNM01545.1	Lachnospiraceae bacterium sunii NSJ-8	Bacteria	firmicutes	recombinase RecA [Lachnospiraceae bacterium sunii NSJ-8]
RHP94289.1	Firmicutes bacterium AM59-13	Bacteria	firmicutes	recombinase RecA [Firmicutes bacterium AM59-13]
RHQ78564.1	Firmicutes bacterium AF22-6AC	Bacteria	firmicutes	recombinase RecA [Firmicutes bacterium AF22-6AC]
RHU90924.1	Firmicutes bacterium OM08-11AC	Bacteria	firmicutes	recombinase RecA [Firmicutes bacterium OM08-11AC]
CDB00305.1	Firmicutes bacterium CAG:65	Bacteria	firmicutes	protein RecA 1 [Firmicutes bacterium CAG:65]
HBW02855.1	Lachnospiraceae bacterium	Bacteria	firmicutes	recombinase RecA [Lachnospiraceae bacterium]
WP_083593977.1	Aurantimonas sp. 22II-16-19i	Bacteria	a-proteobacteria	recombinase RecA [Aurantimonas sp. 22II-16-19i]
MAU95681.1	Fulvimarina sp.	Bacteria	a-proteobacteria	recombinase RecA [Fulvimarina sp.]
ORE90179.1	Aurantimonas sp. 22II-16-19i	Bacteria	a-proteobacteria	recombinase A [Aurantimonas sp. 22II-16-19i]
WP_100258971.1	Qipengyuania seohaensis	Bacteria	a-proteobacteria	recombinase RecA [Qipengyuania seohaensis]
WP_058602449.1	Aureimonas	Bacteria	a-proteobacteria	MULTISPECIES: recombinase RecA [Aureimonas]
KTQ95171.1	Aureimonas ureilytica	Bacteria	a-proteobacteria	recombinase RecA [Aureimonas ureilytica]
KTR02230.1	Aureimonas ureilytica	Bacteria	a-proteobacteria	recombinase RecA [Aureimonas ureilytica]
WP_160595094.1	Qipengyuania aquimaris	Bacteria	a-proteobacteria	recombinase RecA [Qipengyuania aquimaris]
MXO95877.1	Qipengyuania aquimaris	Bacteria	a-proteobacteria	recombinase RecA [Qipengyuania aquimaris]
BAH98201.1	Acetobacter pasteurianus IFO 3283-01	Bacteria	a-proteobacteria	DNA recombinase RecA [Acetobacter pasteurianus IFO 3283-01]
BAI01252.1	Acetobacter pasteurianus IFO 3283-03	Bacteria	a-proteobacteria	DNA recombinase RecA [Acetobacter pasteurianus IFO 3283-03]
BAI04300.1	Acetobacter pasteurianus IFO 3283-07	Bacteria	a-proteobacteria	DNA recombinase RecA [Acetobacter pasteurianus IFO 3283-07]
BAI07347.1	Acetobacter pasteurianus IFO 3283-22	Bacteria	a-proteobacteria	DNA recombinase RecA [Acetobacter pasteurianus IFO 3283-22]
BAI10395.1	Acetobacter pasteurianus IFO 3283-26	Bacteria	a-proteobacteria	DNA recombinase RecA [Acetobacter pasteurianus IFO 3283-26]
BAI13443.1	Acetobacter pasteurianus IFO 3283-32	Bacteria	a-proteobacteria	DNA recombinase RecA [Acetobacter pasteurianus IFO 3283-32]
BAI16489.1	Acetobacter pasteurianus IFO 3283-01-42C	Bacteria	a-proteobacteria	DNA recombinase RecA [Acetobacter pasteurianus IFO 3283-01-42C]
BAI19473.1	Acetobacter pasteurianus IFO 3283-12	Bacteria	a-proteobacteria	DNA recombinase RecA [Acetobacter pasteurianus IFO 3283-12]
NBT22883.1	Methylocystaceae bacterium	Bacteria	a-proteobacteria	recombinase RecA [Methylocystaceae bacterium]
WP_079571629.1	Bradyrhizobium erythrophlei	Bacteria	a-proteobacteria	recombinase RecA [Bradyrhizobium erythrophlei]
SHH60058.1	Bradyrhizobium erythrophlei	Bacteria	a-proteobacteria	RecA protein [Bradyrhizobium erythrophlei]
WP_068881685.1	Paramesorhizobium deserti	Bacteria	a-proteobacteria	recombinase RecA [Paramesorhizobium deserti]
KXF77499.1	Paramesorhizobium deserti	Bacteria	a-proteobacteria	DNA recombination/repair protein RecA [Paramesorhizobium deserti]
WP_132804911.1	Tepidamorphus gemmatus	Bacteria	a-proteobacteria	recombinase RecA [Tepidamorphus gemmatus]
TCT13533.1	Tepidamorphus gemmatus	Bacteria	a-proteobacteria	RecA protein [Tepidamorphus gemmatus]
HAU22171.1	Erythrobacter sp.	Bacteria	a-proteobacteria	recombinase RecA [Erythrobacter sp.]
WP_007164535.1	Erythrobacter sp. NAP1	Bacteria	a-proteobacteria	recombinase RecA [Erythrobacter sp. NAP1]
EAQ30505.1	Erythrobacter sp. NAP1	Bacteria	a-proteobacteria	recombinase A [Erythrobacter sp. NAP1]
PZO74526.1	Mesorhizobium amorphae	Bacteria	a-proteobacteria	recombinase RecA [Mesorhizobium amorphae]
ABI75470.1	Hyphomonas neptunium ATCC 15444	Bacteria	a-proteobacteria	recA protein [Hyphomonas neptunium ATCC 15444]
WP_028233868.1	unclassified Pseudochrobactrum	Bacteria	a-proteobacteria	MULTISPECIES: recombinase RecA [unclassified Pseudochrobactrum]
MBN8957814.1	Rhizobiales bacterium	Bacteria	a-proteobacteria	recombinase RecA [Rhizobiales bacterium]
WP_084408921.1	Fulvimarina manganoxydans	Bacteria	a-proteobacteria	recombinase RecA [Fulvimarina manganoxydans]
CDJ79922.1	Fulvimarina manganoxydans	Bacteria	a-proteobacteria	Protein RecA [Fulvimarina manganoxydans]
SMC51314.1	Fulvimarina manganoxydans	Bacteria	a-proteobacteria	RecA protein [Fulvimarina manganoxydans]
WP_056501766.1	Aureimonas sp. Leaf454	Bacteria	a-proteobacteria	recombinase RecA [Aureimonas sp. Leaf454]
KQT53256.1	Aureimonas sp. Leaf454	Bacteria	a-proteobacteria	DNA recombination/repair protein RecA [Aureimonas sp. Leaf454]
WP_124808679.1	unclassified Novosphingobium	Bacteria	a-proteobacteria	MULTISPECIES: recombinase RecA [unclassified Novosphingobium]
MBF5088642.1	Novosphingobium sp. NBM11	Bacteria	a-proteobacteria	recombinase RecA [Novosphingobium sp. NBM11]
ODU68360.1	Novosphingobium sp. SCN 66-18	Bacteria	a-proteobacteria	recombinase RecA [Novosphingobium sp. SCN 66-18]
RQW44621.1	Novosphingobium sp. LASN5T	Bacteria	a-proteobacteria	recombinase RecA [Novosphingobium sp. LASN5T]
GAO56262.1	Novosphingobium sp. MD-1	Bacteria	a-proteobacteria	recA protein [Novosphingobium sp. MD-1]
GGD31741.1	Croceicoccus pelagius	Bacteria	a-proteobacteria	protein RecA [Croceicoccus pelagius]
WP_183829090.1	Aquamicrobium lusatiense	Bacteria	a-proteobacteria	recombinase RecA [Aquamicrobium lusatiense]
MBB6012544.1	Aquamicrobium lusatiense	Bacteria	a-proteobacteria	recombination protein RecA [Aquamicrobium lusatiense]
WP_073953599.1	Thalassospira sp. TSL5-1	Bacteria	a-proteobacteria	recombinase RecA [Thalassospira sp. TSL5-1]
OKH89058.1	Thalassospira sp. TSL5-1	Bacteria	a-proteobacteria	recombinase RecA [Thalassospira sp. TSL5-1]
GGB69494.1	Glycocaulis alkaliphilus	Bacteria	a-proteobacteria	protein RecA [Glycocaulis alkaliphilus]
WP_035553375.1	Hyphomonas atlantica	Bacteria	a-proteobacteria	recombinase RecA [Hyphomonas atlantica]
HBH43118.1	Hyphomonas atlantica	Bacteria	a-proteobacteria	recombinase RecA [Hyphomonas atlantica]
MBA4228105.1	Hyphomonas sp.	Bacteria	a-proteobacteria	recombinase RecA [Hyphomonas sp.]
MBO6725365.1	Rhizobiaceae bacterium	Bacteria	a-proteobacteria	recombinase RecA [Rhizobiaceae bacterium]
NLY47130.1	Tissierella sp.	Bacteria	firmicutes	recombinase RecA [Tissierella sp.]
WP_091148319.1	Novosphingobium sp. CF614	Bacteria	a-proteobacteria	recombinase RecA [Novosphingobium sp. CF614]
SFG33719.1	Novosphingobium sp. CF614	Bacteria	a-proteobacteria	recombination protein RecA [Novosphingobium sp. CF614]
WP_182419243.1	Bartonella sp. HY038	Bacteria	a-proteobacteria	recombinase RecA [Bartonella sp. HY038]
WP_160616471.1	Alteriqipengyuania halimionae	Bacteria	a-proteobacteria	recombinase RecA [Alteriqipengyuania halimionae]
MXP09806.1	Alteriqipengyuania halimionae	Bacteria	a-proteobacteria	recombinase RecA [Alteriqipengyuania halimionae]
WP_136954572.1	Novosphingobium sp. ABRDHK2	Bacteria	a-proteobacteria	recombinase RecA [Novosphingobium sp. ABRDHK2]
QCI92204.1	Novosphingobium sp. ABRDHK2	Bacteria	a-proteobacteria	recombinase RecA [Novosphingobium sp. ABRDHK2]
WP_054530170.1	Erythrobacter sp. SG61-1L	Bacteria	a-proteobacteria	recombinase RecA [Erythrobacter sp. SG61-1L]
KPL67901.1	Erythrobacter sp. SG61-1L	Bacteria	a-proteobacteria	recombinase RecA [Erythrobacter sp. SG61-1L]
WP_135982033.1	Sphingomonas naasensis	Bacteria	a-proteobacteria	recombinase RecA [Sphingomonas naasensis]
NIJ18576.1	Sphingomonas naasensis	Bacteria	a-proteobacteria	recombination protein RecA [Sphingomonas naasensis]
TGX45826.1	Sphingomonas naasensis	Bacteria	a-proteobacteria	recombinase RecA [Sphingomonas naasensis]
WP_035573363.1	Hyphomonas adhaerens	Bacteria	a-proteobacteria	recombinase RecA [Hyphomonas adhaerens]
KCZ83107.1	Hyphomonas adhaerens MHS-3	Bacteria	a-proteobacteria	recA protein [Hyphomonas adhaerens MHS-3]
MBB40711.1	Hyphomonas sp.	Bacteria	a-proteobacteria	recombinase RecA [Hyphomonas sp.]
HAE28663.1	Hyphomonas adhaerens	Bacteria	a-proteobacteria	recombinase RecA [Hyphomonas adhaerens]
BAU37122.1	Acetobacter pasteurianus NBRC 101655	Bacteria	a-proteobacteria	DNA recombination and repair protein RecA [Acetobacter pasteurianus NBRC 101655]
WP_201925998.1	Sphingopyxis sp. DHUNG17	Bacteria	a-proteobacteria	recombinase RecA [Sphingopyxis sp. DHUNG17]
MBL0767875.1	Sphingopyxis sp. DHUNG17	Bacteria	a-proteobacteria	recombinase RecA [Sphingopyxis sp. DHUNG17]
CAM12785.1	Ochrobactrum sp. TK14	Bacteria	a-proteobacteria	recombinase A, partial [Ochrobactrum sp. TK14]
OZB17153.1	Hyphomonas sp. 34-62-18	Bacteria	a-proteobacteria	recombinase RecA [Hyphomonas sp. 34-62-18]
MBH64387.1	Alphaproteobacteria bacterium	Bacteria	a-proteobacteria	recombinase RecA [Alphaproteobacteria bacterium]
WP_192734187.1	Bradyrhizobium sp. OAE829	Bacteria	a-proteobacteria	recombinase RecA [Bradyrhizobium sp. OAE829]
MBE1389425.1	Bradyrhizobium sp. OAE829	Bacteria	a-proteobacteria	recombination protein RecA [Bradyrhizobium sp. OAE829]
WP_091912745.1	unclassified Mesorhizobium	Bacteria	a-proteobacteria	MULTISPECIES: recombinase RecA [unclassified Mesorhizobium]
RJG45016.1	Mesorhizobium sp. DCY119	Bacteria	a-proteobacteria	recombinase RecA [Mesorhizobium sp. DCY119]
SFT80715.1	Mesorhizobium sp. YR577	Bacteria	a-proteobacteria	RecA protein [Mesorhizobium sp. YR577]
WP_189486692.1	Limoniibacter endophyticus	Bacteria	a-proteobacteria	recombinase RecA [Limoniibacter endophyticus]
GHC60550.1	Limoniibacter endophyticus	Bacteria	a-proteobacteria	protein RecA [Limoniibacter endophyticus]
RKI76639.1	bacterium 1xD42-87	Bacteria	bacteria	recombinase RecA [bacterium 1xD42-87]
WP_185919855.1	Ochrobactrum sp. CM-21-5	Bacteria	a-proteobacteria	recombinase RecA [Ochrobactrum sp. CM-21-5]
MBC2886828.1	Ochrobactrum sp. CM-21-5	Bacteria	a-proteobacteria	recombinase RecA [Ochrobactrum sp. CM-21-5]
WP_006610143.1	unclassified Bradyrhizobium	Bacteria	a-proteobacteria	MULTISPECIES: recombinase RecA [unclassified Bradyrhizobium]
CCD84803.1	Bradyrhizobium sp. ORS 285	Bacteria	a-proteobacteria	Recombinase A (recA) [Bradyrhizobium sp. ORS 285]
CCD92295.1	Bradyrhizobium sp. ORS 375	Bacteria	a-proteobacteria	Recombinase A (recA) [Bradyrhizobium sp. ORS 375]
SMX57386.1	Bradyrhizobium sp. ORS 285	Bacteria	a-proteobacteria	Recombinase A (recA) [Bradyrhizobium sp. ORS 285]
AVL84406.1	Rhizobium laguerreae	Bacteria	a-proteobacteria	recombinase A, partial [Rhizobium laguerreae]
AQS41508.1	Candidatus Tokpelaia hoelldoblerii	Bacteria	a-proteobacteria	Protein RecA [Candidatus Tokpelaia hoelldoblerii]
MBA3676332.1	Sphingosinicella sp.	Bacteria	a-proteobacteria	recombinase RecA [Sphingosinicella sp.]
WP_188819000.1	Novosphingobium indicum	Bacteria	a-proteobacteria	recombinase RecA [Novosphingobium indicum]
GGN46859.1	Novosphingobium indicum	Bacteria	a-proteobacteria	protein RecA [Novosphingobium indicum]
AVL84460.1	Rhizobium leguminosarum bv. viciae	Bacteria	a-proteobacteria	recombinase A, partial [Rhizobium leguminosarum bv. viciae]
AWI66239.1	Rhizobium laguerreae	Bacteria	a-proteobacteria	recombinase A, partial [Rhizobium laguerreae]
AVL84461.1	Rhizobium leguminosarum bv. viciae	Bacteria	a-proteobacteria	recombinase A, partial [Rhizobium leguminosarum bv. viciae]
AVL84462.1	Rhizobium leguminosarum bv. viciae	Bacteria	a-proteobacteria	recombinase A, partial [Rhizobium leguminosarum bv. viciae]
AVL84463.1	Rhizobium leguminosarum bv. viciae	Bacteria	a-proteobacteria	recombinase A, partial [Rhizobium leguminosarum bv. viciae]
MBD3770291.1	Rhodobacterales bacterium	Bacteria	a-proteobacteria	recombinase RecA [Rhodobacterales bacterium]
WP_165113341.1	Mesorhizobium zhangyense	Bacteria	a-proteobacteria	recombinase RecA [Mesorhizobium zhangyense]
NGN39631.1	Mesorhizobium zhangyense	Bacteria	a-proteobacteria	recombinase RecA [Mesorhizobium zhangyense]
WP_202087715.1	Croceicoccus sp. YJ47	Bacteria	a-proteobacteria	recombinase RecA [Croceicoccus sp. YJ47]
QQN75881.1	Croceicoccus sp. YJ47	Bacteria	a-proteobacteria	recombinase RecA [Croceicoccus sp. YJ47]
KAF0184227.1	Hyphomonadaceae bacterium	Bacteria	a-proteobacteria	recombination protein RecA [Hyphomonadaceae bacterium]
WP_160986652.1	Novosphingobium sp. FGD1	Bacteria	a-proteobacteria	recombinase RecA [Novosphingobium sp. FGD1]
MYL99028.1	Novosphingobium sp. FGD1	Bacteria	a-proteobacteria	recombinase RecA [Novosphingobium sp. FGD1]
WP_064312673.1	Sphingomonas	Bacteria	a-proteobacteria	MULTISPECIES: recombinase RecA [Sphingomonas]
NJB97315.1	Sphingomonas trueperi	Bacteria	a-proteobacteria	recombination protein RecA [Sphingomonas trueperi]
NLS26526.1	Sphingomonas sp. S2M10	Bacteria	a-proteobacteria	Protein RecA [Sphingomonas sp. S2M10]
OAN59876.1	Sphingomonas sp. TDK1	Bacteria	a-proteobacteria	recombinase RecA [Sphingomonas sp. TDK1]
RKR23785.1	Sphingomonas elodea	Bacteria	a-proteobacteria	recombination protein RecA [Sphingomonas elodea]
RSV38039.1	Sphingomonas sp. ABOLE	Bacteria	a-proteobacteria	recombinase RecA [Sphingomonas sp. ABOLE]
WP_048885425.1	Aurantiacibacter atlanticus	Bacteria	a-proteobacteria	recombinase RecA [Aurantiacibacter atlanticus]
AKQ41912.1	Aurantiacibacter atlanticus	Bacteria	a-proteobacteria	recombinase RecA [Aurantiacibacter atlanticus]
OJW56273.1	Sphingomonadales bacterium 63-6	Bacteria	a-proteobacteria	recombinase RecA [Sphingomonadales bacterium 63-6]
WP_132384755.1	Novosphingobium sp. PhB165	Bacteria	a-proteobacteria	recombinase RecA [Novosphingobium sp. PhB165]
TCM21394.1	Novosphingobium sp. PhB165	Bacteria	a-proteobacteria	recombination protein RecA [Novosphingobium sp. PhB165]
WP_034766085.1	unclassified Hyphomonas	Bacteria	a-proteobacteria	MULTISPECIES: recombinase RecA [unclassified Hyphomonas]
KCZ47560.1	Hyphomonas sp. CY54-11-8	Bacteria	a-proteobacteria	recombinase RecA [Hyphomonas sp. CY54-11-8]
RAN39489.1	Hyphomonas sp. GM-8P	Bacteria	a-proteobacteria	recombinase RecA [Hyphomonas sp. GM-8P]
OJY63733.1	Sphingobium sp. 66-54	Bacteria	a-proteobacteria	recombinase RecA [Sphingobium sp. 66-54]
MAC58490.1	Novosphingobium sp.	Bacteria	a-proteobacteria	recombinase RecA [Novosphingobium sp.]
SCH91347.1	uncultured Clostridium sp.	Bacteria	firmicutes	Recombinase A [uncultured Clostridium sp.]
HBN25527.1	Lachnospiraceae bacterium	Bacteria	firmicutes	recombinase RecA [Lachnospiraceae bacterium]
HCK47795.1	Lachnospiraceae bacterium	Bacteria	firmicutes	recombinase RecA [Lachnospiraceae bacterium]
PZU61113.1	Sphingobium sp.	Bacteria	a-proteobacteria	recombinase RecA [Sphingobium sp.]
WP_193716664.1	Sneathiella sp. P13V-1	Bacteria	a-proteobacteria	recombinase RecA [Sneathiella sp. P13V-1]
MBE7637441.1	Sneathiella sp. P13V-1	Bacteria	a-proteobacteria	recombinase RecA [Sneathiella sp. P13V-1]
OGS56746.1	Erythrobacter sp. RIFCSPHIGHO2_12_FULL_63_10	Bacteria	a-proteobacteria	recombinase RecA [Erythrobacter sp. RIFCSPHIGHO2_12_FULL_63_10]
QHW08460.1	Rhizobium sp.	Bacteria	a-proteobacteria	recombination protein A, partial [Rhizobium sp.]
ANT73478.1	Rhizobium leguminosarum bv. viciae	Bacteria	a-proteobacteria	recombinase protein A, partial [Rhizobium leguminosarum bv. viciae]
ANT73479.1	Rhizobium leguminosarum bv. viciae	Bacteria	a-proteobacteria	recombinase protein A, partial [Rhizobium leguminosarum bv. viciae]
ANT73480.1	Rhizobium leguminosarum bv. viciae	Bacteria	a-proteobacteria	recombinase protein A, partial [Rhizobium leguminosarum bv. viciae]
ANT73481.1	Rhizobium leguminosarum bv. viciae	Bacteria	a-proteobacteria	recombinase protein A, partial [Rhizobium leguminosarum bv. viciae]
ANT73482.1	Rhizobium leguminosarum bv. viciae	Bacteria	a-proteobacteria	recombinase protein A, partial [Rhizobium leguminosarum bv. viciae]
RCL00574.1	Candidatus Tokpelaia sp. JSC189	Bacteria	a-proteobacteria	recombination protein RecA [Candidatus Tokpelaia sp. JSC189]
CEP27875.1	Pararhizobium sp. A3.3	Bacteria	a-proteobacteria	recombinase A, partial [Pararhizobium sp. A3.3]
CEP27891.1	Pararhizobium sp. CP12.3	Bacteria	a-proteobacteria	recombinase A, partial [Pararhizobium sp. CP12.3]
WP_019369408.1	unclassified Sphingomonas	Bacteria	a-proteobacteria	MULTISPECIES: recombinase RecA [unclassified Sphingomonas]
KTF69383.1	Sphingomonas sp. WG	Bacteria	a-proteobacteria	DNA recombination/repair protein RecA [Sphingomonas sp. WG]
MBE9553971.1	Proteobacteria bacterium	Bacteria	proteobacteria	recombinase RecA [Proteobacteria bacterium]
MBO4982010.1	Lachnospiraceae bacterium	Bacteria	firmicutes	recombinase RecA [Lachnospiraceae bacterium]
WP_146544576.1	Reyranella sp. CPCC 100927	Bacteria	a-proteobacteria	recombinase RecA [Reyranella sp. CPCC 100927]
TWT03779.1	Reyranella sp. CPCC 100927	Bacteria	a-proteobacteria	recombinase RecA [Reyranella sp. CPCC 100927]
AWZ01137.1	Rhodobiaceae bacterium	Bacteria	a-proteobacteria	recombinase A [Rhodobiaceae bacterium]
WP_022313233.1	unclassified Clostridium	Bacteria	firmicutes	MULTISPECIES: recombinase RecA [unclassified Clostridium]
CDD01362.1	Clostridium sp. CAG:91	Bacteria	firmicutes	protein RecA 1 [Clostridium sp. CAG:91]
HAN02259.1	Lachnospiraceae bacterium	Bacteria	firmicutes	recombinase RecA [Lachnospiraceae bacterium]
RGF31399.1	Clostridium sp. AF46-9NS	Bacteria	firmicutes	recombinase RecA [Clostridium sp. AF46-9NS]
RHP03852.1	Clostridium sp. AF36-18BH	Bacteria	firmicutes	recombinase RecA [Clostridium sp. AF36-18BH]
RHP28977.1	Clostridium sp. AF34-10BH	Bacteria	firmicutes	recombinase RecA [Clostridium sp. AF34-10BH]
AVL84407.1	Rhizobium laguerreae	Bacteria	a-proteobacteria	recombinase A, partial [Rhizobium laguerreae]
AVL84408.1	Rhizobium laguerreae	Bacteria	a-proteobacteria	recombinase A, partial [Rhizobium laguerreae]
AVL84409.1	Rhizobium laguerreae	Bacteria	a-proteobacteria	recombinase A, partial [Rhizobium laguerreae]
AVL84410.1	Rhizobium laguerreae	Bacteria	a-proteobacteria	recombinase A, partial [Rhizobium laguerreae]
AVL84411.1	Rhizobium laguerreae	Bacteria	a-proteobacteria	recombinase A, partial [Rhizobium laguerreae]
MBN9070922.1	Rhizobiales bacterium	Bacteria	a-proteobacteria	recombinase RecA [Rhizobiales bacterium]
WP_206374696.1	Sneathiella chinensis	Bacteria	a-proteobacteria	recombinase RecA [Sneathiella chinensis]
MBE5073074.1	Erythrobacteraceae bacterium E2-1 Yellow Sea	Bacteria	a-proteobacteria	recombinase RecA [Erythrobacteraceae bacterium E2-1 Yellow Sea]
WP_086436085.1	Altererythrobacter xiamenensis	Bacteria	a-proteobacteria	recombinase RecA [Altererythrobacter xiamenensis]
SMQ57949.1	Altererythrobacter xiamenensis	Bacteria	a-proteobacteria	recombination protein RecA [Altererythrobacter xiamenensis]
WP_201719742.1	Rhodomicrobium vannielii	Bacteria	a-proteobacteria	recombinase RecA [Rhodomicrobium vannielii]
MBJ7535646.1	Rhodomicrobium vannielii ATCC 17100	Bacteria	a-proteobacteria	recombinase RecA [Rhodomicrobium vannielii ATCC 17100]
MAS12722.1	Nitratireductor sp.	Bacteria	a-proteobacteria	recombinase RecA [Nitratireductor sp.]
CAM12788.1	Brucella intermedia	Bacteria	a-proteobacteria	recombinase A, partial [Brucella intermedia]
WP_108608414.1	Aminobacter	Bacteria	a-proteobacteria	MULTISPECIES: recombinase RecA [Aminobacter]
WP_192120769.1	Rhizobium sp. CFBP 8762	Bacteria	a-proteobacteria	recombinase RecA [Rhizobium sp. CFBP 8762]
MBD8555811.1	Rhizobium sp. CFBP 8762	Bacteria	a-proteobacteria	recombinase RecA [Rhizobium sp. CFBP 8762]
HCM91995.1	Lachnospiraceae bacterium	Bacteria	firmicutes	recombinase RecA [Lachnospiraceae bacterium]
WP_084579931.1	Sphingomonas azotifigens	Bacteria	a-proteobacteria	recombinase RecA [Sphingomonas azotifigens]
WP_203112322.1	Altererythrobacter sp. C41	Bacteria	a-proteobacteria	recombinase RecA [Altererythrobacter sp. C41]
MBM0171074.1	Altererythrobacter sp. C41	Bacteria	a-proteobacteria	recombinase RecA [Altererythrobacter sp. C41]
WP_056326041.1	unclassified Rhizobium	Bacteria	a-proteobacteria	MULTISPECIES: recombinase RecA [unclassified Rhizobium]
KQV34266.1	Rhizobium sp. Root1212	Bacteria	a-proteobacteria	DNA recombination/repair protein RecA [Rhizobium sp. Root1212]
KRD23644.1	Rhizobium sp. Root268	Bacteria	a-proteobacteria	DNA recombination/repair protein RecA [Rhizobium sp. Root268]
WP_100865435.1	Novosphingobium kunmingense	Bacteria	a-proteobacteria	recombinase RecA [Novosphingobium kunmingense]
PKB24934.1	Novosphingobium kunmingense	Bacteria	a-proteobacteria	recombination protein RecA [Novosphingobium kunmingense]
WP_007014750.1	Novosphingobium	Bacteria	a-proteobacteria	MULTISPECIES: recombinase RecA [Novosphingobium]
AIT78518.1	Novosphingobium pentaromativorans US6-1	Bacteria	a-proteobacteria	recombinase RecA [Novosphingobium pentaromativorans US6-1]
EHJ59181.1	Novosphingobium pentaromativorans US6-1	Bacteria	a-proteobacteria	recombination protein RecA [Novosphingobium pentaromativorans US6-1]
CCA93840.1	Novosphingobium sp. PP1Y	Bacteria	a-proteobacteria	recombination protein RecA [Novosphingobium sp. PP1Y]
BBA73868.1	Novosphingobium sp. PY1	Bacteria	a-proteobacteria	recombinase A [Novosphingobium sp. PY1]
GFM31105.1	Novosphingobium sp. PY1	Bacteria	a-proteobacteria	recombinase A [Novosphingobium sp. PY1]
MBL42388.1	Rhodospirillaceae bacterium	Bacteria	a-proteobacteria	recombinase RecA [Rhodospirillaceae bacterium]
WP_157027321.1	Sphingomonas	Bacteria	a-proteobacteria	MULTISPECIES: recombinase RecA [Sphingomonas]
MBA2919488.1	Sphingomonas sp. CGMCC 1.13658	Bacteria	a-proteobacteria	recombinase RecA [Sphingomonas sp. CGMCC 1.13658]
MVO78368.1	Sphingomonas horti	Bacteria	a-proteobacteria	recombinase RecA [Sphingomonas horti]
KCZ91547.1	Hyphomonas hirschiana VP5	Bacteria	a-proteobacteria	recombinase A [Hyphomonas hirschiana VP5]
AWC24386.1	Aminobacter sp. MSH1	Bacteria	a-proteobacteria	Recombinase A [Aminobacter sp. MSH1]
MBB4649771.1	Aminobacter niigataensis	Bacteria	a-proteobacteria	recombination protein RecA [Aminobacter niigataensis]
WP_036480977.1	Nitratireductor basaltis	Bacteria	a-proteobacteria	recombinase RecA [Nitratireductor basaltis]
KFB10307.1	Nitratireductor basaltis	Bacteria	a-proteobacteria	Recombinase A [Nitratireductor basaltis]
WP_013216083.1	Hyphomicrobium denitrificans	Bacteria	a-proteobacteria	recombinase RecA [Hyphomicrobium denitrificans]
ADJ23924.1	Hyphomicrobium denitrificans ATCC 51888	Bacteria	a-proteobacteria	recA protein [Hyphomicrobium denitrificans ATCC 51888]
WP_188769591.1	Novosphingobium endophyticum	Bacteria	a-proteobacteria	recombinase RecA [Novosphingobium endophyticum]
GGB95498.1	Novosphingobium endophyticum	Bacteria	a-proteobacteria	protein RecA [Novosphingobium endophyticum]
WP_013420597.1	Rhodomicrobium vannielii	Bacteria	a-proteobacteria	recombinase RecA [Rhodomicrobium vannielii]
ADP72228.1	Rhodomicrobium vannielii ATCC 17100	Bacteria	a-proteobacteria	recA protein [Rhodomicrobium vannielii ATCC 17100]
ODT01778.1	Erythrobacter sp. SCN 62-14	Bacteria	a-proteobacteria	recombinase RecA [Erythrobacter sp. SCN 62-14]
QHW08461.1	Rhizobium sp.	Bacteria	a-proteobacteria	recombination protein A, partial [Rhizobium sp.]
MBO6838015.1	Alphaproteobacteria bacterium	Bacteria	a-proteobacteria	recombinase RecA [Alphaproteobacteria bacterium]
MBO6861853.1	Alphaproteobacteria bacterium	Bacteria	a-proteobacteria	recombinase RecA [Alphaproteobacteria bacterium]
MBD9083114.1	Lachnospiraceae bacterium	Bacteria	firmicutes	recombinase RecA [Lachnospiraceae bacterium]
HAD55075.1	Lachnospiraceae bacterium	Bacteria	firmicutes	recombinase RecA [Lachnospiraceae bacterium]
WP_039282158.1	Novosphingobium malaysiense	Bacteria	a-proteobacteria	recombinase RecA [Novosphingobium malaysiense]
KHK90971.1	Novosphingobium malaysiense	Bacteria	a-proteobacteria	recombinase RecA [Novosphingobium malaysiense]
WP_071834531.1	Rhizobium/Agrobacterium group	Bacteria	a-proteobacteria	MULTISPECIES: recombinase RecA [Rhizobium/Agrobacterium group]
OJF93393.1	Pararhizobium antarcticum	Bacteria	a-proteobacteria	DNA recombination/repair protein RecA [Pararhizobium antarcticum]
OJF95971.1	Rhizobium sp. 58	Bacteria	a-proteobacteria	DNA recombination/repair protein RecA [Rhizobium sp. 58]
WP_127205185.1	Mesorhizobium sp. M6A.T.Ce.TU.002.03.1.1	Bacteria	a-proteobacteria	recombinase RecA [Mesorhizobium sp. M6A.T.Ce.TU.002.03.1.1]
RUU42871.1	Mesorhizobium sp. M6A.T.Ce.TU.002.03.1.1	Bacteria	a-proteobacteria	recombinase RecA [Mesorhizobium sp. M6A.T.Ce.TU.002.03.1.1]
WP_026227074.1	Hoeflea sp. 108	Bacteria	a-proteobacteria	recombinase RecA [Hoeflea sp. 108]
WP_039334323.1	Novosphingobium	Bacteria	a-proteobacteria	MULTISPECIES: recombinase RecA [Novosphingobium]
AXU19130.1	Novosphingobium sp. THN1	Bacteria	a-proteobacteria	recombinase RecA [Novosphingobium sp. THN1]
KHS46618.1	Novosphingobium subterraneum	Bacteria	a-proteobacteria	recombinase A [Novosphingobium subterraneum]
NLR38833.1	Novosphingobium sp. ERW19	Bacteria	a-proteobacteria	recombinase RecA [Novosphingobium sp. ERW19]
QOV93293.1	Novosphingobium sp. ES2-1	Bacteria	a-proteobacteria	recombinase RecA [Novosphingobium sp. ES2-1]
HBM89112.1	Rhodobiaceae bacterium	Bacteria	a-proteobacteria	recombinase RecA [Rhodobiaceae bacterium]
WP_190787033.1	Erythrobacter sp. KMU-140	Bacteria	a-proteobacteria	recombinase RecA [Erythrobacter sp. KMU-140]
MBD2841495.1	Erythrobacter sp. KMU-140	Bacteria	a-proteobacteria	recombinase RecA [Erythrobacter sp. KMU-140]
WP_114687002.1	Sphingomonas sp. WZY 27	Bacteria	a-proteobacteria	recombinase RecA [Sphingomonas sp. WZY 27]
RDE07425.1	Sphingomonas sp. WZY 27	Bacteria	a-proteobacteria	recombinase RecA [Sphingomonas sp. WZY 27]
MBK8768813.1	Rhizobiales bacterium	Bacteria	a-proteobacteria	recombinase RecA [Rhizobiales bacterium]
WP_049755266.1	Hyphomonas	Bacteria	a-proteobacteria	MULTISPECIES: recombinase RecA [Hyphomonas]
WP_117466306.1	Clostridium sp. AF46-12NS	Bacteria	firmicutes	recombinase RecA [Clostridium sp. AF46-12NS]
RGF34953.1	Clostridium sp. AF46-12NS	Bacteria	firmicutes	recombinase RecA [Clostridium sp. AF46-12NS]
WP_183429744.1	Mesorhizobium sp. RMAD-H1	Bacteria	a-proteobacteria	recombinase RecA [Mesorhizobium sp. RMAD-H1]
MBK8456841.1	Phyllobacteriaceae bacterium	Bacteria	a-proteobacteria	recombinase RecA [Phyllobacteriaceae bacterium]
WP_035582030.1	Hyphomonas jannaschiana	Bacteria	a-proteobacteria	recombinase RecA [Hyphomonas jannaschiana]
KCZ88059.1	Hyphomonas jannaschiana VP2	Bacteria	a-proteobacteria	recA protein [Hyphomonas jannaschiana VP2]
WP_086491726.1	Novosphingobium	Bacteria	a-proteobacteria	MULTISPECIES: recombinase RecA [Novosphingobium]
PZQ55415.1	Novosphingobium pentaromativorans	Bacteria	a-proteobacteria	recombinase RecA [Novosphingobium pentaromativorans]
GFE73661.1	Novosphingobium sp. TCA1	Bacteria	a-proteobacteria	protein RecA [Novosphingobium sp. TCA1]
WP_067110620.1	Sphingopyxis granuli	Bacteria	a-proteobacteria	recombinase RecA [Sphingopyxis granuli]
WP_181559446.1	unclassified Sphingobium	Bacteria	a-proteobacteria	MULTISPECIES: recombinase RecA [unclassified Sphingobium]
MBA2855250.1	Sphingobium sp. B10D3C	Bacteria	a-proteobacteria	recombination protein RecA [Sphingobium sp. B10D3C]
MBB5302458.1	Sphingobium sp. B10D3D	Bacteria	a-proteobacteria	recombination protein RecA [Sphingobium sp. B10D3D]
MBB5306497.1	Sphingobium sp. B10D7A	Bacteria	a-proteobacteria	recombination protein RecA [Sphingobium sp. B10D7A]
WP_160727905.1	Qipengyuania vulgaris	Bacteria	a-proteobacteria	recombinase RecA [Qipengyuania vulgaris]
MXO48346.1	Qipengyuania vulgaris	Bacteria	a-proteobacteria	recombinase RecA [Qipengyuania vulgaris]
WP_039252827.1	Clostridium novyi	Bacteria	firmicutes	recombinase RecA [Clostridium novyi]
KGM97715.1	Clostridium novyi A str. 4552	Bacteria	firmicutes	recombinase RecA [Clostridium novyi A str. 4552]
WP_188237482.1	Sphingopyxis sp. LK2115	Bacteria	a-proteobacteria	recombinase RecA [Sphingopyxis sp. LK2115]
WP_183636407.1	Rhizobium leguminosarum	Bacteria	a-proteobacteria	recombinase RecA [Rhizobium leguminosarum]
MBB4504250.1	Rhizobium leguminosarum	Bacteria	a-proteobacteria	recombination protein RecA [Rhizobium leguminosarum]
TCS25978.1	Aminobacter aminovorans	Bacteria	a-proteobacteria	RecA protein [Aminobacter aminovorans]
SUU90357.1	Aminobacter aminovorans	Bacteria	a-proteobacteria	Recombinase A [Aminobacter aminovorans]
MBB6466515.1	Aminobacter lissarensis	Bacteria	a-proteobacteria	recombination protein RecA [Aminobacter lissarensis]
WP_143572754.1	unclassified Tardiphaga	Bacteria	a-proteobacteria	MULTISPECIES: recombinase RecA [unclassified Tardiphaga]
MBC7585329.1	Tardiphaga sp.	Bacteria	a-proteobacteria	recombinase RecA [Tardiphaga sp.]
QDM16365.1	Tardiphaga sp. vice278	Bacteria	a-proteobacteria	recombinase RecA [Tardiphaga sp. vice278]
QDM21389.1	Tardiphaga sp. vice154	Bacteria	a-proteobacteria	recombinase RecA [Tardiphaga sp. vice154]
QDM26575.1	Tardiphaga sp. vice304	Bacteria	a-proteobacteria	recombinase RecA [Tardiphaga sp. vice304]
QDM31641.1	Tardiphaga sp. vice352	Bacteria	a-proteobacteria	recombinase RecA [Tardiphaga sp. vice352]
WP_009209020.1	Aurantimonas	Bacteria	a-proteobacteria	MULTISPECIES: recombinase RecA [Aurantimonas]
EAS48674.1	Aurantimonas manganoxydans SI85-9A1	Bacteria	a-proteobacteria	RecA [Aurantimonas manganoxydans SI85-9A1]
MAP17936.1	Aurantimonas sp.	Bacteria	a-proteobacteria	recombinase RecA [Aurantimonas sp.]
MBC6717292.1	Aurantimonas sp. DM33-3	Bacteria	a-proteobacteria	recombinase RecA [Aurantimonas sp. DM33-3]
BAM88705.1	Bradyrhizobium oligotrophicum S58	Bacteria	a-proteobacteria	recombinase A [Bradyrhizobium oligotrophicum S58]
WP_184768943.1	Aminobacter	Bacteria	a-proteobacteria	MULTISPECIES: recombinase RecA [Aminobacter]
MBE1203603.1	Aminobacter carboxidus	Bacteria	a-proteobacteria	recombinase RecA [Aminobacter carboxidus]
WP_115732365.1	Aminobacter aminovorans	Bacteria	a-proteobacteria	recombinase RecA [Aminobacter aminovorans]
NII56819.1	Sphingomonas aerolata	Bacteria	a-proteobacteria	recombination protein RecA [Sphingomonas aerolata]
WP_008065391.1	Novosphingobium nitrogenifigens	Bacteria	a-proteobacteria	recombinase RecA [Novosphingobium nitrogenifigens]
EGD59195.1	Novosphingobium nitrogenifigens DSM 19370	Bacteria	a-proteobacteria	recombinase A [Novosphingobium nitrogenifigens DSM 19370]
WP_074815536.1	Bradyrhizobium	Bacteria	a-proteobacteria	MULTISPECIES: recombinase RecA [Bradyrhizobium]
SDJ80277.1	Bradyrhizobium ottawaense	Bacteria	a-proteobacteria	RecA protein [Bradyrhizobium ottawaense]
SEC10885.1	Bradyrhizobium lablabi	Bacteria	a-proteobacteria	RecA protein [Bradyrhizobium lablabi]
SHM74735.1	Bradyrhizobium lablabi	Bacteria	a-proteobacteria	RecA protein [Bradyrhizobium lablabi]
WP_197920984.1	Erythrobacter sp. JGD-13	Bacteria	a-proteobacteria	recombinase RecA [Erythrobacter sp. JGD-13]
MBH5322284.1	Erythrobacter sp. JGD-13	Bacteria	a-proteobacteria	recombinase RecA [Erythrobacter sp. JGD-13]
WP_010543531.1	Sphingomonas elodea	Bacteria	a-proteobacteria	recombinase RecA [Sphingomonas elodea]
NBQ38973.1	Alphaproteobacteria bacterium	Bacteria	a-proteobacteria	recombinase RecA [Alphaproteobacteria bacterium]
MBO4793088.1	Deltaproteobacteria bacterium	Bacteria	d-proteobacteria	recombinase RecA [Deltaproteobacteria bacterium]
WP_184002908.1	Stakelama sediminis	Bacteria	a-proteobacteria	recombinase RecA [Stakelama sediminis]
MBB5718827.1	Stakelama sediminis	Bacteria	a-proteobacteria	recombination protein RecA [Stakelama sediminis]
KAB2855802.1	Sphingopyxis terrae	Bacteria	a-proteobacteria	recombinase RecA, partial [Sphingopyxis terrae]
SUJ14808.1	Sphingomonas paucimobilis	Bacteria	a-proteobacteria	Recombinase A [Sphingomonas paucimobilis]
NLM60227.1	Clostridium sp.	Bacteria	firmicutes	recombinase RecA [Clostridium sp.]
WP_169492573.1	Novosphingobium olei	Bacteria	a-proteobacteria	recombinase RecA [Novosphingobium olei]
NML93338.1	Novosphingobium olei	Bacteria	a-proteobacteria	recombinase RecA [Novosphingobium olei]
KAF0231976.1	Beijerinckiaceae bacterium	Bacteria	a-proteobacteria	recombination protein [Beijerinckiaceae bacterium]
WP_196408478.1	Methylosinus sp. H3A	Bacteria	a-proteobacteria	recombinase RecA [Methylosinus sp. H3A]
MBG0810160.1	Methylosinus sp. H3A	Bacteria	a-proteobacteria	recombinase RecA [Methylosinus sp. H3A]
THD36565.1	Sphingomonas sp.	Bacteria	a-proteobacteria	recombinase RecA [Sphingomonas sp.]
WP_167092460.1	Parvibaculum indicum	Bacteria	a-proteobacteria	recombinase RecA [Parvibaculum indicum]
NIJ41167.1	Parvibaculum indicum	Bacteria	a-proteobacteria	recombination protein RecA [Parvibaculum indicum]
WP_059034064.1	Tepidanaerobacter syntrophicus	Bacteria	firmicutes	recombinase RecA [Tepidanaerobacter syntrophicus]
GAQ26197.1	Tepidanaerobacter syntrophicus	Bacteria	firmicutes	recombination protein RecA [Tepidanaerobacter syntrophicus]
HHV83589.1	Tepidanaerobacter syntrophicus	Bacteria	firmicutes	recombinase RecA [Tepidanaerobacter syntrophicus]
MBN9079975.1	Rhizobiales bacterium	Bacteria	a-proteobacteria	recombinase RecA [Rhizobiales bacterium]
OJY02695.1	Rhizobiales bacterium 62-17	Bacteria	a-proteobacteria	recombinase RecA [Rhizobiales bacterium 62-17]
WP_026230491.1	Rhizobium	Bacteria	a-proteobacteria	MULTISPECIES: recombinase RecA [Rhizobium]
AUW42794.1	Rhizobium leguminosarum	Bacteria	a-proteobacteria	DNA strand exchange and recombination protein with protease and nuclease activity [Rhizobium leguminosarum]
MBA8831006.1	Rhizobium leguminosarum	Bacteria	a-proteobacteria	recombination protein RecA [Rhizobium leguminosarum]
MBA9029654.1	Rhizobium leguminosarum	Bacteria	a-proteobacteria	recombination protein RecA [Rhizobium leguminosarum]
MVO94924.1	Rhizobium leguminosarum bv. phaseoli	Bacteria	a-proteobacteria	recombinase RecA [Rhizobium leguminosarum bv. phaseoli]
NEH51314.1	Rhizobium leguminosarum	Bacteria	a-proteobacteria	recombinase RecA [Rhizobium leguminosarum]
WP_008993050.1	Novosphingobium sp. Rr 2-17	Bacteria	a-proteobacteria	recombinase RecA [Novosphingobium sp. Rr 2-17]
EIZ81377.1	Novosphingobium sp. Rr 2-17	Bacteria	a-proteobacteria	recombination protein RecA [Novosphingobium sp. Rr 2-17]
APE28406.1	Aurantiacibacter gangjinensis	Bacteria	a-proteobacteria	RecA protein [Aurantiacibacter gangjinensis]
MAY28323.1	Aurantimonas sp.	Bacteria	a-proteobacteria	recombinase RecA [Aurantimonas sp.]
NCP18810.1	Erythrobacter sp.	Bacteria	a-proteobacteria	recombinase RecA [Erythrobacter sp.]
NCQ65175.1	Alphaproteobacteria bacterium	Bacteria	a-proteobacteria	recombinase RecA [Alphaproteobacteria bacterium]
WP_127567596.1	Glycocaulis alkaliphilus	Bacteria	a-proteobacteria	recombinase RecA [Glycocaulis alkaliphilus]
WP_047559748.1	Mesorhizobium sp. F7	Bacteria	a-proteobacteria	recombinase RecA [Mesorhizobium sp. F7]
WP_206454452.1	Aurantimonas sp. SW136	Bacteria	a-proteobacteria	recombinase RecA [Aurantimonas sp. SW136]
WP_067962672.1	Aminobacter	Bacteria	a-proteobacteria	MULTISPECIES: recombinase RecA [Aminobacter]
MRX34178.1	Aminobacter sp. MDW-2	Bacteria	a-proteobacteria	recombinase RecA [Aminobacter sp. MDW-2]
QNH32905.1	Aminobacter sp. MDW-2	Bacteria	a-proteobacteria	recombinase RecA [Aminobacter sp. MDW-2]
QOF72083.1	Aminobacter sp. SR38	Bacteria	a-proteobacteria	recombinase RecA [Aminobacter sp. SR38]
WP_184076553.1	Sphingobium subterraneum	Bacteria	a-proteobacteria	recombinase RecA [Sphingobium subterraneum]
MBB6122425.1	Sphingobium subterraneum	Bacteria	a-proteobacteria	recombination protein RecA [Sphingobium subterraneum]
WP_146301696.1	Nitratireductor sp. SY7	Bacteria	a-proteobacteria	recombinase RecA [Nitratireductor sp. SY7]
QDZ03063.1	Nitratireductor sp. SY7	Bacteria	a-proteobacteria	recombinase RecA [Nitratireductor sp. SY7]
WP_159867096.1	Novosphingobium sp. 9U	Bacteria	a-proteobacteria	recombinase RecA [Novosphingobium sp. 9U]
VWX51859.1	Novosphingobium sp. 9U	Bacteria	a-proteobacteria	DNA strand exchange and recombination protein with protease and nuclease activity [Novosphingobium sp. 9U]
WP_131711003.1	Rhizobium leguminosarum	Bacteria	a-proteobacteria	recombinase RecA [Rhizobium leguminosarum]
TBY48492.1	Rhizobium leguminosarum bv. viciae	Bacteria	a-proteobacteria	recombinase RecA [Rhizobium leguminosarum bv. viciae]
WP_207580652.1	Rhizobium sp. NZLR1	Bacteria	a-proteobacteria	recombinase RecA [Rhizobium sp. NZLR1]
QSZ19191.1	Rhizobium sp. NZLR1	Bacteria	a-proteobacteria	recombinase RecA [Rhizobium sp. NZLR1]
WP_056693538.1	unclassified Aureimonas	Bacteria	a-proteobacteria	MULTISPECIES: recombinase RecA [unclassified Aureimonas]
KQT57421.1	Aureimonas sp. Leaf427	Bacteria	a-proteobacteria	DNA recombination/repair protein RecA [Aureimonas sp. Leaf427]
KQT77100.1	Aureimonas sp. Leaf460	Bacteria	a-proteobacteria	DNA recombination/repair protein RecA [Aureimonas sp. Leaf460]
WP_105744224.1	Phyllobacterium phragmitis	Bacteria	a-proteobacteria	recombinase RecA [Phyllobacterium phragmitis]
PRD41487.1	Phyllobacterium phragmitis	Bacteria	a-proteobacteria	recombinase RecA [Phyllobacterium phragmitis]
WP_150525569.1	Roseibium sediminis	Bacteria	a-proteobacteria	recombinase RecA [Roseibium sediminis]
WP_092509123.1	Afipia sp. GAS231	Bacteria	a-proteobacteria	recombinase RecA [Afipia sp. GAS231]
SDN26205.1	Afipia sp. GAS231	Bacteria	a-proteobacteria	RecA protein [Afipia sp. GAS231]
WP_017671566.1	Blastomonas sp. AAP53	Bacteria	a-proteobacteria	recombinase RecA [Blastomonas sp. AAP53]
WP_003568997.1	Rhizobium	Bacteria	a-proteobacteria	MULTISPECIES: recombinase RecA [Rhizobium]
AHF84233.1	Rhizobium leguminosarum bv. trifolii WSM1689	Bacteria	a-proteobacteria	recombinase RecA [Rhizobium leguminosarum bv. trifolii WSM1689]
AHG45598.1	Rhizobium leguminosarum bv. trifolii CB782	Bacteria	a-proteobacteria	recombinase RecA [Rhizobium leguminosarum bv. trifolii CB782]
EJC73430.1	Rhizobium leguminosarum bv. trifolii WSM2012	Bacteria	a-proteobacteria	protein RecA [Rhizobium leguminosarum bv. trifolii WSM2012]
MBB3253613.1	Rhizobium sp. BK007	Bacteria	a-proteobacteria	recombination protein RecA [Rhizobium sp. BK007]
NDK50565.1	Rhizobium laguerreae	Bacteria	a-proteobacteria	recombinase RecA [Rhizobium laguerreae]
NBV95144.1	Methylocystaceae bacterium	Bacteria	a-proteobacteria	recombinase RecA [Methylocystaceae bacterium]
MBO81914.1	Citromicrobium sp.	Bacteria	a-proteobacteria	recombinase RecA [Citromicrobium sp.]
WP_024585768.1	Aliihoeflea sp. 2WW	Bacteria	a-proteobacteria	recombinase RecA [Aliihoeflea sp. 2WW]
WP_185664798.1	Novosphingobium flavum	Bacteria	a-proteobacteria	recombinase RecA [Novosphingobium flavum]
MBC2666494.1	Novosphingobium flavum	Bacteria	a-proteobacteria	recombinase RecA [Novosphingobium flavum]
WP_008971636.1	Bradyrhizobium sp. STM 3843	Bacteria	a-proteobacteria	recombinase RecA [Bradyrhizobium sp. STM 3843]
CCE09125.1	Bradyrhizobium sp. STM 3843	Bacteria	a-proteobacteria	Recombinase A (recA) [Bradyrhizobium sp. STM 3843]
MBE5854289.1	Lachnospiraceae bacterium	Bacteria	firmicutes	recombinase RecA [Lachnospiraceae bacterium]
WP_066531623.1	Alphaproteobacteria	Bacteria	a-proteobacteria	MULTISPECIES: recombinase RecA [Alphaproteobacteria]
WP_033924906.1	Sphingomonas sp. 35-24ZXX	Bacteria	a-proteobacteria	recombinase RecA [Sphingomonas sp. 35-24ZXX]
WP_103728506.1	Novosphingobium sp. HII-3	Bacteria	a-proteobacteria	recombinase RecA [Novosphingobium sp. HII-3]
WP_109576938.1	Aminobacter sp. AP02	Bacteria	a-proteobacteria	recombinase RecA [Aminobacter sp. AP02]
WP_183607158.1	Rhizobium	Bacteria	a-proteobacteria	MULTISPECIES: recombinase RecA [Rhizobium]
WP_020572119.1	Rhizobium leguminosarum	Bacteria	a-proteobacteria	recombinase RecA [Rhizobium leguminosarum]
NEI07382.1	Rhizobium leguminosarum	Bacteria	a-proteobacteria	recombinase RecA [Rhizobium leguminosarum]
NEI30419.1	Rhizobium leguminosarum	Bacteria	a-proteobacteria	recombinase RecA [Rhizobium leguminosarum]
TAY94246.1	Rhizobium leguminosarum	Bacteria	a-proteobacteria	recombinase RecA [Rhizobium leguminosarum]
TAZ78641.1	Rhizobium leguminosarum	Bacteria	a-proteobacteria	recombinase RecA [Rhizobium leguminosarum]
TBA05022.1	Rhizobium leguminosarum	Bacteria	a-proteobacteria	recombinase RecA [Rhizobium leguminosarum]
WP_053553582.1	Sphingopyxis sp. 113P3	Bacteria	a-proteobacteria	recombinase RecA [Sphingopyxis sp. 113P3]
ALC11723.1	Sphingopyxis sp. 113P3	Bacteria	a-proteobacteria	recombinase RecA [Sphingopyxis sp. 113P3]
WP_026092051.1	Porphyrobacter sp. AAP82	Bacteria	a-proteobacteria	recombinase RecA [Porphyrobacter sp. AAP82]
CAJ32633.1	Ochrobactrum anthropi	Bacteria	a-proteobacteria	recombinase A, partial [Ochrobactrum anthropi]
MBO4514888.1	Lachnospiraceae bacterium	Bacteria	firmicutes	recombinase RecA [Lachnospiraceae bacterium]
WP_183617496.1	Novosphingobium fluoreni	Bacteria	a-proteobacteria	recombinase RecA [Novosphingobium fluoreni]
MBB3940945.1	Novosphingobium fluoreni	Bacteria	a-proteobacteria	recombination protein RecA [Novosphingobium fluoreni]
WP_183932961.1	Sphingomicrobium lutaoense	Bacteria	a-proteobacteria	recombinase RecA [Sphingomicrobium lutaoense]
WP_164580160.1	Rhizobium leguminosarum	Bacteria	a-proteobacteria	recombinase RecA [Rhizobium leguminosarum]
NEI53437.1	Rhizobium leguminosarum	Bacteria	a-proteobacteria	recombinase RecA [Rhizobium leguminosarum]
NEI83067.1	Rhizobium leguminosarum	Bacteria	a-proteobacteria	recombinase RecA [Rhizobium leguminosarum]
WP_130689654.1	Rhizobium leguminosarum	Bacteria	a-proteobacteria	recombinase RecA [Rhizobium leguminosarum]
TAV05899.1	Rhizobium leguminosarum	Bacteria	a-proteobacteria	recombinase RecA [Rhizobium leguminosarum]
WP_116470602.1	Sphingomonas pokkalii	Bacteria	a-proteobacteria	recombinase RecA [Sphingomonas pokkalii]
PVX31217.1	Sphingomonas pokkalii	Bacteria	a-proteobacteria	recombinase RecA [Sphingomonas pokkalii]
WP_066696025.1	Sphingobium amiense	Bacteria	a-proteobacteria	recombinase RecA [Sphingobium amiense]
BBD99840.1	Sphingobium amiense	Bacteria	a-proteobacteria	recombinase RecA [Sphingobium amiense]
HBM75793.1	Clostridiaceae bacterium	Bacteria	firmicutes	recombinase RecA [Clostridiaceae bacterium]
WP_138829742.1	unclassified Bradyrhizobium	Bacteria	a-proteobacteria	MULTISPECIES: recombinase RecA [unclassified Bradyrhizobium]
QDW39597.1	Bradyrhizobium sp. KBS0725	Bacteria	a-proteobacteria	recombinase RecA [Bradyrhizobium sp. KBS0725]
QDW46200.1	Bradyrhizobium sp. KBS0727	Bacteria	a-proteobacteria	recombinase RecA [Bradyrhizobium sp. KBS0727]
WP_129223262.1	Lichenibacterium minor	Bacteria	a-proteobacteria	recombinase RecA [Lichenibacterium minor]
RYC33404.1	Lichenibacterium minor	Bacteria	a-proteobacteria	recombinase RecA [Lichenibacterium minor]
NVO16108.1	Rhodoplanes sp.	Bacteria	a-proteobacteria	recombinase RecA [Rhodoplanes sp.]
NKB59827.1	Alphaproteobacteria bacterium	Bacteria	a-proteobacteria	recombinase RecA [Alphaproteobacteria bacterium]
WP_046792358.1	Rhizobium sp. LC145	Bacteria	a-proteobacteria	recombinase RecA [Rhizobium sp. LC145]
KKX33861.1	Rhizobium sp. LC145	Bacteria	a-proteobacteria	recombinase RecA [Rhizobium sp. LC145]
TKT60029.1	Rhizobiaceae bacterium LC148	Bacteria	a-proteobacteria	recombinase RecA [Rhizobiaceae bacterium LC148]
KAF1855059.1	Lupinus albus	Eukaryota	eudicots	hypothetical protein Lal_00008435 [Lupinus albus]
WP_160771388.1	Alteraurantiacibacter buctensis	Bacteria	a-proteobacteria	recombinase RecA [Alteraurantiacibacter buctensis]
MXO71479.1	Alteraurantiacibacter buctensis	Bacteria	a-proteobacteria	recombinase RecA [Alteraurantiacibacter buctensis]
WP_189542386.1	Novosphingobium arvoryzae	Bacteria	a-proteobacteria	recombinase RecA [Novosphingobium arvoryzae]
GHA04359.1	Novosphingobium arvoryzae	Bacteria	a-proteobacteria	protein RecA [Novosphingobium arvoryzae]
WP_073975097.1	Erythrobacter donghaensis	Bacteria	a-proteobacteria	recombinase RecA [Erythrobacter donghaensis]
WP_047005482.1	Aurantiacibacter gangjinensis	Bacteria	a-proteobacteria	recombinase RecA [Aurantiacibacter gangjinensis]
KLE32631.1	Aurantiacibacter gangjinensis	Bacteria	a-proteobacteria	recombinase RecA [Aurantiacibacter gangjinensis]
WP_036512226.1	Oceanicaulis sp. HL-87	Bacteria	a-proteobacteria	recombinase RecA [Oceanicaulis sp. HL-87]
KPP80720.1	Oceanicaulis sp. HLUCCA04	Bacteria	a-proteobacteria	recombination protein RecA [Oceanicaulis sp. HLUCCA04]
WP_055971237.1	Aminobacter	Bacteria	a-proteobacteria	MULTISPECIES: recombinase RecA [Aminobacter]
KQU75336.1	Aminobacter sp. DSM 101952	Bacteria	a-proteobacteria	DNA recombination/repair protein RecA [Aminobacter sp. DSM 101952]
WP_003579581.1	Rhizobium leguminosarum	Bacteria	a-proteobacteria	recombinase RecA [Rhizobium leguminosarum]
EJC79506.1	Rhizobium leguminosarum bv. trifolii WSM2297	Bacteria	a-proteobacteria	protein RecA [Rhizobium leguminosarum bv. trifolii WSM2297]
WP_068074166.1	Novosphingobium lentum	Bacteria	a-proteobacteria	recombinase RecA [Novosphingobium lentum]
THD70776.1	Bradyrhizobium sp.	Bacteria	a-proteobacteria	recombinase RecA [Bradyrhizobium sp.]
WP_110748168.1	Phyllobacterium leguminum	Bacteria	a-proteobacteria	recombinase RecA [Phyllobacterium leguminum]
PYE89919.1	Phyllobacterium leguminum	Bacteria	a-proteobacteria	RecA protein [Phyllobacterium leguminum]
MBE88934.1	Rhodospirillaceae bacterium	Bacteria	a-proteobacteria	recombinase RecA [Rhodospirillaceae bacterium]
WP_084418147.1	Henriciella litoralis	Bacteria	a-proteobacteria	recombinase RecA [Henriciella litoralis]
WP_120219917.1	Sphingopyxis sp. FD7	Bacteria	a-proteobacteria	recombinase RecA [Sphingopyxis sp. FD7]
BBB12599.1	Sphingopyxis sp. FD7	Bacteria	a-proteobacteria	recombinase A [Sphingopyxis sp. FD7]
NLR71838.1	Novosphingobium sp. ERN07	Bacteria	a-proteobacteria	recombinase RecA [Novosphingobium sp. ERN07]
MBD58976.1	Citromicrobium sp.	Bacteria	a-proteobacteria	recombinase RecA [Citromicrobium sp.]
WP_027540461.1	Bradyrhizobium sp. URHA0002	Bacteria	a-proteobacteria	recombinase RecA [Bradyrhizobium sp. URHA0002]
AMS42848.1	Aminobacter aminovorans	Bacteria	a-proteobacteria	recombinase RecA [Aminobacter aminovorans]
MBA8905897.1	Aminobacter ciceronei	Bacteria	a-proteobacteria	recombination protein RecA [Aminobacter ciceronei]
MBA9019676.1	Aminobacter ciceronei	Bacteria	a-proteobacteria	recombination protein RecA [Aminobacter ciceronei]
MBB3704697.1	Aminobacter aminovorans	Bacteria	a-proteobacteria	recombination protein RecA [Aminobacter aminovorans]
PWK67569.1	Aminobacter sp. AP02	Bacteria	a-proteobacteria	RecA protein [Aminobacter sp. AP02]
WP_152048447.1	Aureimonas psammosilene	Bacteria	a-proteobacteria	recombinase RecA [Aureimonas psammosilene]
WP_149737289.1	Rhizobium sp. RU20A	Bacteria	a-proteobacteria	recombinase RecA [Rhizobium sp. RU20A]
SIQ13029.1	Rhizobium sp. RU20A	Bacteria	a-proteobacteria	RecA protein [Rhizobium sp. RU20A]
WP_137392022.1	Rhodoligotrophos sp. lm1	Bacteria	a-proteobacteria	recombinase RecA [Rhodoligotrophos sp. lm1]
CCT59607.1	Acetobacter pasteurianus 386B	Bacteria	a-proteobacteria	DNA recombination and repair protein RecA [Acetobacter pasteurianus 386B]
WP_055847553.1	Aurantimonas sp. Leaf443	Bacteria	a-proteobacteria	recombinase RecA [Aurantimonas sp. Leaf443]
KQT86243.1	Aurantimonas sp. Leaf443	Bacteria	a-proteobacteria	DNA recombination/repair protein RecA [Aurantimonas sp. Leaf443]
WP_072638300.1	Rhizobium leguminosarum	Bacteria	a-proteobacteria	recombinase RecA [Rhizobium leguminosarum]
API51544.1	Rhizobium leguminosarum	Bacteria	a-proteobacteria	recombinase RecA [Rhizobium leguminosarum]
WP_095011768.1	Tsuneonella mangrovi	Bacteria	a-proteobacteria	recombinase RecA [Tsuneonella mangrovi]
QBJ05499.1	Rhizobium sp.	Bacteria	a-proteobacteria	recombination protein, partial [Rhizobium sp.]
WP_173191672.1	Mesorhizobium sediminum	Bacteria	a-proteobacteria	recombinase RecA [Mesorhizobium sediminum]
NRC55230.1	Mesorhizobium sediminum	Bacteria	a-proteobacteria	recombinase RecA [Mesorhizobium sediminum]
WP_100417298.1	Bradyrhizobium lablabi	Bacteria	a-proteobacteria	recombinase RecA [Bradyrhizobium lablabi]
PJJ13061.1	Bradyrhizobium lablabi	Bacteria	a-proteobacteria	RecA protein [Bradyrhizobium lablabi]
WP_147218946.1	Novosphingobium barchaimii	Bacteria	a-proteobacteria	recombinase RecA [Novosphingobium barchaimii]
TWE54251.1	Novosphingobium barchaimii	Bacteria	a-proteobacteria	recombination protein RecA [Novosphingobium barchaimii]
MBO4748759.1	Lachnospiraceae bacterium	Bacteria	firmicutes	recombinase RecA [Lachnospiraceae bacterium]
WP_021689248.1	Novosphingobium tardaugens	Bacteria	a-proteobacteria	recombinase RecA [Novosphingobium tardaugens]
AZI34816.1	Novosphingobium tardaugens NBRC 16725	Bacteria	a-proteobacteria	recombinase RecA [Novosphingobium tardaugens NBRC 16725]
GAD48341.1	Novosphingobium tardaugens NBRC 16725	Bacteria	a-proteobacteria	protein RecA [Novosphingobium tardaugens NBRC 16725]
WP_089214190.1	Sphingopyxis indica	Bacteria	a-proteobacteria	recombinase RecA [Sphingopyxis indica]
SNS31955.1	Sphingopyxis indica	Bacteria	a-proteobacteria	recombination protein RecA [Sphingopyxis indica]
WP_084278946.1	Novosphingobium sp. B1	Bacteria	a-proteobacteria	recombinase RecA [Novosphingobium sp. B1]
SMC66965.1	Novosphingobium sp. B1	Bacteria	a-proteobacteria	recombination protein RecA [Novosphingobium sp. B1]
WP_022673382.1	Novosphingopyxis baekryungensis	Bacteria	a-proteobacteria	recombinase RecA [Novosphingopyxis baekryungensis]
WP_008965229.1	Bradyrhizobium sp. STM 3809	Bacteria	a-proteobacteria	recombinase RecA [Bradyrhizobium sp. STM 3809]
CCE02681.1	Bradyrhizobium sp. STM 3809	Bacteria	a-proteobacteria	Recombinase A (recA) [Bradyrhizobium sp. STM 3809]
WP_109809405.1	Sphingosinithalassobacter portus	Bacteria	a-proteobacteria	recombinase RecA [Sphingosinithalassobacter portus]
MBA17531.1	Sphingomonas sp.	Bacteria	a-proteobacteria	recombinase RecA [Sphingomonas sp.]
WP_165327034.1	Sphingosinithalassobacter sp. zrk23	Bacteria	a-proteobacteria	recombinase RecA [Sphingosinithalassobacter sp. zrk23]
QIG80030.1	Sphingosinithalassobacter sp. zrk23	Bacteria	a-proteobacteria	recombinase RecA [Sphingosinithalassobacter sp. zrk23]
WP_003540131.1	Rhizobium	Bacteria	a-proteobacteria	MULTISPECIES: recombinase RecA [Rhizobium]
Q1MFZ8.1	Rhizobium leguminosarum bv. viciae 3841	Bacteria	a-proteobacteria	RecName: Full=Protein RecA; AltName: Full=Recombinase A [Rhizobium leguminosarum bv. viciae 3841]
MBA5805676.1	Rhizobium changzhiense	Bacteria	a-proteobacteria	recombinase RecA [Rhizobium changzhiense]
NKQ73379.1	Rhizobium ruizarguesonis	Bacteria	a-proteobacteria	DNA recombination/repair protein RecA [Rhizobium ruizarguesonis]
NKQ80244.1	Rhizobium ruizarguesonis	Bacteria	a-proteobacteria	DNA recombination/repair protein RecA [Rhizobium ruizarguesonis]
NKQ87288.1	Rhizobium ruizarguesonis	Bacteria	a-proteobacteria	DNA recombination/repair protein RecA [Rhizobium ruizarguesonis]
NZD62419.1	Rhizobium changzhiense	Bacteria	a-proteobacteria	recombinase RecA [Rhizobium changzhiense]
QBK50758.1	Rhizobium sp.	Bacteria	a-proteobacteria	recombinase A [Rhizobium sp.]
WP_064648314.1	Rhizobium	Bacteria	a-proteobacteria	MULTISPECIES: recombinase RecA [Rhizobium]
MBB4436827.1	Rhizobium esperanzae	Bacteria	a-proteobacteria	recombination protein RecA [Rhizobium esperanzae]
OAV56375.1	Rhizobium sp. WYCCWR10014	Bacteria	a-proteobacteria	DNA recombination/repair protein RecA [Rhizobium sp. WYCCWR10014]
WP_012757658.1	Rhizobium leguminosarum	Bacteria	a-proteobacteria	recombinase RecA [Rhizobium leguminosarum]
QND13987.1	Rhizobium leguminosarum bv. trifolii	Bacteria	a-proteobacteria	recombinase RecA [Rhizobium leguminosarum bv. trifolii]
ACS56446.1	Rhizobium leguminosarum bv. trifolii WSM1325	Bacteria	a-proteobacteria	recA protein [Rhizobium leguminosarum bv. trifolii WSM1325]
ANP85781.1	Rhizobium leguminosarum	Bacteria	a-proteobacteria	recombinase RecA [Rhizobium leguminosarum]
RWY70344.1	Rhizobium leguminosarum	Bacteria	a-proteobacteria	recombinase RecA [Rhizobium leguminosarum]
RWY70516.1	Rhizobium leguminosarum	Bacteria	a-proteobacteria	recombinase RecA [Rhizobium leguminosarum]
MBB3775750.1	Erythrobacter ramosus	Bacteria	a-proteobacteria	recombination protein RecA [Erythrobacter ramosus]
WP_079604176.1	Bradyrhizobium erythrophlei	Bacteria	a-proteobacteria	recombinase RecA [Bradyrhizobium erythrophlei]
SHH66444.1	Bradyrhizobium erythrophlei	Bacteria	a-proteobacteria	RecA protein [Bradyrhizobium erythrophlei]
WP_188906843.1	Aureimonas endophytica	Bacteria	a-proteobacteria	recombinase RecA [Aureimonas endophytica]
GGD91202.1	Aureimonas endophytica	Bacteria	a-proteobacteria	protein RecA [Aureimonas endophytica]
MAB11468.1	Hyphomonas sp.	Bacteria	a-proteobacteria	recombinase RecA [Hyphomonas sp.]
MAU65562.1	Hyphomonas sp.	Bacteria	a-proteobacteria	recombinase RecA [Hyphomonas sp.]
MBM59321.1	Hyphomonas sp.	Bacteria	a-proteobacteria	recombinase RecA [Hyphomonas sp.]
MBB6047160.1	Aurantimonas sp. DSM 15092	Bacteria	a-proteobacteria	recombination protein RecA [Aurantimonas sp. DSM 15092]
WP_181335485.1	Hyphomicrobium methylovorum	Bacteria	a-proteobacteria	recombinase RecA [Hyphomicrobium methylovorum]
MBA2125161.1	Hyphomicrobium methylovorum	Bacteria	a-proteobacteria	recombinase RecA [Hyphomicrobium methylovorum]
WP_169287138.1	Chelativorans sp. ZYF759	Bacteria	a-proteobacteria	recombinase RecA [Chelativorans sp. ZYF759]
NMG39932.1	Chelativorans sp. ZYF759	Bacteria	a-proteobacteria	recombinase RecA [Chelativorans sp. ZYF759]
WP_068024144.1	Rhodoplanes sp. Z2-YC6860	Bacteria	a-proteobacteria	recombinase RecA [Rhodoplanes sp. Z2-YC6860]
AMN43230.1	Rhodoplanes sp. Z2-YC6860	Bacteria	a-proteobacteria	RecA protein [Rhodoplanes sp. Z2-YC6860]
WP_164014210.1	Rhizobium phaseoli	Bacteria	a-proteobacteria	recombinase RecA [Rhizobium phaseoli]
NEJ73652.1	Rhizobium phaseoli	Bacteria	a-proteobacteria	recombinase RecA [Rhizobium phaseoli]
MBL8789346.1	Rhizobiales bacterium	Bacteria	a-proteobacteria	recombinase RecA [Rhizobiales bacterium]
WP_158816550.1	Methylocapsa sp. S129	Bacteria	a-proteobacteria	recombinase RecA [Methylocapsa sp. S129]
MBL4791818.1	Citromicrobium sp.	Bacteria	a-proteobacteria	recombinase RecA [Citromicrobium sp.]
WP_113545002.1	Rhizobium leguminosarum	Bacteria	a-proteobacteria	recombinase RecA [Rhizobium leguminosarum]
RWX34834.1	Rhizobium leguminosarum	Bacteria	a-proteobacteria	recombinase RecA [Rhizobium leguminosarum]
MBB5227626.1	Aminobacter sp. DSM 101952	Bacteria	a-proteobacteria	recombination protein RecA [Aminobacter sp. DSM 101952]
MBB6354527.1	Aminobacter aganoensis	Bacteria	a-proteobacteria	recombination protein RecA [Aminobacter aganoensis]
WP_038036493.1	Thermopetrobacter sp. TC1	Bacteria	a-proteobacteria	recombinase RecA [Thermopetrobacter sp. TC1]
WP_003559805.1	Rhizobium leguminosarum	Bacteria	a-proteobacteria	recombinase RecA [Rhizobium leguminosarum]
KPN25180.1	Rhizobium leguminosarum bv. trifolii	Bacteria	a-proteobacteria	recombinase RecA [Rhizobium leguminosarum bv. trifolii]
NZD52129.1	Rhizobium leguminosarum	Bacteria	a-proteobacteria	recombinase RecA [Rhizobium leguminosarum]
QIO51617.1	Rhizobium leguminosarum bv. trifolii	Bacteria	a-proteobacteria	recombinase RecA [Rhizobium leguminosarum bv. trifolii]
QJX05468.1	Rhizobium leguminosarum bv. trifolii	Bacteria	a-proteobacteria	recombinase RecA [Rhizobium leguminosarum bv. trifolii]
RWY82162.1	Rhizobium leguminosarum	Bacteria	a-proteobacteria	recombinase RecA [Rhizobium leguminosarum]
MPY74056.1	Alphaproteobacteria bacterium	Bacteria	a-proteobacteria	recombinase RecA [Alphaproteobacteria bacterium]
WP_207257548.1	Jiella sp. CQZ9-1	Bacteria	a-proteobacteria	recombinase RecA [Jiella sp. CQZ9-1]
MBO0662762.1	Jiella sp. CQZ9-1	Bacteria	a-proteobacteria	recombinase RecA [Jiella sp. CQZ9-1]
[truncated: 27,251 more rows]

## Sheet: RadA
accession (protein) id	species	domain	phylum	product name
[truncated: 191,748 more rows]

## Sheet: Rad51-RecA
accession (protein) id	species	domain	phylum	product name
[truncated: 167,398 more rows]

[truncated: 4 more sheets: PAXNEB, GvpD, KaiC, DnaB]
