# Supplementary material for: An Adenosine Triphosphate- Dependent 5′-3′ DNA Helicase From sk1-Like Lactococcus lactis F13 Phage
Source: Front Microbiol. 2022 Mar 15;13:840219. doi: 10.3389/fmicb.2022.840219 (PMC8965321; doi:10.3389/fmicb.2022.840219)
Supplement: Supplementary Table 2 — Mass spectrometry results presented as specific peptide hits against Lactococcus lactis IL1403 (GenBank accession no.: AE005176.1) and phage F13 (GenBank accession no.: MG253653.1) protein sets. [file Table_2.XLS]

## Sheet: Gp46 vs IL1403 db
#	ID	Name	time 0			time 5 min			time 10 min			time 15 min			time 0			time 5 min			time 10 min			time 15 min
			control 1	control 2	control 3	control 1	control 2	control 3	control 1	control 2	control 3	control 1	control 2	control 3	exp1	exp2	exp3	exp1	exp2	exp3	exp1	exp2	exp3	exp1	exp2	exp3
1	Q9CED4	Fructose-bisphosphate aldolase OS=Lactococcus lactis subsp. lactis (strain IL1403) OX=272623 GN=fbaA PE=4 SV=1	11294.0 (24)	10631.0 (20)	14114.0 (25)	10272.0 (25)	7988.0 (21)	10640.0 (25)	11916.0 (23)	11146.0 (23)	15226.0 (25)	7082.0 (21)	7976.0 (21)	10873.0 (22)	2876.0 (15)	5063.0 (18)	3879.0 (18)	0	2131.0 (11)	2040.0 (10)	1959.0 (15)	2004.0 (14)	2149.0 (15)	1499.0 (11)	1209.0 (12)	2492.0 (14)
2	Q9CHS7	Enolase 1 OS=Lactococcus lactis subsp. lactis (strain IL1403) OX=272623 GN=eno1 PE=3 SV=1	1315.0 (12)	2830.0 (19)	4257.0 (23)	2034.0 (17)	1678.0 (16)	1980.0 (20)	2911.0 (19)	1511.0 (14)	4080.0 (22)	2068.0 (18)	1848.0 (16)	2764.0 (19)	8134.0 (25)	4982.0 (23)	8906.0 (27)	7596.0 (26)	7499.0 (24)	11326.0 (26)	7121.0 (23)	5949.0 (24)	11003.0 (27)	8372.0 (25)	8030.0 (26)	10362.0 (27)
3	P37283	10 kDa chaperonin OS=Lactococcus lactis subsp. lactis (strain IL1403) OX=272623 GN=groS PE=3 SV=1	4434.0 (7)	3431.0 (8)	9558.0 (11)	8315.0 (10)	5251.0 (9)	8020.0 (10)	7980.0 (10)	10787.0 (10)	9488.0 (10)	6336.0 (10)	7110.0 (9)	9944.0 (11)	2208.0 (5)	1617.0 (5)	2973.0 (8)	2743.0 (6)	1808.0 (4)	2339.0 (5)	2791.0 (6)	1917.0 (4)	2569.0 (7)	2624.0 (6)	1940.0 (5)	2591.0 (5)
4	Q9CEI0	Elongation factor Tu OS=Lactococcus lactis subsp. lactis (strain IL1403) OX=272623 GN=tuf PE=3 SV=1	2060.0 (15)	3579.0 (19)	2074.0 (10)	3053.0 (18)	4529.0 (22)	2099.0 (16)	4258.0 (22)	1638.0 (14)	2946.0 (16)	988.0 (10)	2341.0 (14)	2811.0 (19)	6132.0 (18)	7406.0 (24)	6831.0 (24)	6027.0 (21)	5992.0 (18)	7743.0 (19)	5116.0 (20)	6823.0 (20)	5071.0 (21)	5783.0 (20)	5813.0 (18)	5395.0 (22)
5	Q9CDR4	30S ribosomal protein S2 OS=Lactococcus lactis subsp. lactis (strain IL1403) OX=272623 GN=rpsB PE=3 SV=1	1718.0 (12)	1576.0 (12)	1678.0 (13)	2298.0 (15)	2643.0 (14)	1855.0 (13)	3154.0 (14)	1361.0 (11)	2630.0 (16)	2277.0 (13)	2183.0 (12)	2206.0 (12)	4517.0 (17)	6900.0 (19)	8149.0 (22)	8225.0 (20)	5044.0 (18)	5477.0 (17)	6745.0 (19)	4720.0 (17)	6244.0 (19)	4943.0 (19)	3836.0 (17)	4783.0 (17)
6	Q9CH96	Dipeptidase OS=Lactococcus lactis subsp. lactis (strain IL1403) OX=272623 GN=pepV PE=4 SV=1	4204.0 (30)	5580.0 (29)	6567.0 (33)	4273.0 (28)	3337.0 (24)	4780.0 (26)	5965.0 (31)	4806.0 (29)	6058.0 (34)	2485.0 (19)	5016.0 (30)	5194.0 (31)	2044.0 (18)	1967.0 (19)	3364.0 (20)	3039.0 (20)	1761.0 (12)	1886.0 (15)	2132.0 (17)	1222.0 (10)	2442.0 (15)	1847.0 (12)	1455.0 (12)	2228.0 (15)
7	Q9CDW5	50S ribosomal protein L2 OS=Lactococcus lactis subsp. lactis (strain IL1403) OX=272623 GN=rplB PE=3 SV=1	3196.0 (15)	3104.0 (13)	5850.0 (19)	3729.0 (15)	2249.0 (11)	4155.0 (17)	5269.0 (18)	3085.0 (13)	5073.0 (16)	3726.0 (16)	3499.0 (13)	5815.0 (17)	2368.0 (10)	2408.0 (13)	2764.0 (11)	2537.0 (12)	2309.0 (11)	3590.0 (11)	2991.0 (12)	2981.0 (9)	3227.0 (10)	2443.0 (12)	1490.0 (7)	1968.0 (9)
8	Q9CEN7	DNA-directed RNA polymerase subunit beta' OS=Lactococcus lactis subsp. lactis (strain IL1403) OX=272623 GN=rpoC PE=3 SV=2	1176.0 (23)	2787.0 (28)	1073.0 (18)	2138.0 (31)	3020.0 (39)	1299.0 (17)	5769.0 (40)	455.0 (9)	4479.0 (39)	4775.0 (36)	1500.0 (24)	2602.0 (28)	545.0 (6)	1502.0 (24)	7379.0 (57)	3658.0 (38)	1172.0 (16)	6143.0 (41)	5776.0 (44)	1423.0 (19)	5341.0 (42)	7169.0 (48)	742.0 (8)	1912.0 (25)
9	Q9CDW8	30S ribosomal protein S3 OS=Lactococcus lactis subsp. lactis (strain IL1403) OX=272623 GN=rpsC PE=3 SV=1	1837.0 (7)	1691.0 (10)	2249.0 (9)	2429.0 (9)	2501.0 (11)	1291.0 (7)	3318.0 (11)	1151.0 (6)	2598.0 (10)	2243.0 (10)	1365.0 (8)	1862.0 (9)	3657.0 (10)	3929.0 (11)	6500.0 (11)	5453.0 (11)	2425.0 (8)	4452.0 (10)	5429.0 (11)	3428.0 (9)	3754.0 (10)	4346.0 (10)	2654.0 (8)	2924.0 (9)
10	Q9CDY0	30S ribosomal protein S5 OS=Lactococcus lactis subsp. lactis (strain IL1403) OX=272623 GN=rpsE PE=3 SV=1	1554.0 (8)	1637.0 (8)	1622.0 (8)	2269.0 (9)	2280.0 (8)	1551.0 (8)	3385.0 (11)	970.0 (8)	2070.0 (9)	2705.0 (8)	1509.0 (8)	1979.0 (9)	3626.0 (8)	3112.0 (10)	5722.0 (12)	5017.0 (10)	2450.0 (8)	3959.0 (9)	4677.0 (8)	2816.0 (7)	4371.0 (9)	4048.0 (11)	2775.0 (8)	3521.0 (10)
11	P0A3J0	Chaperone protein DnaK OS=Lactococcus lactis subsp. lactis (strain IL1403) OX=272623 GN=dnaK PE=3 SV=1	80.0 (3)	106.0 (2)	121.0 (4)	-	76.0 (2)	-	504.0 (5)	-	423.0 (7)	-	-	-	3492.0 (22)	6443.0 (31)	6324.0 (26)	5885.0 (30)	3579.0 (24)	3463.0 (21)	3753.0 (23)	3326.0 (19)	3790.0 (20)	2733.0 (21)	2461.0 (17)	4010.0 (25)
12	Q9CEN6	DNA-directed RNA polymerase subunit beta OS=Lactococcus lactis subsp. lactis (strain IL1403) OX=272623 GN=rpoB PE=3 SV=1	667.0 (13)	1628.0 (21)	963.0 (14)	1616.0 (20)	2259.0 (22)	714.0 (11)	3788.0 (33)	448.0 (8)	2620.0 (24)	2500.0 (27)	672.0 (11)	1658.0 (22)	117.0 (2)	1289.0 (19)	5661.0 (37)	4961.0 (32)	1598.0 (17)	4834.0 (35)	5139.0 (33)	2142.0 (23)	5663.0 (33)	5621.0 (37)	1015.0 (16)	4392.0 (33)
13	Q9CHU7	Uncharacterized protein OS=Lactococcus lactis subsp. lactis (strain IL1403) OX=272623 GN=ygaJ PE=4 SV=1	-	-	-	-	-	-	156.0 (4)	-	-	-	-	-	1617.0 (11)	2162.0 (13)	3532.0 (13)	2048.0 (13)	2778.0 (11)	2347.0 (12)	3056.0 (12)	2211.0 (11)	2543.0 (13)	2132.0 (13)	3104.0 (15)	3074.0 (11)
14	Q9CIS2	30S ribosomal protein S4 OS=Lactococcus lactis subsp. lactis (strain IL1403) OX=272623 GN=rpsD PE=3 SV=1	2262.0 (14)	2733.0 (14)	3444.0 (15)	2748.0 (14)	2178.0 (14)	2354.0 (14)	2808.0 (18)	1419.0 (14)	3607.0 (18)	2123.0 (14)	1958.0 (14)	2444.0 (16)	1572.0 (11)	2853.0 (15)	2102.0 (12)	2685.0 (12)	1884.0 (10)	1836.0 (9)	2648.0 (12)	1558.0 (11)	1713.0 (12)	2276.0 (12)	693.0 (7)	1957.0 (12)
15	Q9CE47	50S ribosomal protein L1 OS=Lactococcus lactis subsp. lactis (strain IL1403) OX=272623 GN=rplA PE=3 SV=1	2528.0 (10)	1770.0 (8)	3150.0 (11)	1848.0 (9)	1789.0 (8)	2482.0 (12)	3952.0 (12)	2213.0 (10)	4386.0 (13)	4053.0 (11)	2671.0 (11)	4862.0 (12)	923.0 (5)	1678.0 (7)	1403.0 (5)	1152.0 (5)	708.0 (4)	1083.0 (4)	1184.0 (4)	703.0 (5)	981.0 (4)	1226.0 (5)	403.0 (3)	1123.0 (5)
16	Q9CE01	Xaa-Pro dipeptidyl-peptidase OS=Lactococcus lactis subsp. lactis (strain IL1403) OX=272623 GN=pepX PE=3 SV=1	2377.0 (23)	3650.0 (27)	3903.0 (27)	2776.0 (21)	1955.0 (18)	2948.0 (24)	3981.0 (26)	2528.0 (21)	4595.0 (29)	2458.0 (24)	3329.0 (24)	3814.0 (31)	148.0 (3)	910.0 (12)	379.0 (6)	304.0 (7)	129.0 (3)	308.0 (7)	100.0 (2)	100.0 (3)	139.0 (3)	-	431.0 (5)	269.0 (5)
17	Q9CHF3	Biotin carboxylase OS=Lactococcus lactis subsp. lactis (strain IL1403) OX=272623 GN=accC PE=4 SV=1	928.0 (13)	568.0 (6)	874.0 (11)	521.0 (6)	616.0 (6)	1067.0 (12)	1451.0 (12)	746.0 (7)	1947.0 (18)	1313.0 (12)	699.0 (8)	1755.0 (14)	2973.0 (15)	1209.0 (12)	3064.0 (18)	2669.0 (14)	1885.0 (12)	2462.0 (14)	3826.0 (16)	2668.0 (15)	2833.0 (14)	2219.0 (14)	2676.0 (13)	2181.0 (13)
18	Q9CHB8	Ribose-phosphate pyrophosphokinase 1 OS=Lactococcus lactis subsp. lactis (strain IL1403) OX=272623 GN=prs1 PE=3 SV=1	1529.0 (11)	2791.0 (16)	1626.0 (16)	1378.0 (13)	1033.0 (13)	1450.0 (13)	1907.0 (13)	2001.0 (16)	2232.0 (14)	1981.0 (13)	1707.0 (12)	2057.0 (12)	1309.0 (12)	1274.0 (12)	1833.0 (13)	1275.0 (10)	1602.0 (11)	2293.0 (13)	2165.0 (13)	1815.0 (12)	2010.0 (12)	1381.0 (10)	1010.0 (9)	2088.0 (13)
19	Q9CDW6	30S ribosomal protein S19 OS=Lactococcus lactis subsp. lactis (strain IL1403) OX=272623 GN=rpsS PE=3 SV=1	1874.0 (9)	1401.0 (7)	2265.0 (9)	2384.0 (8)	1112.0 (7)	2463.0 (8)	1994.0 (9)	1694.0 (9)	3103.0 (10)	2075.0 (8)	1374.0 (9)	2548.0 (9)	1413.0 (8)	1554.0 (9)	1321.0 (9)	1808.0 (10)	1445.0 (7)	1271.0 (7)	1585.0 (6)	1028.0 (7)	1389.0 (8)	1398.0 (7)	1250.0 (7)	1013.0 (9)
20	Q9CDW2	50S ribosomal protein L3 OS=Lactococcus lactis subsp. lactis (strain IL1403) OX=272623 GN=rplC PE=3 SV=1	1914.0 (6)	1108.0 (5)	3544.0 (12)	1959.0 (6)	1690.0 (5)	2143.0 (6)	4645.0 (10)	1227.0 (7)	4571.0 (9)	3155.0 (7)	1428.0 (5)	2028.0 (9)	567.0 (2)	991.0 (2)	597.0 (3)	1015.0 (2)	501.0 (2)	786.0 (2)	923.0 (2)	524.0 (3)	898.0 (2)	560.0 (2)	-	706.0 (2)
21	Q01462	L-lactate dehydrogenase 1 OS=Lactococcus lactis subsp. lactis (strain IL1403) OX=272623 GN=ldh1 PE=3 SV=3	1299.0 (6)	1637.0 (8)	831.0 (6)	1772.0 (7)	2452.0 (8)	1142.0 (7)	2447.0 (10)	1269.0 (6)	1476.0 (6)	2180.0 (7)	2026.0 (8)	1232.0 (7)	1110.0 (6)	1665.0 (8)	2054.0 (7)	2052.0 (6)	1718.0 (6)	1767.0 (6)	2468.0 (7)	1033.0 (6)	1753.0 (7)	1849.0 (7)	804.0 (5)	988.0 (5)
22	Q9CEE0	S-adenosylmethionine synthase OS=Lactococcus lactis subsp. lactis (strain IL1403) OX=272623 GN=metK PE=3 SV=1	255.0 (5)	543.0 (7)	618.0 (6)	1085.0 (9)	656.0 (8)	853.0 (10)	714.0 (13)	222.0 (4)	802.0 (11)	174.0 (4)	620.0 (9)	875.0 (9)	1903.0 (10)	2740.0 (12)	2502.0 (13)	2154.0 (10)	2586.0 (14)	2986.0 (14)	3461.0 (15)	3081.0 (14)	2875.0 (15)	2119.0 (10)	2878.0 (13)	2095.0 (11)
23	Q9CHA0	30S ribosomal protein S1 OS=Lactococcus lactis subsp. lactis (strain IL1403) OX=272623 GN=rpsA PE=4 SV=1	1695.0 (13)	2056.0 (12)	739.0 (8)	2179.0 (16)	2868.0 (17)	1336.0 (11)	3804.0 (19)	1214.0 (9)	2070.0 (15)	877.0 (8)	1980.0 (18)	1019.0 (10)	1184.0 (11)	2721.0 (17)	1363.0 (10)	1328.0 (12)	1298.0 (9)	1537.0 (8)	1550.0 (11)	1246.0 (7)	1521.0 (8)	1346.0 (10)	916.0 (6)	944.0 (8)
24	Q9CED2	Threonine--tRNA ligase OS=Lactococcus lactis subsp. lactis (strain IL1403) OX=272623 GN=thrS PE=3 SV=1	2040.0 (23)	1085.0 (12)	1902.0 (19)	3068.0 (29)	1349.0 (19)	2457.0 (21)	5750.0 (37)	793.0 (10)	3004.0 (24)	3953.0 (32)	2134.0 (19)	3053.0 (25)	104.0 (3)	122.0 (2)	717.0 (11)	966.0 (12)	242.0 (4)	644.0 (10)	1283.0 (16)	253.0 (3)	651.0 (9)	1251.0 (13)	525.0 (7)	326.0 (9)
25	Q9CDG1	Elongation factor G OS=Lactococcus lactis subsp. lactis (strain IL1403) OX=272623 GN=fusA PE=3 SV=1	1263.0 (14)	2678.0 (20)	947.0 (12)	2048.0 (17)	2172.0 (22)	591.0 (10)	2559.0 (23)	829.0 (13)	1883.0 (23)	285.0 (3)	832.0 (9)	992.0 (12)	1673.0 (16)	2183.0 (25)	1172.0 (13)	1668.0 (17)	1605.0 (15)	1593.0 (15)	1681.0 (15)	1599.0 (19)	1140.0 (14)	1223.0 (16)	1414.0 (13)	809.0 (12)
26	Q9CE25	Glucokinase OS=Lactococcus lactis subsp. lactis (strain IL1403) OX=272623 GN=glk PE=3 SV=1	384.0 (4)	480.0 (7)	1223.0 (4)	297.0 (5)	284.0 (4)	870.0 (7)	1477.0 (7)	515.0 (7)	2045.0 (9)	1439.0 (8)	262.0 (5)	810.0 (7)	1767.0 (9)	639.0 (7)	2115.0 (10)	1257.0 (8)	2074.0 (9)	2701.0 (11)	2823.0 (11)	2735.0 (9)	3096.0 (10)	1685.0 (8)	1551.0 (8)	2206.0 (8)
27	Q9CGH2	Fumarate reductase flavoprotein subunit OS=Lactococcus lactis subsp. lactis (strain IL1403) OX=272623 GN=frdC PE=3 SV=1	656.0 (10)	604.0 (7)	717.0 (9)	1585.0 (15)	1113.0 (13)	429.0 (6)	2702.0 (19)	248.0 (5)	839.0 (13)	763.0 (10)	540.0 (8)	630.0 (8)	1234.0 (11)	1090.0 (10)	2128.0 (17)	2370.0 (20)	1034.0 (11)	2427.0 (11)	2860.0 (15)	1379.0 (10)	2048.0 (13)	2644.0 (17)	1177.0 (10)	2056.0 (14)
28	Q9CH65	50S ribosomal protein L19 OS=Lactococcus lactis subsp. lactis (strain IL1403) OX=272623 GN=rplS PE=3 SV=1	875.0 (7)	1433.0 (9)	833.0 (8)	1133.0 (8)	1802.0 (8)	415.0 (6)	2371.0 (9)	535.0 (6)	1664.0 (8)	862.0 (8)	1063.0 (7)	808.0 (5)	1117.0 (6)	1690.0 (9)	1956.0 (9)	1974.0 (9)	827.0 (6)	1615.0 (8)	1690.0 (8)	1384.0 (7)	1602.0 (7)	2548.0 (10)	979.0 (8)	1393.0 (8)
29	P0A4A9	30S ribosomal protein S13 OS=Lactococcus lactis subsp. lactis (strain IL1403) OX=272623 GN=rpsM PE=3 SV=1	1456.0 (6)	1554.0 (6)	2251.0 (8)	1330.0 (6)	1247.0 (6)	1529.0 (7)	1945.0 (9)	1449.0 (5)	2724.0 (9)	1384.0 (6)	1265.0 (5)	1994.0 (6)	853.0 (4)	1406.0 (6)	1514.0 (6)	1187.0 (5)	720.0 (4)	871.0 (4)	865.0 (5)	662.0 (3)	1053.0 (4)	864.0 (4)	632.0 (3)	1172.0 (5)
30	Q9CDH4	Glyceraldehyde-3-phosphate dehydrogenase OS=Lactococcus lactis subsp. lactis (strain IL1403) OX=272623 GN=gapB PE=3 SV=1	769.0 (9)	649.0 (9)	1051.0 (8)	811.0 (7)	634.0 (8)	596.0 (7)	1158.0 (9)	313.0 (4)	1422.0 (8)	683.0 (7)	613.0 (9)	1023.0 (8)	1554.0 (8)	1550.0 (13)	2538.0 (13)	1875.0 (12)	1520.0 (9)	1701.0 (12)	1004.0 (10)	936.0 (9)	1526.0 (10)	1723.0 (11)	1709.0 (10)	2285.0 (12)
31	Q9CFV2	Carbamoyl-phosphate synthase large chain OS=Lactococcus lactis subsp. lactis (strain IL1403) OX=272623 GN=carB PE=3 SV=1	-	164.0 (3)	266.0 (8)	95.0 (3)	95.0 (3)	274.0 (7)	764.0 (15)	131.0 (3)	1247.0 (18)	596.0 (13)	80.0 (2)	874.0 (13)	1262.0 (14)	788.0 (11)	2252.0 (21)	986.0 (12)	1829.0 (16)	3178.0 (23)	1377.0 (11)	1936.0 (16)	2824.0 (21)	3070.0 (20)	1345.0 (12)	2774.0 (18)
32	Q7DAV2	Alpha-acetolactate synthase OS=Lactococcus lactis subsp. lactis (strain IL1403) OX=272623 GN=als PE=3 SV=1	280.0 (8)	1407.0 (16)	336.0 (6)	1792.0 (15)	1972.0 (16)	855.0 (14)	2751.0 (19)	679.0 (10)	1965.0 (16)	2458.0 (20)	1488.0 (15)	1731.0 (15)	289.0 (5)	1253.0 (17)	1192.0 (10)	1366.0 (13)	1013.0 (10)	1298.0 (15)	1187.0 (12)	774.0 (11)	1142.0 (12)	855.0 (11)	530.0 (7)	163.0 (2)
33	Q9CEK9	Asparagine--tRNA ligase OS=Lactococcus lactis subsp. lactis (strain IL1403) OX=272623 GN=asnS PE=3 SV=1	-	-	357.0 (7)	299.0 (5)	-	186.0 (4)	313.0 (5)	99.0 (2)	473.0 (6)	-	-	523.0 (6)	1326.0 (12)	1034.0 (14)	1563.0 (12)	1165.0 (9)	1125.0 (9)	2229.0 (12)	1768.0 (12)	2120.0 (15)	2156.0 (14)	1441.0 (10)	2172.0 (14)	2389.0 (12)
34	Q9CES0	ATP synthase subunit beta OS=Lactococcus lactis subsp. lactis (strain IL1403) OX=272623 GN=atpD PE=3 SV=1	-	-	83.0 (2)	125.0 (2)	285.0 (5)	-	189.0 (4)	-	256.0 (5)	-	-	197.0 (4)	1042.0 (8)	1599.0 (14)	2177.0 (15)	1579.0 (13)	1284.0 (10)	2381.0 (16)	1192.0 (12)	1665.0 (13)	1805.0 (13)	1252.0 (10)	1406.0 (9)	2100.0 (12)
35	Q9CIE9	PTS system cellobiose-specific EIIA component OS=Lactococcus lactis subsp. lactis (strain IL1403) OX=272623 GN=ptcA PE=2 SV=1	1422.0 (8)	1594.0 (7)	1926.0 (8)	1913.0 (8)	1607.0 (8)	1911.0 (10)	1573.0 (8)	1688.0 (8)	2761.0 (9)	816.0 (7)	1699.0 (9)	1731.0 (8)	514.0 (3)	1065.0 (4)	467.0 (3)	401.0 (3)	660.0 (3)	569.0 (3)	-	597.0 (4)	241.0 (2)	230.0 (2)	475.0 (3)	423.0 (2)
36	Q9CIQ1	Aminopeptidase N OS=Lactococcus lactis subsp. lactis (strain IL1403) OX=272623 GN=pepN PE=3 SV=1	-	87.0 (3)	225.0 (6)	205.0 (6)	87.0 (2)	141.0 (4)	283.0 (7)	116.0 (3)	258.0 (5)	75.0 (2)	151.0 (4)	162.0 (4)	1558.0 (19)	986.0 (15)	1629.0 (18)	1708.0 (17)	2617.0 (22)	1722.0 (17)	1823.0 (19)	2624.0 (21)	2644.0 (21)	2093.0 (16)	2463.0 (22)	1711.0 (20)
37	Q9CDR3	Aldehyde-alcohol dehydrogenase OS=Lactococcus lactis subsp. lactis (strain IL1403) OX=272623 GN=adhE PE=3 SV=1	1565.0 (17)	702.0 (13)	-	3114.0 (28)	1015.0 (16)	124.0 (3)	5057.0 (35)	94.0 (2)	635.0 (12)	2216.0 (23)	262.0 (5)	325.0 (6)	594.0 (9)	969.0 (12)	947.0 (11)	1196.0 (15)	88.0 (2)	897.0 (12)	1818.0 (20)	95.0 (2)	639.0 (9)	1560.0 (15)	-	336.0 (7)
38	Q9CDG0	30S ribosomal protein S7 OS=Lactococcus lactis subsp. lactis (strain IL1403) OX=272623 GN=rpsG PE=3 SV=1	1490.0 (7)	1482.0 (5)	2587.0 (11)	1732.0 (9)	1206.0 (5)	1939.0 (10)	1952.0 (9)	1698.0 (6)	2773.0 (10)	1232.0 (5)	1036.0 (6)	2230.0 (11)	277.0 (3)	709.0 (4)	364.0 (4)	431.0 (4)	342.0 (3)	202.0 (3)	349.0 (5)	370.0 (4)	478.0 (5)	166.0 (3)	257.0 (4)	533.0 (5)
39	P35514	Chaperone protein DnaJ OS=Lactococcus lactis subsp. lactis (strain IL1403) OX=272623 GN=dnaJ PE=3 SV=2	-	-	-	-	-	-	172.0 (3)	-	-	-	-	-	529.0 (5)	1164.0 (9)	1703.0 (10)	1312.0 (10)	742.0 (5)	1275.0 (8)	1098.0 (6)	517.0 (5)	1515.0 (8)	1207.0 (8)	679.0 (6)	1306.0 (8)
40	Q9CEI4	Putative ribose-phosphate pyrophosphokinase 2 OS=Lactococcus lactis subsp. lactis (strain IL1403) OX=272623 GN=prs2 PE=3 SV=1	464.0 (5)	1113.0 (10)	1887.0 (11)	459.0 (7)	614.0 (6)	900.0 (6)	1485.0 (9)	573.0 (6)	1421.0 (10)	560.0 (5)	813.0 (7)	1761.0 (11)	834.0 (7)	942.0 (5)	1211.0 (7)	772.0 (5)	965.0 (7)	1263.0 (10)	1094.0 (10)	749.0 (8)	1138.0 (7)	1036.0 (7)	596.0 (6)	1302.0 (8)
41	Q9CDF9	30S ribosomal protein S12 OS=Lactococcus lactis subsp. lactis (strain IL1403) OX=272623 GN=rpsL PE=3 SV=1	877.0 (6)	571.0 (3)	916.0 (6)	1197.0 (5)	2115.0 (6)	1588.0 (6)	2230.0 (7)	696.0 (5)	2596.0 (7)	1030.0 (6)	584.0 (5)	687.0 (5)	901.0 (4)	1002.0 (4)	1284.0 (6)	821.0 (5)	660.0 (4)	810.0 (4)	1057.0 (5)	556.0 (5)	850.0 (5)	405.0 (4)	124.0 (2)	337.0 (3)
42	Q9CJD6	PDH E1 component beta subunit OS=Lactococcus lactis subsp. lactis (strain IL1403) OX=272623 GN=pdhB PE=4 SV=1	110.0 (3)	548.0 (6)	53.0 (2)	196.0 (6)	505.0 (7)	264.0 (5)	613.0 (8)	768.0 (11)	839.0 (12)	819.0 (10)	227.0 (6)	416.0 (8)	847.0 (7)	1664.0 (12)	1323.0 (8)	1845.0 (11)	2266.0 (13)	1049.0 (8)	1816.0 (11)	1355.0 (11)	1522.0 (8)	1475.0 (10)	1337.0 (9)	1593.0 (9)
43	Q9CFM5	Pyrimidine-nucleoside phosphorylase OS=Lactococcus lactis subsp. lactis (strain IL1403) OX=272623 GN=pdp PE=3 SV=1	-	71.0 (2)	-	-	-	-	83.0 (2)	-	225.0 (6)	-	-	107.0 (3)	577.0 (6)	805.0 (8)	1363.0 (12)	840.0 (8)	1289.0 (10)	1825.0 (12)	1376.0 (11)	1365.0 (10)	1552.0 (13)	1290.0 (10)	1412.0 (11)	1098.0 (10)
44	Q9CDX4	50S ribosomal protein L5 OS=Lactococcus lactis subsp. lactis (strain IL1403) OX=272623 GN=rplE PE=3 SV=1	521.0 (6)	1502.0 (9)	1008.0 (9)	630.0 (8)	816.0 (10)	1232.0 (8)	1218.0 (9)	1680.0 (10)	1629.0 (11)	1864.0 (10)	1141.0 (6)	1226.0 (10)	458.0 (3)	1450.0 (9)	821.0 (9)	764.0 (6)	554.0 (5)	595.0 (4)	556.0 (6)	435.0 (5)	401.0 (6)	649.0 (6)	869.0 (5)	514.0 (5)
45	Q02522	Hypoxanthine-guanine phosphoribosyltransferase OS=Lactococcus lactis subsp. lactis (strain IL1403) OX=272623 GN=hpt PE=3 SV=1	-	208.0 (3)	441.0 (4)	214.0 (4)	75.0 (2)	181.0 (4)	287.0 (4)	-	226.0 (4)	108.0 (2)	116.0 (2)	357.0 (6)	1113.0 (7)	512.0 (6)	1705.0 (8)	1305.0 (7)	1653.0 (6)	1551.0 (6)	1476.0 (6)	1418.0 (7)	1979.0 (7)	1342.0 (5)	1807.0 (7)	1945.0 (8)
46	Q9CEJ9	50S ribosomal protein L20 OS=Lactococcus lactis subsp. lactis (strain IL1403) OX=272623 GN=rplT PE=3 SV=1	426.0 (5)	1306.0 (8)	1784.0 (10)	1145.0 (8)	859.0 (7)	1413.0 (10)	1742.0 (10)	1009.0 (6)	2131.0 (10)	1138.0 (10)	1227.0 (8)	1921.0 (10)	644.0 (5)	575.0 (5)	949.0 (9)	425.0 (3)	357.0 (4)	206.0 (3)	715.0 (6)	340.0 (3)	231.0 (4)	267.0 (2)	377.0 (3)	395.0 (4)
47	Q9CDW3	50S ribosomal protein L4 OS=Lactococcus lactis subsp. lactis (strain IL1403) OX=272623 GN=rplD PE=3 SV=1	746.0 (5)	1253.0 (5)	859.0 (6)	1104.0 (5)	1016.0 (5)	849.0 (4)	1281.0 (7)	977.0 (4)	1120.0 (6)	1025.0 (6)	931.0 (5)	943.0 (5)	584.0 (5)	888.0 (5)	1015.0 (5)	505.0 (5)	750.0 (5)	890.0 (4)	781.0 (4)	981.0 (4)	849.0 (4)	1147.0 (5)	412.0 (4)	521.0 (5)
48	Q9CFK0	Ferric uptake regulator OS=Lactococcus lactis subsp. lactis (strain IL1403) OX=272623 GN=fur PE=3 SV=1	472.0 (4)	436.0 (5)	1439.0 (7)	1279.0 (8)	1082.0 (7)	1910.0 (8)	1170.0 (7)	551.0 (7)	1431.0 (8)	1664.0 (8)	1416.0 (9)	1386.0 (9)	89.0 (2)	-	-	-	-	567.0 (3)	534.0 (3)	424.0 (2)	350.0 (2)	-	242.0 (2)	454.0 (2)
49	Q9CDW7	50S ribosomal protein L22 OS=Lactococcus lactis subsp. lactis (strain IL1403) OX=272623 GN=rplV PE=3 SV=1	330.0 (4)	550.0 (3)	377.0 (3)	951.0 (6)	574.0 (6)	326.0 (4)	1013.0 (6)	69.0 (2)	457.0 (4)	169.0 (2)	425.0 (5)	591.0 (3)	835.0 (6)	1708.0 (7)	1462.0 (7)	1355.0 (6)	827.0 (5)	1076.0 (5)	1551.0 (5)	1469.0 (6)	1322.0 (5)	810.0 (5)	693.0 (5)	1072.0 (5)
50	P37282	60 kDa chaperonin OS=Lactococcus lactis subsp. lactis (strain IL1403) OX=272623 GN=groL PE=3 SV=2	528.0 (10)	918.0 (13)	659.0 (9)	1005.0 (12)	1075.0 (16)	1320.0 (19)	2056.0 (20)	659.0 (11)	1505.0 (16)	1049.0 (15)	1448.0 (14)	1656.0 (15)	231.0 (4)	1136.0 (11)	720.0 (8)	605.0 (7)	428.0 (5)	579.0 (9)	431.0 (5)	386.0 (5)	340.0 (5)	287.0 (5)	224.0 (4)	483.0 (6)
51	Q9CFM9	Basic membrane protein A OS=Lactococcus lactis subsp. lactis (strain IL1403) OX=272623 GN=bmpA PE=3 SV=1	318.0 (5)	1420.0 (10)	306.0 (4)	727.0 (9)	831.0 (8)	359.0 (6)	985.0 (9)	431.0 (6)	582.0 (6)	310.0 (4)	860.0 (9)	448.0 (4)	217.0 (3)	920.0 (8)	1424.0 (11)	852.0 (8)	786.0 (8)	1347.0 (10)	1474.0 (11)	1210.0 (10)	1083.0 (10)	1117.0 (11)	997.0 (7)	716.0 (6)
52	Q9CJ82	Phosphoenolpyruvate-protein phosphotransferase OS=Lactococcus lactis subsp. lactis (strain IL1403) OX=272623 GN=ptsI PE=3 SV=1	617.0 (7)	1523.0 (11)	368.0 (7)	672.0 (8)	1027.0 (10)	372.0 (6)	1810.0 (11)	201.0 (5)	1037.0 (10)	-	276.0 (6)	745.0 (9)	832.0 (7)	985.0 (11)	646.0 (8)	565.0 (4)	621.0 (5)	942.0 (6)	1035.0 (6)	1020.0 (5)	1171.0 (8)	698.0 (8)	1039.0 (7)	582.0 (8)
53	Q9CGM7	Dihydroorotase OS=Lactococcus lactis subsp. lactis (strain IL1403) OX=272623 GN=pyrC PE=3 SV=2	897.0 (12)	527.0 (7)	1627.0 (14)	532.0 (8)	485.0 (6)	1305.0 (12)	762.0 (8)	319.0 (5)	2022.0 (13)	479.0 (6)	588.0 (9)	1277.0 (13)	-	-	-	-	-	148.0 (4)	-	-	133.0 (3)	-	-	-
54	Q9CEH1	Cell division protein FtsA OS=Lactococcus lactis subsp. lactis (strain IL1403) OX=272623 GN=ftsA PE=3 SV=1	474.0 (6)	363.0 (7)	203.0 (4)	391.0 (6)	717.0 (8)	447.0 (6)	1390.0 (12)	196.0 (4)	569.0 (8)	878.0 (9)	314.0 (6)	595.0 (8)	324.0 (5)	722.0 (5)	1881.0 (12)	984.0 (8)	602.0 (5)	1425.0 (9)	1167.0 (5)	838.0 (7)	1347.0 (8)	838.0 (10)	995.0 (7)	1040.0 (9)
55	Q9CDW1	30S ribosomal protein S10 OS=Lactococcus lactis subsp. lactis (strain IL1403) OX=272623 GN=rpsJ PE=3 SV=1	823.0 (4)	1315.0 (4)	1087.0 (6)	820.0 (6)	993.0 (5)	700.0 (5)	1308.0 (7)	1062.0 (6)	1160.0 (5)	1229.0 (6)	701.0 (5)	957.0 (6)	388.0 (3)	724.0 (4)	761.0 (6)	491.0 (4)	433.0 (4)	561.0 (3)	746.0 (4)	274.0 (2)	671.0 (4)	461.0 (4)	363.0 (3)	576.0 (4)
56	Q9CEW0	Alanine--tRNA ligase OS=Lactococcus lactis subsp. lactis (strain IL1403) OX=272623 GN=alaS PE=3 SV=1	229.0 (6)	401.0 (7)	156.0 (5)	394.0 (9)	543.0 (10)	113.0 (3)	1243.0 (16)	165.0 (3)	409.0 (9)	-	227.0 (4)	340.0 (6)	412.0 (8)	1229.0 (16)	1235.0 (19)	1206.0 (16)	675.0 (7)	925.0 (14)	1612.0 (20)	1066.0 (13)	1431.0 (16)	1519.0 (18)	1226.0 (15)	874.0 (10)
57	Q9CJ54	Queuine tRNA-ribosyltransferase OS=Lactococcus lactis subsp. lactis (strain IL1403) OX=272623 GN=tgt PE=3 SV=1	370.0 (6)	390.0 (6)	1613.0 (12)	596.0 (7)	344.0 (5)	1331.0 (11)	826.0 (8)	351.0 (5)	1435.0 (12)	590.0 (8)	374.0 (5)	1405.0 (10)	469.0 (5)	361.0 (6)	899.0 (6)	632.0 (5)	535.0 (4)	1308.0 (7)	1047.0 (8)	577.0 (6)	635.0 (6)	884.0 (6)	748.0 (5)	528.0 (5)
58	Q9CGA7	Citrate lyase alpha chain OS=Lactococcus lactis subsp. lactis (strain IL1403) OX=272623 GN=citF PE=4 SV=1	311.0 (8)	324.0 (6)	240.0 (5)	716.0 (10)	789.0 (10)	305.0 (6)	2487.0 (20)	-	1592.0 (16)	1078.0 (11)	319.0 (7)	1243.0 (12)	244.0 (5)	255.0 (5)	1231.0 (10)	740.0 (10)	337.0 (5)	1346.0 (13)	905.0 (8)	166.0 (4)	1092.0 (10)	1035.0 (11)	233.0 (6)	397.0 (6)
59	Q9CDG6	50S ribosomal protein L13 OS=Lactococcus lactis subsp. lactis (strain IL1403) OX=272623 GN=rplM PE=3 SV=1	537.0 (5)	1075.0 (6)	956.0 (6)	1256.0 (5)	1460.0 (7)	1058.0 (5)	1621.0 (7)	532.0 (5)	1218.0 (8)	609.0 (4)	611.0 (4)	818.0 (7)	463.0 (5)	981.0 (6)	674.0 (5)	499.0 (4)	401.0 (4)	485.0 (6)	472.0 (3)	655.0 (4)	500.0 (3)	763.0 (5)	103.0 (2)	244.0 (3)
60	Q9CDW9	50S ribosomal protein L16 OS=Lactococcus lactis subsp. lactis (strain IL1403) OX=272623 GN=rplP PE=3 SV=1	941.0 (4)	844.0 (3)	638.0 (4)	881.0 (5)	733.0 (5)	229.0 (2)	1279.0 (5)	691.0 (4)	1038.0 (4)	1148.0 (4)	477.0 (4)	603.0 (4)	363.0 (4)	793.0 (3)	1067.0 (4)	669.0 (3)	-	941.0 (3)	893.0 (3)	413.0 (3)	1036.0 (4)	696.0 (4)	163.0 (3)	696.0 (3)
61	Q9CE33	GTP-binding protein TypA/BipA OS=Lactococcus lactis subsp. lactis (strain IL1403) OX=272623 GN=typA PE=4 SV=1	546.0 (6)	1208.0 (12)	314.0 (5)	1388.0 (15)	1475.0 (15)	222.0 (7)	3019.0 (19)	184.0 (4)	1080.0 (10)	581.0 (9)	926.0 (9)	634.0 (7)	404.0 (5)	1087.0 (10)	466.0 (6)	539.0 (7)	298.0 (6)	419.0 (7)	586.0 (7)	428.0 (6)	680.0 (9)	458.0 (7)	129.0 (3)	91.0 (2)
62	P0A493	50S ribosomal protein L36 OS=Lactococcus lactis subsp. lactis (strain IL1403) OX=272623 GN=rpmJ PE=3 SV=1	321.0 (2)	148.0 (2)	798.0 (2)	512.0 (2)	356.0 (2)	476.0 (2)	698.0 (2)	300.0 (2)	501.0 (2)	537.0 (2)	376.0 (2)	752.0 (2)	804.0 (2)	679.0 (2)	823.0 (2)	744.0 (2)	779.0 (2)	1343.0 (2)	951.0 (2)	885.0 (2)	1227.0 (2)	1025.0 (2)	957.0 (2)	1051.0 (2)
63	P50918	Triosephosphate isomerase OS=Lactococcus lactis subsp. lactis (strain IL1403) OX=272623 GN=tpiA PE=1 SV=3	187.0 (3)	270.0 (4)	597.0 (4)	332.0 (4)	207.0 (3)	393.0 (5)	607.0 (4)	-	527.0 (5)	112.0 (2)	-	337.0 (3)	1079.0 (6)	1702.0 (8)	874.0 (5)	864.0 (7)	1026.0 (7)	867.0 (6)	794.0 (5)	1283.0 (6)	971.0 (6)	783.0 (6)	961.0 (6)	833.0 (5)
64	Q9CJJ1	Beta sliding clamp OS=Lactococcus lactis subsp. lactis (strain IL1403) OX=272623 GN=dnaN PE=3 SV=1	118.0 (3)	331.0 (2)	-	324.0 (4)	500.0 (3)	102.0 (2)	589.0 (7)	352.0 (4)	573.0 (7)	551.0 (7)	261.0 (4)	599.0 (6)	616.0 (4)	791.0 (5)	649.0 (3)	885.0 (5)	1138.0 (5)	907.0 (6)	1327.0 (7)	1035.0 (7)	1086.0 (6)	950.0 (4)	1160.0 (7)	1411.0 (7)
65	Q9CE10	UDP-N-acetylmuramate--L-alanine ligase OS=Lactococcus lactis subsp. lactis (strain IL1403) OX=272623 GN=murC PE=3 SV=2	721.0 (9)	356.0 (6)	547.0 (9)	1109.0 (10)	732.0 (9)	993.0 (11)	2665.0 (16)	634.0 (9)	1626.0 (17)	1084.0 (9)	974.0 (9)	1368.0 (15)	146.0 (3)	423.0 (7)	569.0 (9)	418.0 (5)	124.0 (3)	248.0 (4)	464.0 (8)	423.0 (5)	265.0 (4)	267.0 (4)	184.0 (3)	198.0 (4)
66	Q9CJ14	50S ribosomal protein L28 OS=Lactococcus lactis subsp. lactis (strain IL1403) OX=272623 GN=rpmB PE=3 SV=1	-	-	1013.0 (5)	530.0 (2)	-	636.0 (3)	435.0 (3)	-	786.0 (3)	500.0 (3)	393.0 (2)	793.0 (4)	523.0 (2)	959.0 (4)	856.0 (3)	872.0 (2)	-	645.0 (2)	684.0 (2)	661.0 (2)	676.0 (3)	427.0 (3)	539.0 (2)	663.0 (3)
67	Q9CFH5	Sugar hydrolase OS=Lactococcus lactis subsp. lactis (strain IL1403) OX=272623 GN=ypdD PE=4 SV=1	1099.0 (9)	859.0 (8)	954.0 (9)	697.0 (10)	578.0 (8)	799.0 (11)	1012.0 (12)	655.0 (8)	1205.0 (13)	644.0 (8)	711.0 (9)	1001.0 (9)	-	-	-	92.0 (2)	67.0 (2)	75.0 (2)	85.0 (2)	-	-	-	-	-
68	Q9CJD7	Dihydrolipoamide acetyltransferase component of pyruvate dehydrogenase complex OS=Lactococcus lactis subsp. lactis (strain IL1403) OX=272623 GN=pdhC PE=3 SV=1	386.0 (6)	1565.0 (12)	648.0 (6)	718.0 (8)	1140.0 (8)	672.0 (9)	1232.0 (10)	849.0 (6)	1055.0 (11)	210.0 (4)	1183.0 (9)	1371.0 (10)	325.0 (4)	787.0 (8)	259.0 (3)	276.0 (3)	584.0 (5)	-	187.0 (2)	322.0 (6)	86.0 (2)	-	402.0 (5)	162.0 (3)
69	P0C2U0	Ornithine carbamoyltransferase, catabolic OS=Lactococcus lactis subsp. lactis (strain IL1403) OX=272623 GN=arcB PE=3 SV=1	923.0 (9)	271.0 (6)	832.0 (9)	529.0 (10)	171.0 (3)	1019.0 (9)	1147.0 (12)	637.0 (8)	1046.0 (9)	89.0 (3)	554.0 (7)	1062.0 (8)	-	102.0 (2)	-	-	-	-	-	-	-	-	-	-
70	Q9CDR5	Elongation factor Ts OS=Lactococcus lactis subsp. lactis (strain IL1403) OX=272623 GN=tsf PE=3 SV=1	457.0 (5)	1536.0 (8)	451.0 (6)	733.0 (7)	1275.0 (10)	417.0 (6)	1233.0 (10)	-	824.0 (6)	-	228.0 (4)	550.0 (8)	793.0 (6)	1188.0 (7)	229.0 (4)	458.0 (5)	845.0 (7)	538.0 (3)	493.0 (4)	513.0 (6)	429.0 (3)	206.0 (3)	333.0 (3)	412.0 (4)
71	Q9CF33	Catabolite control protein A OS=Lactococcus lactis subsp. lactis (strain IL1403) OX=272623 GN=ccpA PE=1 SV=1	77.0 (2)	207.0 (4)	-	115.0 (4)	177.0 (4)	-	359.0 (6)	-	109.0 (3)	-	-	55.0 (2)	519.0 (5)	988.0 (12)	1111.0 (14)	1441.0 (14)	890.0 (9)	1126.0 (13)	585.0 (7)	768.0 (11)	867.0 (8)	746.0 (9)	666.0 (10)	1232.0 (13)
72	Q9CF79	Aspartate carbamoyltransferase OS=Lactococcus lactis subsp. lactis (strain IL1403) OX=272623 GN=pyrB PE=3 SV=1	694.0 (9)	374.0 (8)	1852.0 (17)	586.0 (8)	163.0 (4)	1351.0 (14)	638.0 (5)	126.0 (4)	1489.0 (13)	409.0 (6)	344.0 (7)	2184.0 (17)	170.0 (3)	486.0 (8)	518.0 (7)	263.0 (5)	240.0 (4)	669.0 (8)	309.0 (6)	272.0 (6)	999.0 (9)	109.0 (2)	136.0 (2)	547.0 (9)
73	Q9CDY3	DNA-directed RNA polymerase subunit alpha OS=Lactococcus lactis subsp. lactis (strain IL1403) OX=272623 GN=rpoA PE=3 SV=1	460.0 (5)	974.0 (9)	396.0 (6)	653.0 (11)	1203.0 (12)	184.0 (4)	1587.0 (12)	384.0 (5)	734.0 (8)	330.0 (5)	495.0 (6)	771.0 (7)	275.0 (5)	236.0 (5)	840.0 (9)	452.0 (5)	311.0 (6)	621.0 (9)	501.0 (8)	368.0 (6)	705.0 (9)	905.0 (10)	258.0 (4)	646.0 (8)
74	Q9CJD5	Pyruvate dehydrogenase E1 component subunit alpha OS=Lactococcus lactis subsp. lactis (strain IL1403) OX=272623 GN=pdhA PE=4 SV=1	-	69.0 (2)	-	-	340.0 (7)	-	154.0 (5)	-	75.0 (2)	-	119.0 (2)	141.0 (3)	657.0 (6)	1140.0 (9)	633.0 (8)	630.0 (5)	1584.0 (9)	370.0 (4)	621.0 (6)	778.0 (7)	689.0 (6)	1020.0 (9)	686.0 (7)	758.0 (6)
75	Q9CIY6	Inosine-5'-monophosphate dehydrogenase OS=Lactococcus lactis subsp. lactis (strain IL1403) OX=272623 GN=guaB PE=3 SV=1	108.0 (3)	1420.0 (12)	193.0 (5)	416.0 (5)	1249.0 (14)	123.0 (3)	654.0 (8)	120.0 (4)	428.0 (5)	-	916.0 (9)	160.0 (4)	570.0 (7)	1514.0 (11)	845.0 (7)	553.0 (5)	629.0 (7)	451.0 (7)	311.0 (6)	531.0 (8)	422.0 (7)	649.0 (7)	500.0 (5)	450.0 (6)
76	Q9CDX8	50S ribosomal protein L6 OS=Lactococcus lactis subsp. lactis (strain IL1403) OX=272623 GN=rplF PE=3 SV=1	398.0 (7)	834.0 (8)	341.0 (6)	853.0 (8)	1146.0 (8)	330.0 (5)	878.0 (9)	454.0 (6)	657.0 (6)	446.0 (5)	641.0 (7)	386.0 (4)	507.0 (5)	928.0 (8)	310.0 (4)	742.0 (5)	419.0 (4)	610.0 (5)	613.0 (5)	579.0 (4)	480.0 (4)	489.0 (5)	302.0 (4)	389.0 (5)
77	Q9CDX1	30S ribosomal protein S17 OS=Lactococcus lactis subsp. lactis (strain IL1403) OX=272623 GN=rpsQ PE=3 SV=1	-	-	-	-	-	-	452.0 (2)	-	689.0 (2)	-	-	-	-	-	-	-	-	-	-	-	-	-	-	-
78	Q9CED6	DUF4097 domain-containing protein OS=Lactococcus lactis subsp. lactis (strain IL1403) OX=272623 GN=ythC PE=4 SV=1	-	127.0 (3)	-	-	-	63.0 (2)	367.0 (6)	-	401.0 (5)	67.0 (2)	114.0 (2)	129.0 (2)	294.0 (4)	259.0 (4)	939.0 (11)	669.0 (9)	456.0 (8)	1160.0 (12)	826.0 (9)	1071.0 (12)	1055.0 (10)	1149.0 (12)	546.0 (9)	1036.0 (11)
79	Q9CH05	Amino acid ABC transporter substrate binding protein OS=Lactococcus lactis subsp. lactis (strain IL1403) OX=272623 GN=yjgC PE=4 SV=1	-	1111.0 (10)	244.0 (3)	210.0 (5)	603.0 (9)	-	559.0 (4)	193.0 (4)	241.0 (2)	-	213.0 (4)	-	289.0 (3)	830.0 (7)	1076.0 (8)	275.0 (4)	574.0 (6)	864.0 (5)	647.0 (6)	529.0 (5)	941.0 (7)	393.0 (4)	793.0 (7)	667.0 (6)
80	Q9CGM1	Uncharacterized protein OS=Lactococcus lactis subsp. lactis (strain IL1403) OX=272623 GN=ykiF PE=4 SV=1	560.0 (8)	331.0 (6)	721.0 (7)	743.0 (9)	276.0 (5)	1215.0 (13)	1205.0 (12)	484.0 (7)	1182.0 (11)	1238.0 (12)	491.0 (8)	774.0 (8)	-	360.0 (6)	361.0 (4)	264.0 (4)	192.0 (3)	393.0 (4)	469.0 (4)	460.0 (6)	345.0 (5)	273.0 (4)	168.0 (2)	162.0 (3)
81	Q9CIL5	D-alanine--D-alanine ligase OS=Lactococcus lactis subsp. lactis (strain IL1403) OX=272623 GN=ddl PE=3 SV=1	58.0 (2)	229.0 (4)	79.0 (3)	290.0 (5)	362.0 (5)	-	457.0 (7)	-	233.0 (6)	-	-	237.0 (6)	482.0 (5)	757.0 (7)	1249.0 (11)	379.0 (3)	615.0 (6)	683.0 (6)	965.0 (9)	636.0 (6)	964.0 (9)	697.0 (7)	808.0 (8)	527.0 (5)
82	Q9CGE6	ATP-dependent Clp protease ATP-binding subunit ClpX OS=Lactococcus lactis subsp. lactis (strain IL1403) OX=272623 GN=clpX PE=3 SV=1	-	-	-	-	65.0 (2)	-	252.0 (7)	-	-	-	-	-	457.0 (4)	608.0 (6)	668.0 (4)	441.0 (3)	592.0 (3)	759.0 (5)	507.0 (6)	325.0 (4)	519.0 (4)	596.0 (5)	740.0 (5)	843.0 (4)
83	Q9CIZ5	UDP-glucose 4-epimerase OS=Lactococcus lactis subsp. lactis (strain IL1403) OX=272623 GN=ycbD PE=4 SV=1	-	-	97.0 (3)	-	-	-	-	-	-	-	-	-	312.0 (6)	218.0 (5)	813.0 (7)	639.0 (10)	217.0 (3)	540.0 (6)	609.0 (8)	506.0 (7)	834.0 (8)	720.0 (6)	207.0 (3)	1090.0 (8)
84	Q9CGA8	Citrate (pro-3S)-lyase subunit beta OS=Lactococcus lactis subsp. lactis (strain IL1403) OX=272623 GN=citE PE=3 SV=1	94.0 (2)	308.0 (7)	228.0 (5)	264.0 (6)	160.0 (5)	78.0 (2)	420.0 (6)	-	402.0 (8)	-	-	353.0 (7)	449.0 (6)	337.0 (6)	1281.0 (8)	532.0 (6)	340.0 (5)	1014.0 (9)	768.0 (8)	388.0 (5)	1071.0 (9)	915.0 (9)	549.0 (7)	991.0 (7)
85	Q9CIP4	UDP-N-acetylglucosamine 1-carboxyvinyltransferase 2 OS=Lactococcus lactis subsp. lactis (strain IL1403) OX=272623 GN=murA2 PE=3 SV=1	-	-	-	-	-	-	85.0 (2)	-	77.0 (2)	198.0 (5)	-	-	406.0 (5)	258.0 (6)	796.0 (8)	441.0 (7)	766.0 (7)	486.0 (4)	1122.0 (12)	720.0 (10)	1124.0 (13)	462.0 (6)	502.0 (7)	285.0 (6)
86	Q9CGT6	Glutamine--fructose-6-phosphate aminotransferase [isomerizing] OS=Lactococcus lactis subsp. lactis (strain IL1403) OX=272623 GN=glmS PE=3 SV=2	-	511.0 (13)	90.0 (3)	555.0 (11)	214.0 (5)	77.0 (3)	775.0 (10)	60.0 (2)	517.0 (8)	126.0 (3)	107.0 (3)	384.0 (7)	575.0 (7)	705.0 (12)	1031.0 (15)	701.0 (8)	261.0 (3)	740.0 (9)	730.0 (11)	803.0 (9)	623.0 (9)	442.0 (8)	986.0 (9)	690.0 (7)
87	Q9CIT3	Anaerobic ribonucleoside-triphosphate reductase OS=Lactococcus lactis subsp. lactis (strain IL1403) OX=272623 GN=nrdD PE=4 SV=1	-	181.0 (3)	99.0 (3)	244.0 (6)	503.0 (8)	173.0 (4)	1871.0 (22)	-	987.0 (12)	147.0 (2)	247.0 (5)	489.0 (10)	116.0 (2)	210.0 (5)	433.0 (9)	424.0 (8)	191.0 (5)	510.0 (10)	866.0 (9)	465.0 (8)	916.0 (13)	978.0 (13)	562.0 (9)	550.0 (9)
88	Q9CGY3	Fructose-specific PTS system enzyme IIBC component OS=Lactococcus lactis subsp. lactis (strain IL1403) OX=272623 GN=fruA PE=4 SV=1	391.0 (7)	1323.0 (9)	-	295.0 (6)	1730.0 (12)	111.0 (3)	1207.0 (10)	184.0 (4)	643.0 (9)	243.0 (6)	494.0 (7)	332.0 (6)	107.0 (2)	952.0 (8)	120.0 (2)	-	177.0 (3)	-	-	182.0 (2)	80.0 (2)	-	-	-
89	Q9CI02	Enoyl-[acyl-carrier-protein] reductase [NADH] OS=Lactococcus lactis subsp. lactis (strain IL1403) OX=272623 GN=fabI PE=3 SV=1	160.0 (4)	523.0 (7)	105.0 (3)	347.0 (5)	617.0 (7)	-	1510.0 (12)	211.0 (3)	225.0 (4)	617.0 (7)	203.0 (4)	228.0 (2)	230.0 (3)	545.0 (8)	829.0 (8)	633.0 (5)	465.0 (4)	759.0 (7)	930.0 (8)	449.0 (4)	586.0 (6)	422.0 (5)	249.0 (3)	361.0 (3)
90	Q9CDY2	30S ribosomal protein S11 OS=Lactococcus lactis subsp. lactis (strain IL1403) OX=272623 GN=rpsK PE=3 SV=1	-	283.0 (2)	170.0 (2)	200.0 (2)	303.0 (2)	215.0 (2)	344.0 (2)	154.0 (2)	264.0 (2)	-	241.0 (2)	209.0 (2)	523.0 (3)	378.0 (2)	992.0 (3)	713.0 (3)	733.0 (3)	880.0 (3)	591.0 (3)	769.0 (3)	840.0 (2)	833.0 (3)	331.0 (2)	645.0 (3)
91	P0C2U4	Protein RecA, chromosomal OS=Lactococcus lactis subsp. lactis (strain IL1403) OX=272623 GN=recA PE=3 SV=1	241.0 (6)	815.0 (11)	78.0 (2)	719.0 (8)	963.0 (11)	51.0 (2)	1973.0 (13)	183.0 (5)	450.0 (8)	713.0 (7)	536.0 (9)	81.0 (2)	345.0 (5)	573.0 (8)	500.0 (6)	261.0 (4)	291.0 (3)	397.0 (4)	483.0 (6)	393.0 (6)	316.0 (4)	599.0 (6)	347.0 (6)	186.0 (2)
92	Q9CJ41	Aspartyl/glutamyl-tRNA(Asn/Gln) amidotransferase subunit B OS=Lactococcus lactis subsp. lactis (strain IL1403) OX=272623 GN=gatB PE=3 SV=2	89.0 (2)	271.0 (6)	389.0 (6)	-	-	310.0 (6)	187.0 (5)	107.0 (2)	1445.0 (13)	264.0 (4)	-	329.0 (6)	421.0 (6)	159.0 (3)	746.0 (10)	377.0 (7)	231.0 (4)	596.0 (9)	538.0 (6)	385.0 (6)	919.0 (11)	824.0 (9)	590.0 (7)	568.0 (7)
93	Q9CFJ0	GMP synthase [glutamine-hydrolyzing] OS=Lactococcus lactis subsp. lactis (strain IL1403) OX=272623 GN=guaA PE=3 SV=1	210.0 (5)	440.0 (7)	79.0 (3)	129.0 (4)	242.0 (6)	-	771.0 (12)	-	363.0 (6)	-	-	226.0 (4)	630.0 (9)	685.0 (13)	753.0 (11)	505.0 (9)	306.0 (5)	400.0 (6)	785.0 (10)	631.0 (7)	373.0 (4)	724.0 (10)	406.0 (5)	438.0 (7)
94	O32797	Formate acetyltransferase OS=Lactococcus lactis subsp. lactis (strain IL1403) OX=272623 GN=pfl PE=3 SV=1	159.0 (4)	233.0 (5)	297.0 (7)	413.0 (8)	151.0 (4)	162.0 (4)	959.0 (13)	-	798.0 (12)	224.0 (4)	280.0 (6)	508.0 (7)	292.0 (4)	599.0 (9)	727.0 (10)	506.0 (7)	288.0 (5)	792.0 (10)	444.0 (7)	421.0 (7)	753.0 (8)	403.0 (8)	286.0 (5)	616.0 (10)
95	Q9CE93	Adenylosuccinate synthetase OS=Lactococcus lactis subsp. lactis (strain IL1403) OX=272623 GN=purA PE=3 SV=1	228.0 (4)	1113.0 (9)	73.0 (2)	320.0 (6)	1376.0 (13)	240.0 (3)	1037.0 (9)	140.0 (3)	490.0 (7)	111.0 (2)	436.0 (6)	208.0 (5)	250.0 (4)	788.0 (8)	330.0 (6)	347.0 (7)	189.0 (4)	572.0 (8)	324.0 (5)	479.0 (6)	446.0 (7)	138.0 (3)	633.0 (9)	221.0 (4)
96	Q9CDM9,Q9CGS5	Single-stranded DNA-binding protein 2 OS=Lactococcus lactis subsp. lactis (strain IL1403) OX=272623 GN=ssb2 PE=3 SV=1,Single-stranded DNA-binding protein 1 OS=Lactococcus lactis subsp. lactis (strain IL1403) OX=272623 GN=ssb1 PE=3 SV=1	-	-	56.0 (2)	-	-	-	70.0 (2)	-	-	-	-	-	688.0 (6)	393.0 (3)	638.0 (5)	712.0 (5)	160.0 (4)	738.0 (6)	781.0 (6)	216.0 (3)	596.0 (5)	255.0 (4)	120.0 (2)	647.0 (5)
97	Q9CI15	Trigger factor OS=Lactococcus lactis subsp. lactis (strain IL1403) OX=272623 GN=tig PE=3 SV=1	205.0 (5)	587.0 (11)	373.0 (7)	312.0 (6)	363.0 (9)	220.0 (6)	613.0 (8)	-	569.0 (8)	-	197.0 (4)	219.0 (4)	477.0 (7)	1573.0 (15)	485.0 (7)	571.0 (6)	522.0 (7)	244.0 (5)	443.0 (6)	412.0 (7)	364.0 (5)	336.0 (7)	154.0 (2)	158.0 (3)
98	Q9CIW6	30S ribosomal protein S21 OS=Lactococcus lactis subsp. lactis (strain IL1403) OX=272623 GN=rpsU PE=3 SV=1	-	50.0 (2)	244.0 (2)	-	-	50.0 (2)	1079.0 (3)	-	1132.0 (3)	-	95.0 (2)	339.0 (3)	-	-	-	-	-	-	-	-	-	-	-	-
99	Q9CHF9	Acyl carrier protein OS=Lactococcus lactis subsp. lactis (strain IL1403) OX=272623 GN=acpP PE=3 SV=1	-	-	373.0 (2)	-	-	441.0 (2)	469.0 (2)	-	-	-	-	162.0 (2)	467.0 (2)	392.0 (2)	640.0 (2)	437.0 (2)	-	-	-	-	-	330.0 (2)	-	464.0 (2)
100	Q9CHV0	HPr kinase/phosphorylase OS=Lactococcus lactis subsp. lactis (strain IL1403) OX=272623 GN=hprK PE=3 SV=1	166.0 (2)	67.0 (2)	530.0 (9)	524.0 (6)	517.0 (7)	628.0 (8)	1074.0 (9)	314.0 (4)	597.0 (8)	1101.0 (10)	203.0 (3)	934.0 (9)	-	-	158.0 (4)	130.0 (2)	-	108.0 (3)	365.0 (6)	147.0 (2)	-	314.0 (4)	325.0 (4)	85.0 (2)
101	Q9CGY4	Tagatose-6-phosphate kinase OS=Lactococcus lactis subsp. lactis (strain IL1403) OX=272623 GN=lacC PE=3 SV=1	-	57.0 (2)	-	-	139.0 (5)	46.0 (2)	121.0 (3)	-	88.0 (2)	-	55.0 (2)	-	511.0 (6)	1061.0 (12)	463.0 (7)	589.0 (8)	794.0 (7)	447.0 (6)	370.0 (6)	620.0 (6)	450.0 (6)	255.0 (4)	774.0 (12)	616.0 (8)
102	Q9CG80	DNA topoisomerase 1 OS=Lactococcus lactis subsp. lactis (strain IL1403) OX=272623 GN=topA PE=3 SV=1	-	-	-	-	-	-	-	-	-	-	-	-	-	87.0 (2)	552.0 (6)	522.0 (7)	-	598.0 (9)	450.0 (8)	231.0 (4)	488.0 (7)	407.0 (8)	99.0 (2)	664.0 (9)
103	Q9CF31	Mid-cell-anchored protein Z OS=Lactococcus lactis subsp. lactis (strain IL1403) OX=272623 GN=yqjD PE=3 SV=1	-	-	-	-	-	-	148.0 (3)	-	-	-	-	-	207.0 (3)	207.0 (5)	590.0 (10)	409.0 (6)	649.0 (8)	477.0 (8)	381.0 (6)	277.0 (7)	450.0 (7)	620.0 (9)	242.0 (5)	576.0 (9)
104	Q9CJ45	Transcriptional regulator OS=Lactococcus lactis subsp. lactis (strain IL1403) OX=272623 GN=codY PE=3 SV=1	349.0 (4)	807.0 (8)	-	352.0 (4)	749.0 (7)	-	1144.0 (9)	243.0 (2)	263.0 (4)	620.0 (5)	149.0 (2)	181.0 (4)	202.0 (3)	463.0 (8)	407.0 (6)	348.0 (6)	305.0 (7)	467.0 (5)	267.0 (6)	331.0 (6)	249.0 (2)	377.0 (6)	304.0 (4)	242.0 (4)
105	Q9CGE7	Putative tRNA (cytidine(34)-2'-O)-methyltransferase OS=Lactococcus lactis subsp. lactis (strain IL1403) OX=272623 GN=ylgC PE=3 SV=1	-	202.0 (4)	854.0 (9)	233.0 (5)	-	502.0 (5)	597.0 (8)	116.0 (3)	1024.0 (9)	105.0 (3)	133.0 (3)	525.0 (5)	-	-	-	64.0 (2)	-	-	-	-	-	-	-	-
106	Q9CGD8	Homoserine dehydrogenase OS=Lactococcus lactis subsp. lactis (strain IL1403) OX=272623 GN=hom PE=3 SV=1	-	-	-	-	-	-	-	-	-	-	-	-	133.0 (3)	159.0 (3)	462.0 (5)	317.0 (3)	421.0 (7)	474.0 (6)	299.0 (4)	355.0 (7)	439.0 (6)	363.0 (5)	554.0 (8)	746.0 (7)
107	Q9CDJ3	ATP-grasp domain-containing protein OS=Lactococcus lactis subsp. lactis (strain IL1403) OX=272623 GN=yxbA PE=4 SV=1	-	-	-	-	-	-	393.0 (7)	-	-	-	-	-	-	-	-	-	-	-	-	-	-	-	-	-
108	Q9CDW4	50S ribosomal protein L23 OS=Lactococcus lactis subsp. lactis (strain IL1403) OX=272623 GN=rplW PE=3 SV=1	-	355.0 (4)	67.0 (2)	77.0 (2)	404.0 (4)	60.0 (2)	278.0 (4)	-	257.0 (4)	-	-	-	492.0 (5)	701.0 (7)	504.0 (7)	485.0 (6)	351.0 (4)	709.0 (8)	522.0 (7)	402.0 (5)	513.0 (7)	520.0 (6)	191.0 (4)	528.0 (7)
109	P58121	50S ribosomal protein L15 OS=Lactococcus lactis subsp. lactis (strain IL1403) OX=272623 GN=rplO PE=3 SV=1	-	165.0 (2)	665.0 (5)	82.0 (2)	317.0 (4)	-	1832.0 (9)	243.0 (2)	1397.0 (8)	-	210.0 (3)	88.0 (3)	238.0 (3)	351.0 (3)	246.0 (3)	-	91.0 (2)	-	-	126.0 (2)	-	109.0 (3)	-	80.0 (2)
110	Q9CEX6	Mannose-specific PTS system component IID OS=Lactococcus lactis subsp. lactis (strain IL1403) OX=272623 GN=ptnD PE=4 SV=1	407.0 (5)	790.0 (8)	103.0 (3)	546.0 (6)	954.0 (7)	122.0 (3)	1303.0 (7)	98.0 (2)	611.0 (6)	317.0 (6)	204.0 (3)	190.0 (3)	313.0 (4)	493.0 (5)	-	-	249.0 (4)	-	277.0 (3)	122.0 (2)	-	130.0 (2)	-	99.0 (2)
111	Q9CEC9	Uracil phosphoribosyltransferase OS=Lactococcus lactis subsp. lactis (strain IL1403) OX=272623 GN=upp PE=3 SV=1	-	125.0 (2)	-	240.0 (5)	-	-	299.0 (3)	-	151.0 (3)	77.0 (2)	187.0 (5)	56.0 (2)	464.0 (6)	751.0 (9)	810.0 (8)	660.0 (5)	499.0 (6)	392.0 (5)	306.0 (4)	354.0 (4)	561.0 (4)	494.0 (6)	145.0 (2)	751.0 (5)
112	Q9CGL7	50S ribosomal protein L21 OS=Lactococcus lactis subsp. lactis (strain IL1403) OX=272623 GN=rplU PE=3 SV=1	267.0 (2)	332.0 (3)	623.0 (3)	464.0 (2)	527.0 (2)	567.0 (4)	1072.0 (5)	221.0 (2)	860.0 (5)	327.0 (3)	496.0 (3)	366.0 (2)	231.0 (2)	178.0 (2)	242.0 (2)	198.0 (2)	-	234.0 (2)	269.0 (2)	156.0 (2)	393.0 (2)	85.0 (2)	-	271.0 (2)
113	Q9CGB2	Malate oxidoreductase OS=Lactococcus lactis subsp. lactis (strain IL1403) OX=272623 GN=mae PE=3 SV=1	273.0 (7)	173.0 (4)	118.0 (3)	709.0 (9)	380.0 (7)	186.0 (3)	1291.0 (13)	-	627.0 (8)	555.0 (9)	121.0 (3)	398.0 (5)	255.0 (4)	174.0 (4)	294.0 (5)	318.0 (3)	-	490.0 (5)	485.0 (8)	152.0 (2)	447.0 (6)	327.0 (4)	-	222.0 (5)
114	P58002	Translation initiation factor IF-2 OS=Lactococcus lactis subsp. lactis (strain IL1403) OX=272623 GN=infB PE=3 SV=1	173.0 (5)	876.0 (13)	73.0 (2)	811.0 (14)	1015.0 (14)	66.0 (2)	1486.0 (15)	108.0 (2)	248.0 (5)	120.0 (2)	252.0 (6)	-	163.0 (3)	716.0 (8)	75.0 (2)	-	97.0 (2)	-	212.0 (3)	-	128.0 (3)	-	-	69.0 (2)
115	Q9CEU2	Prephenate dehydratase OS=Lactococcus lactis subsp. lactis (strain IL1403) OX=272623 GN=pheA PE=4 SV=1	345.0 (4)	220.0 (4)	710.0 (8)	182.0 (4)	112.0 (2)	420.0 (7)	713.0 (7)	115.0 (3)	1440.0 (9)	90.0 (2)	104.0 (2)	903.0 (9)	-	-	-	-	-	269.0 (5)	264.0 (3)	243.0 (3)	279.0 (3)	137.0 (4)	-	89.0 (2)
116	P0A489	50S ribosomal protein L33 3 OS=Lactococcus lactis subsp. lactis (strain IL1403) OX=272623 GN=rpmG3 PE=3 SV=1	-	-	188.0 (3)	-	-	-	761.0 (3)	-	150.0 (2)	-	-	-	-	-	-	-	-	-	-	-	-	-	-	-
117	Q9CJ03	Polysaccharide ABC transporter ATP-binding protein OS=Lactococcus lactis subsp. lactis (strain IL1403) OX=272623 GN=rgpD PE=4 SV=1	-	143.0 (3)	-	-	161.0 (4)	-	328.0 (7)	-	165.0 (5)	94.0 (3)	-	-	-	323.0 (6)	424.0 (6)	452.0 (5)	204.0 (3)	540.0 (7)	518.0 (6)	555.0 (7)	452.0 (7)	793.0 (8)	492.0 (6)	153.0 (3)
118	P46469	ATP-dependent zinc metalloprotease FtsH OS=Lactococcus lactis subsp. lactis (strain IL1403) OX=272623 GN=ftsH PE=3 SV=1	293.0 (4)	580.0 (4)	143.0 (2)	429.0 (5)	984.0 (13)	59.0 (2)	1299.0 (16)	159.0 (2)	318.0 (6)	303.0 (4)	404.0 (4)	164.0 (3)	100.0 (2)	360.0 (7)	-	-	-	-	-	-	109.0 (3)	-	-	91.0 (2)
119	Q9CIK6	DEAD-box ATP-dependent RNA helicase CshA OS=Lactococcus lactis subsp. lactis (strain IL1403) OX=272623 GN=rheA PE=3 SV=1	-	311.0 (4)	60.0 (2)	489.0 (8)	460.0 (7)	-	1371.0 (11)	-	266.0 (5)	214.0 (4)	-	226.0 (3)	-	143.0 (3)	-	-	-	-	81.0 (2)	-	-	-	-	-
120	Q7DAU1	Lipase OS=Lactococcus lactis subsp. lactis (strain IL1403) OX=272623 GN=yscE PE=4 SV=1	410.0 (8)	428.0 (4)	372.0 (6)	489.0 (6)	497.0 (5)	239.0 (3)	440.0 (5)	307.0 (5)	693.0 (8)	336.0 (5)	212.0 (3)	473.0 (7)	-	-	-	83.0 (2)	-	-	-	-	-	-	76.0 (2)	-
121	Q9CHF7	3-oxoacyl-[acyl-carrier-protein] reductase OS=Lactococcus lactis subsp. lactis (strain IL1403) OX=272623 GN=fabG1 PE=3 SV=1	-	417.0 (4)	111.0 (2)	271.0 (5)	471.0 (8)	-	833.0 (7)	-	200.0 (4)	-	135.0 (3)	123.0 (2)	187.0 (3)	316.0 (5)	494.0 (5)	423.0 (5)	178.0 (2)	579.0 (5)	414.0 (3)	331.0 (3)	366.0 (4)	827.0 (5)	293.0 (2)	233.0 (4)
122	Q9CDH3	DUF536 domain-containing protein OS=Lactococcus lactis subsp. lactis (strain IL1403) OX=272623 GN=yxdB PE=4 SV=1	-	-	-	-	-	-	-	-	-	-	-	-	109.0 (2)	272.0 (3)	840.0 (4)	777.0 (4)	86.0 (2)	291.0 (3)	104.0 (2)	-	310.0 (2)	137.0 (2)	-	561.0 (3)
123	Q9CEX8	EIIAB-Man OS=Lactococcus lactis subsp. lactis (strain IL1403) OX=272623 GN=ptnAB PE=4 SV=1	-	468.0 (7)	-	273.0 (5)	565.0 (7)	136.0 (2)	712.0 (6)	-	313.0 (7)	-	240.0 (5)	82.0 (2)	331.0 (4)	510.0 (5)	272.0 (4)	268.0 (3)	414.0 (4)	250.0 (3)	800.0 (7)	205.0 (3)	275.0 (5)	282.0 (5)	106.0 (2)	338.0 (5)
124	Q9CES4	Glutamine ABC transporter ATP-binding protein OS=Lactococcus lactis subsp. lactis (strain IL1403) OX=272623 GN=glnQ PE=4 SV=1	194.0 (3)	471.0 (5)	357.0 (6)	302.0 (3)	568.0 (5)	228.0 (3)	636.0 (4)	58.0 (2)	734.0 (5)	162.0 (2)	405.0 (3)	533.0 (3)	408.0 (6)	472.0 (5)	275.0 (5)	258.0 (4)	220.0 (4)	331.0 (5)	260.0 (4)	283.0 (4)	283.0 (2)	254.0 (4)	236.0 (3)	216.0 (4)
125	Q9CIU0	S-ribosylhomocysteine lyase OS=Lactococcus lactis subsp. lactis (strain IL1403) OX=272623 GN=luxS PE=3 SV=1	247.0 (3)	-	810.0 (6)	243.0 (4)	60.0 (2)	407.0 (4)	416.0 (4)	-	885.0 (6)	59.0 (2)	237.0 (4)	501.0 (5)	-	91.0 (2)	-	99.0 (2)	-	-	-	-	-	-	-	-
126	Q9CJC5	ABC transporter ATP binding protein OS=Lactococcus lactis subsp. lactis (strain IL1403) OX=272623 GN=yahG PE=4 SV=1	65.0 (2)	421.0 (8)	-	313.0 (4)	676.0 (13)	-	1231.0 (18)	181.0 (2)	285.0 (4)	222.0 (5)	-	132.0 (3)	-	229.0 (5)	280.0 (4)	-	305.0 (4)	344.0 (4)	411.0 (5)	155.0 (2)	294.0 (3)	393.0 (7)	144.0 (2)	-
127	Q9CGZ5	UPF0210 protein YjhD OS=Lactococcus lactis subsp. lactis (strain IL1403) OX=272623 GN=yjhD PE=3 SV=1	-	-	-	-	-	-	-	-	-	-	-	-	149.0 (2)	115.0 (2)	605.0 (6)	145.0 (2)	305.0 (3)	740.0 (6)	295.0 (3)	425.0 (4)	600.0 (4)	361.0 (4)	151.0 (3)	144.0 (2)
128	Q9CEV9	Foldase protein PrsA OS=Lactococcus lactis subsp. lactis (strain IL1403) OX=272623 GN=prsA PE=1 SV=1	-	477.0 (4)	-	393.0 (4)	319.0 (3)	-	247.0 (3)	74.0 (2)	302.0 (4)	138.0 (4)	146.0 (3)	189.0 (4)	-	413.0 (6)	230.0 (3)	186.0 (3)	177.0 (2)	316.0 (5)	789.0 (5)	329.0 (4)	614.0 (5)	505.0 (7)	480.0 (4)	383.0 (5)
129	Q9CIY0	HD domain-containing protein OS=Lactococcus lactis subsp. lactis (strain IL1403) OX=272623 GN=yccH PE=4 SV=1	-	145.0 (2)	-	113.0 (2)	153.0 (2)	-	-	204.0 (3)	294.0 (5)	-	-	135.0 (3)	323.0 (3)	372.0 (3)	532.0 (8)	503.0 (6)	375.0 (6)	205.0 (3)	675.0 (7)	310.0 (4)	434.0 (5)	326.0 (4)	581.0 (7)	275.0 (4)
130	Q9CE80	Aspartate--tRNA ligase OS=Lactococcus lactis subsp. lactis (strain IL1403) OX=272623 GN=aspS PE=3 SV=1	196.0 (6)	494.0 (9)	144.0 (5)	444.0 (9)	296.0 (8)	155.0 (4)	1034.0 (16)	-	598.0 (12)	174.0 (4)	515.0 (10)	262.0 (5)	111.0 (3)	467.0 (8)	356.0 (6)	195.0 (5)	154.0 (4)	247.0 (5)	399.0 (8)	338.0 (5)	310.0 (5)	133.0 (3)	305.0 (5)	216.0 (4)
131	Q9CHA9	NADH dehydrogenase OS=Lactococcus lactis subsp. lactis (strain IL1403) OX=272623 GN=noxB PE=4 SV=1	216.0 (3)	512.0 (7)	228.0 (4)	328.0 (5)	729.0 (10)	-	1027.0 (11)	-	536.0 (5)	110.0 (2)	231.0 (2)	171.0 (3)	-	670.0 (8)	128.0 (2)	-	180.0 (2)	113.0 (2)	179.0 (3)	212.0 (3)	-	112.0 (2)	212.0 (2)	-
132	Q9CI75	CTP synthase OS=Lactococcus lactis subsp. lactis (strain IL1403) OX=272623 GN=pyrG PE=3 SV=1	200.0 (3)	321.0 (6)	462.0 (8)	352.0 (7)	151.0 (5)	237.0 (4)	834.0 (11)	86.0 (2)	997.0 (9)	268.0 (5)	131.0 (4)	748.0 (7)	-	349.0 (4)	158.0 (2)	-	223.0 (4)	134.0 (2)	-	214.0 (5)	-	199.0 (4)	303.0 (5)	175.0 (3)
133	P0DOB5	ATP-dependent 6-phosphofructokinase OS=Lactococcus lactis subsp. lactis (strain IL1403) OX=272623 GN=pfkA PE=3 SV=1	165.0 (2)	271.0 (3)	476.0 (6)	551.0 (9)	55.0 (2)	298.0 (5)	554.0 (10)	153.0 (2)	875.0 (7)	92.0 (2)	276.0 (4)	418.0 (5)	380.0 (3)	390.0 (3)	212.0 (4)	220.0 (3)	334.0 (3)	476.0 (8)	248.0 (3)	257.0 (2)	233.0 (3)	232.0 (3)	329.0 (3)	326.0 (3)
134	Q9CET2	Chorismate synthase OS=Lactococcus lactis subsp. lactis (strain IL1403) OX=272623 GN=aroC PE=3 SV=1	-	226.0 (5)	116.0 (3)	166.0 (5)	176.0 (4)	76.0 (3)	287.0 (6)	97.0 (3)	307.0 (7)	420.0 (8)	77.0 (2)	156.0 (4)	191.0 (3)	280.0 (6)	600.0 (8)	531.0 (7)	313.0 (5)	532.0 (7)	676.0 (9)	433.0 (7)	731.0 (7)	266.0 (3)	411.0 (6)	267.0 (4)
135	Q9CG27	UPF0154 protein YnbE OS=Lactococcus lactis subsp. lactis (strain IL1403) OX=272623 GN=ynbE PE=3 SV=1	400.0 (3)	535.0 (3)	103.0 (2)	564.0 (3)	774.0 (3)	317.0 (3)	531.0 (3)	182.0 (3)	355.0 (3)	82.0 (3)	423.0 (3)	95.0 (2)	315.0 (2)	537.0 (3)	140.0 (2)	-	219.0 (2)	-	182.0 (2)	194.0 (2)	123.0 (2)	-	-	113.0 (2)
136	Q9CHI4	Uncharacterized protein OS=Lactococcus lactis subsp. lactis (strain IL1403) OX=272623 GN=yhfC PE=4 SV=1	-	-	-	-	-	-	-	-	-	-	-	-	-	-	373.0 (2)	242.0 (2)	-	-	-	-	-	-	-	-
137	Q9CEH2	Cell division protein FtsZ OS=Lactococcus lactis subsp. lactis (strain IL1403) OX=272623 GN=ftsZ PE=3 SV=1	263.0 (6)	491.0 (9)	179.0 (4)	419.0 (9)	879.0 (12)	205.0 (5)	801.0 (11)	282.0 (4)	219.0 (6)	188.0 (4)	88.0 (3)	288.0 (4)	136.0 (2)	870.0 (8)	215.0 (4)	152.0 (2)	130.0 (2)	249.0 (3)	313.0 (4)	217.0 (3)	-	183.0 (3)	159.0 (3)	141.0 (2)
138	Q9CJD1	Tryptophan--tRNA ligase OS=Lactococcus lactis subsp. lactis (strain IL1403) OX=272623 GN=trpS PE=3 SV=1	-	-	-	114.0 (3)	140.0 (4)	-	211.0 (5)	-	140.0 (4)	-	-	-	154.0 (3)	370.0 (7)	329.0 (5)	509.0 (7)	284.0 (4)	438.0 (5)	588.0 (5)	374.0 (4)	394.0 (4)	458.0 (4)	198.0 (3)	140.0 (2)
139	Q9CEK4	Usp domain-containing protein OS=Lactococcus lactis subsp. lactis (strain IL1403) OX=272623 GN=ytaA PE=3 SV=1	-	164.0 (3)	70.0 (2)	-	349.0 (5)	-	538.0 (6)	-	180.0 (4)	229.0 (2)	143.0 (3)	-	294.0 (3)	344.0 (3)	391.0 (5)	527.0 (4)	364.0 (5)	194.0 (4)	157.0 (3)	259.0 (3)	424.0 (4)	349.0 (4)	534.0 (5)	203.0 (4)
140	Q9CGF5	dCMP deaminase OS=Lactococcus lactis subsp. lactis (strain IL1403) OX=272623 GN=dcdA PE=3 SV=1	-	-	242.0 (3)	-	-	-	-	-	-	-	-	-	-	114.0 (2)	-	-	-	469.0 (2)	232.0 (2)	481.0 (3)	-	248.0 (2)	-	-
141	Q9CJI7	Ribosome-binding ATPase YchF OS=Lactococcus lactis subsp. lactis (strain IL1403) OX=272623 GN=yyaL PE=3 SV=1	98.0 (2)	175.0 (3)	-	339.0 (7)	547.0 (9)	129.0 (3)	1243.0 (11)	152.0 (4)	112.0 (2)	110.0 (2)	-	92.0 (2)	-	395.0 (6)	-	-	-	-	-	157.0 (3)	-	-	-	-
142	Q07637	Pyruvate kinase OS=Lactococcus lactis subsp. lactis (strain IL1403) OX=272623 GN=pyk PE=3 SV=2	77.0 (3)	86.0 (2)	204.0 (3)	220.0 (5)	124.0 (3)	-	557.0 (10)	-	312.0 (5)	127.0 (2)	-	233.0 (5)	651.0 (7)	685.0 (6)	617.0 (6)	546.0 (7)	200.0 (4)	140.0 (3)	303.0 (6)	189.0 (4)	165.0 (2)	296.0 (6)	241.0 (3)	233.0 (4)
143	Q9CGW8	Ribonucleoside-diphosphate reductase OS=Lactococcus lactis subsp. lactis (strain IL1403) OX=272623 GN=nrdF PE=3 SV=1	-	-	-	132.0 (2)	68.0 (2)	-	432.0 (5)	-	116.0 (3)	200.0 (3)	260.0 (3)	236.0 (3)	-	217.0 (3)	272.0 (4)	178.0 (3)	295.0 (4)	173.0 (2)	718.0 (8)	452.0 (5)	251.0 (5)	498.0 (5)	498.0 (7)	229.0 (5)
144	Q9CII7	Lysine--tRNA ligase OS=Lactococcus lactis subsp. lactis (strain IL1403) OX=272623 GN=lysS PE=3 SV=1	131.0 (3)	241.0 (5)	126.0 (4)	252.0 (3)	147.0 (2)	288.0 (6)	380.0 (8)	-	472.0 (9)	-	103.0 (2)	492.0 (6)	250.0 (5)	548.0 (6)	357.0 (6)	249.0 (4)	365.0 (4)	231.0 (3)	285.0 (3)	279.0 (4)	302.0 (4)	304.0 (5)	-	290.0 (4)
145	Q9CGB8	Uncharacterized protein OS=Lactococcus lactis subsp. lactis (strain IL1403) OX=272623 GN=yljF PE=4 SV=1	253.0 (6)	381.0 (7)	170.0 (3)	411.0 (6)	297.0 (5)	315.0 (5)	539.0 (10)	209.0 (3)	453.0 (8)	-	111.0 (3)	434.0 (6)	-	-	86.0 (2)	104.0 (3)	-	-	-	-	-	-	-	-
146	Q9CFX6	Glycerol-3-phosphate dehydrogenase [NAD(P)+] OS=Lactococcus lactis subsp. lactis (strain IL1403) OX=272623 GN=gpsA PE=3 SV=1	-	109.0 (3)	64.0 (2)	117.0 (4)	-	-	105.0 (2)	-	-	-	-	-	238.0 (4)	443.0 (8)	282.0 (5)	297.0 (5)	502.0 (7)	464.0 (7)	451.0 (5)	433.0 (7)	344.0 (6)	310.0 (3)	286.0 (4)	181.0 (2)
147	Q9CGL5	50S ribosomal protein L27 OS=Lactococcus lactis subsp. lactis (strain IL1403) OX=272623 GN=rpmA PE=3 SV=1	-	-	292.0 (3)	203.0 (2)	-	388.0 (2)	407.0 (2)	-	500.0 (3)	-	-	233.0 (2)	117.0 (2)	-	170.0 (2)	-	-	-	-	-	-	-	-	-
148	Q9CIR6	Ribonuclease J OS=Lactococcus lactis subsp. lactis (strain IL1403) OX=272623 GN=yciH PE=3 SV=1	-	73.0 (2)	-	125.0 (3)	321.0 (7)	-	909.0 (12)	-	198.0 (6)	174.0 (4)	64.0 (2)	-	-	-	500.0 (8)	156.0 (3)	95.0 (2)	432.0 (8)	350.0 (6)	137.0 (3)	616.0 (7)	348.0 (6)	-	113.0 (2)
149	Q9CI03	3-hydroxyacyl-[acyl-carrier-protein] dehydratase FabZ OS=Lactococcus lactis subsp. lactis (strain IL1403) OX=272623 GN=fabZ1 PE=3 SV=1	158.0 (2)	195.0 (2)	-	152.0 (3)	318.0 (4)	-	306.0 (5)	108.0 (2)	159.0 (4)	91.0 (2)	135.0 (2)	-	377.0 (4)	261.0 (3)	281.0 (3)	443.0 (4)	600.0 (5)	-	449.0 (4)	636.0 (5)	201.0 (3)	168.0 (3)	530.0 (4)	157.0 (3)
150	Q9CDX7	30S ribosomal protein S8 OS=Lactococcus lactis subsp. lactis (strain IL1403) OX=272623 GN=rpsH PE=3 SV=1	94.0 (2)	447.0 (5)	232.0 (4)	146.0 (3)	260.0 (3)	190.0 (4)	405.0 (4)	229.0 (3)	303.0 (3)	-	265.0 (4)	-	326.0 (3)	632.0 (4)	348.0 (2)	-	-	218.0 (2)	258.0 (2)	-	-	271.0 (2)	-	228.0 (2)
151	Q9CDX9	50S ribosomal protein L18 OS=Lactococcus lactis subsp. lactis (strain IL1403) OX=272623 GN=rplR PE=3 SV=1	-	-	300.0 (2)	247.0 (2)	-	167.0 (2)	356.0 (2)	-	-	-	-	316.0 (3)	-	-	-	-	-	-	-	-	-	-	-	-
152	Q9CDG7	30S ribosomal protein S9 OS=Lactococcus lactis subsp. lactis (strain IL1403) OX=272623 GN=rpsI PE=3 SV=1	-	-	149.0 (2)	-	157.0 (3)	-	579.0 (5)	-	333.0 (3)	-	-	-	-	163.0 (2)	-	-	-	-	-	-	-	-	-	-
153	Q9CDX2	50S ribosomal protein L14 OS=Lactococcus lactis subsp. lactis (strain IL1403) OX=272623 GN=rplN PE=3 SV=1	-	382.0 (3)	-	310.0 (3)	519.0 (3)	102.0 (2)	506.0 (3)	-	330.0 (3)	93.0 (2)	307.0 (3)	-	-	444.0 (4)	215.0 (2)	259.0 (2)	-	-	149.0 (2)	-	196.0 (2)	139.0 (2)	-	166.0 (2)
154	Q9CEW9	Phosphate-specific transport system accessory protein PhoU OS=Lactococcus lactis subsp. lactis (strain IL1403) OX=272623 GN=phoU PE=3 SV=1	60.0 (2)	163.0 (3)	80.0 (2)	67.0 (2)	226.0 (3)	-	540.0 (6)	-	185.0 (3)	226.0 (3)	-	125.0 (2)	411.0 (6)	307.0 (5)	520.0 (8)	300.0 (4)	163.0 (3)	227.0 (5)	369.0 (4)	257.0 (4)	726.0 (8)	256.0 (4)	280.0 (4)	268.0 (3)
155	Q9CI64	DNA-binding protein HU OS=Lactococcus lactis subsp. lactis (strain IL1403) OX=272623 GN=hup PE=1 SV=1	-	272.0 (4)	116.0 (2)	223.0 (2)	531.0 (4)	137.0 (2)	584.0 (4)	151.0 (2)	328.0 (3)	-	124.0 (2)	136.0 (2)	139.0 (2)	904.0 (4)	263.0 (3)	394.0 (3)	-	-	-	-	97.0 (2)	-	147.0 (2)	91.0 (2)
156	Q9CES5	Glutamine ABC transporter permease and substrate binding protein protein OS=Lactococcus lactis subsp. lactis (strain IL1403) OX=272623 GN=glnP PE=1 SV=1	229.0 (4)	414.0 (9)	108.0 (3)	268.0 (4)	374.0 (6)	-	830.0 (8)	-	415.0 (5)	90.0 (2)	103.0 (3)	125.0 (3)	111.0 (2)	393.0 (7)	-	-	72.0 (2)	-	-	-	-	-	-	-
157	Q9CDR6	Septation ring formation regulator EzrA OS=Lactococcus lactis subsp. lactis (strain IL1403) OX=272623 GN=ezrA PE=3 SV=1	113.0 (4)	449.0 (7)	134.0 (4)	444.0 (12)	642.0 (10)	128.0 (4)	1367.0 (15)	81.0 (2)	302.0 (8)	199.0 (5)	301.0 (8)	106.0 (3)	105.0 (3)	450.0 (8)	73.0 (2)	109.0 (3)	-	-	67.0 (2)	118.0 (4)	-	115.0 (2)	319.0 (7)	67.0 (2)
158	Q9CDS1	DNA polymerase I OS=Lactococcus lactis subsp. lactis (strain IL1403) OX=272623 GN=polA PE=3 SV=1	-	-	-	-	192.0 (4)	-	348.0 (8)	-	-	-	-	-	-	-	-	-	-	-	-	-	-	-	-	-
159	Q9CF63	Ribonuclease J OS=Lactococcus lactis subsp. lactis (strain IL1403) OX=272623 GN=yqgA PE=3 SV=1	-	166.0 (3)	100.0 (2)	182.0 (4)	228.0 (4)	-	361.0 (5)	-	102.0 (2)	-	-	113.0 (2)	-	78.0 (2)	427.0 (6)	167.0 (3)	-	438.0 (8)	723.0 (8)	-	450.0 (7)	205.0 (5)	-	-
160	Q9CHE0	Methionine--tRNA ligase OS=Lactococcus lactis subsp. lactis (strain IL1403) OX=272623 GN=metG PE=3 SV=1	86.0 (3)	428.0 (7)	124.0 (4)	302.0 (5)	236.0 (5)	110.0 (2)	584.0 (10)	-	135.0 (4)	-	155.0 (3)	201.0 (4)	95.0 (2)	411.0 (9)	353.0 (6)	202.0 (4)	119.0 (2)	441.0 (8)	236.0 (4)	225.0 (4)	248.0 (5)	499.0 (8)	410.0 (7)	268.0 (5)
161	Q9CEF6	30S ribosomal protein S15 OS=Lactococcus lactis subsp. lactis (strain IL1403) OX=272623 GN=rpsO PE=3 SV=1	159.0 (2)	136.0 (2)	640.0 (6)	417.0 (5)	285.0 (3)	451.0 (6)	286.0 (4)	235.0 (2)	773.0 (6)	401.0 (3)	156.0 (2)	294.0 (4)	118.0 (3)	203.0 (3)	91.0 (3)	-	-	-	-	86.0 (2)	90.0 (2)	-	77.0 (2)	72.0 (2)
162	Q9CHS8	Ribosome hibernation promoting factor OS=Lactococcus lactis subsp. lactis (strain IL1403) OX=272623 GN=ygdA PE=3 SV=1	110.0 (2)	328.0 (3)	-	93.0 (2)	121.0 (2)	61.0 (2)	311.0 (4)	-	72.0 (2)	-	-	-	182.0 (3)	384.0 (5)	442.0 (5)	346.0 (3)	268.0 (4)	262.0 (3)	538.0 (5)	254.0 (3)	340.0 (3)	285.0 (3)	159.0 (2)	357.0 (4)
163	Q9CFX5	UTP--glucose-1-phosphate uridylyltransferase OS=Lactococcus lactis subsp. lactis (strain IL1403) OX=272623 GN=hasC PE=3 SV=1	87.0 (2)	337.0 (4)	72.0 (2)	425.0 (6)	445.0 (6)	145.0 (3)	927.0 (8)	369.0 (6)	288.0 (6)	196.0 (3)	387.0 (6)	234.0 (4)	74.0 (2)	292.0 (4)	170.0 (3)	170.0 (3)	-	203.0 (3)	159.0 (3)	152.0 (3)	222.0 (3)	112.0 (2)	-	191.0 (4)
164	Q9CI68	DegV domain-containing protein YejH OS=Lactococcus lactis subsp. lactis (strain IL1403) OX=272623 GN=yejH PE=3 SV=2	287.0 (2)	287.0 (4)	-	353.0 (8)	535.0 (6)	78.0 (2)	695.0 (6)	-	128.0 (3)	-	150.0 (4)	-	-	170.0 (4)	-	148.0 (3)	-	-	103.0 (2)	-	87.0 (2)	-	-	-
165	Q9CDP0	Uncharacterized RNA methyltransferase YwfF OS=Lactococcus lactis subsp. lactis (strain IL1403) OX=272623 GN=ywfF PE=3 SV=1	-	84.0 (2)	-	126.0 (2)	246.0 (3)	-	624.0 (7)	-	-	-	-	-	-	-	-	-	-	247.0 (3)	278.0 (3)	-	155.0 (2)	-	-	-
166	Q9CF77	Pyrimidine operon regulatory protein OS=Lactococcus lactis subsp. lactis (strain IL1403) OX=272623 GN=pyrR PE=3 SV=1	-	-	64.0 (2)	80.0 (2)	157.0 (2)	-	396.0 (5)	-	324.0 (6)	-	-	237.0 (3)	132.0 (3)	74.0 (2)	478.0 (4)	361.0 (5)	93.0 (2)	495.0 (5)	300.0 (5)	192.0 (3)	360.0 (4)	92.0 (2)	173.0 (3)	502.0 (4)
167	Q9CF85	50S ribosomal protein L31 type B OS=Lactococcus lactis subsp. lactis (strain IL1403) OX=272623 GN=rpmE2 PE=3 SV=1	-	94.0 (2)	-	131.0 (2)	-	122.0 (2)	339.0 (2)	-	192.0 (2)	-	93.0 (2)	184.0 (2)	292.0 (2)	235.0 (2)	522.0 (2)	336.0 (2)	236.0 (2)	-	-	-	382.0 (2)	266.0 (2)	-	332.0 (2)
168	Q9CDN0	30S ribosomal protein S18 OS=Lactococcus lactis subsp. lactis (strain IL1403) OX=272623 GN=rpsR PE=3 SV=1	-	-	316.0 (2)	49.0 (2)	166.0 (2)	-	380.0 (4)	-	534.0 (4)	-	-	57.0 (2)	-	-	-	-	-	-	-	-	-	-	-	-
169	Q9CFA9	Hydroxymethylglutaryl-CoA synthase OS=Lactococcus lactis subsp. lactis (strain IL1403) OX=272623 GN=hmcM PE=3 SV=1	-	-	-	-	-	-	250.0 (2)	-	-	-	-	-	-	-	-	-	-	-	-	-	-	-	-	-
170	Q9CJ85	Protein translocase subunit SecA OS=Lactococcus lactis subsp. lactis (strain IL1403) OX=272623 GN=secA PE=3 SV=1	154.0 (4)	94.0 (3)	-	132.0 (4)	553.0 (11)	-	912.0 (12)	-	68.0 (2)	-	-	102.0 (2)	152.0 (3)	414.0 (8)	81.0 (2)	-	-	123.0 (3)	268.0 (5)	142.0 (3)	160.0 (3)	310.0 (5)	-	-
171	Q9CH36	DNA gyrase subunit B OS=Lactococcus lactis subsp. lactis (strain IL1403) OX=272623 GN=gyrB PE=3 SV=1	63.0 (2)	151.0 (4)	-	263.0 (4)	256.0 (5)	-	784.0 (11)	-	52.0 (2)	155.0 (4)	-	-	-	378.0 (6)	87.0 (2)	-	-	-	-	-	-	-	-	-
172	Q9CFC7	Oxidoreductase OS=Lactococcus lactis subsp. lactis (strain IL1403) OX=272623 GN=ypjF PE=4 SV=1	-	-	-	-	-	-	-	-	-	-	-	-	262.0 (4)	150.0 (2)	-	-	363.0 (5)	188.0 (2)	171.0 (3)	405.0 (4)	206.0 (2)	197.0 (4)	234.0 (3)	-
173	Q9CHB6	Leucine--tRNA ligase OS=Lactococcus lactis subsp. lactis (strain IL1403) OX=272623 GN=leuS PE=3 SV=1	110.0 (3)	83.0 (2)	-	374.0 (6)	287.0 (7)	-	374.0 (7)	-	187.0 (6)	-	-	63.0 (2)	108.0 (2)	473.0 (6)	391.0 (6)	192.0 (4)	-	247.0 (5)	218.0 (4)	230.0 (5)	297.0 (4)	172.0 (3)	336.0 (5)	194.0 (3)
174	Q9CEI6	Polyribonucleotide nucleotidyltransferase OS=Lactococcus lactis subsp. lactis (strain IL1403) OX=272623 GN=pnp PE=3 SV=1	-	180.0 (4)	83.0 (2)	146.0 (3)	164.0 (5)	-	975.0 (13)	-	131.0 (4)	-	-	-	105.0 (2)	308.0 (6)	332.0 (6)	240.0 (3)	-	-	170.0 (3)	-	194.0 (4)	194.0 (3)	-	115.0 (2)
175	Q9CE58	Protease OS=Lactococcus lactis subsp. lactis (strain IL1403) OX=272623 GN=yugD PE=4 SV=1	-	-	-	-	165.0 (4)	-	68.0 (2)	-	-	-	-	-	-	229.0 (3)	304.0 (4)	121.0 (3)	256.0 (6)	293.0 (5)	207.0 (3)	389.0 (5)	126.0 (2)	539.0 (7)	286.0 (4)	103.0 (2)
176	Q9CDL9	Glutamine synthetase OS=Lactococcus lactis subsp. lactis (strain IL1403) OX=272623 GN=glnA PE=3 SV=1	64.0 (2)	-	189.0 (5)	258.0 (5)	-	182.0 (4)	386.0 (7)	52.0 (2)	179.0 (3)	107.0 (2)	-	325.0 (6)	417.0 (5)	337.0 (5)	316.0 (5)	208.0 (4)	-	415.0 (7)	270.0 (4)	178.0 (4)	220.0 (3)	150.0 (2)	210.0 (3)	245.0 (3)
177	Q9CIL9	Alkyl hydroperoxide reductase C OS=Lactococcus lactis subsp. lactis (strain IL1403) OX=272623 GN=ahpC PE=3 SV=1	-	-	-	-	315.0 (4)	-	-	-	167.0 (2)	-	198.0 (2)	-	164.0 (2)	379.0 (2)	203.0 (2)	-	375.0 (2)	96.0 (2)	134.0 (2)	410.0 (3)	-	-	147.0 (2)	-
178	Q9CGX0	Cell division ATP-binding protein FtsE OS=Lactococcus lactis subsp. lactis (strain IL1403) OX=272623 GN=ftsE PE=3 SV=1	122.0 (3)	291.0 (3)	-	464.0 (5)	212.0 (5)	-	680.0 (5)	78.0 (2)	161.0 (3)	255.0 (5)	234.0 (3)	-	-	-	-	115.0 (2)	94.0 (3)	-	161.0 (2)	-	-	189.0 (3)	167.0 (2)	-
179	Q9CGW7	Ribonucleoside-diphosphate reductase OS=Lactococcus lactis subsp. lactis (strain IL1403) OX=272623 GN=nrdE PE=3 SV=1	-	215.0 (4)	-	-	406.0 (8)	-	536.0 (9)	-	341.0 (9)	-	-	184.0 (4)	-	224.0 (6)	60.0 (2)	-	101.0 (3)	-	289.0 (7)	168.0 (4)	-	183.0 (5)	103.0 (3)	171.0 (4)
180	Q9CI77	UPF0340 protein LL0489 OS=Lactococcus lactis subsp. lactis (strain IL1403) OX=272623 GN=yeiF PE=3 SV=1	264.0 (4)	123.0 (3)	393.0 (4)	190.0 (3)	158.0 (3)	228.0 (4)	249.0 (3)	157.0 (2)	353.0 (4)	140.0 (3)	275.0 (4)	220.0 (3)	-	-	-	-	-	-	-	-	-	-	-	-
181	Q9CHJ6	Uncharacterized protein OS=Lactococcus lactis subsp. lactis (strain IL1403) OX=272623 GN=yheB PE=4 SV=1	-	-	-	-	-	-	-	-	-	-	-	-	131.0 (3)	-	463.0 (9)	99.0 (3)	-	262.0 (5)	210.0 (5)	145.0 (3)	351.0 (5)	249.0 (5)	142.0 (2)	236.0 (4)
182	Q9CDU7	Zinc ABC transporter ATP binding protein OS=Lactococcus lactis subsp. lactis (strain IL1403) OX=272623 GN=zitQ PE=4 SV=1	-	-	347.0 (3)	229.0 (5)	111.0 (2)	325.0 (6)	-	-	147.0 (3)	-	-	206.0 (4)	-	-	-	-	-	-	-	-	-	-	-	-
183	Q9CIL2	Oligopeptide ABC transporter substrate binding protein OS=Lactococcus lactis subsp. lactis (strain IL1403) OX=272623 GN=optA PE=3 SV=1	94.0 (2)	76.0 (2)	-	152.0 (2)	120.0 (3)	-	242.0 (6)	58.0 (2)	94.0 (2)	-	223.0 (3)	-	92.0 (2)	200.0 (3)	327.0 (6)	142.0 (3)	101.0 (2)	479.0 (7)	332.0 (5)	373.0 (5)	333.0 (5)	475.0 (6)	284.0 (4)	319.0 (6)
184	Q9CI17	UDP-N-acetylglucosamine 1-carboxyvinyltransferase 1 OS=Lactococcus lactis subsp. lactis (strain IL1403) OX=272623 GN=murA1 PE=3 SV=1	117.0 (3)	135.0 (3)	170.0 (3)	336.0 (6)	246.0 (5)	82.0 (2)	579.0 (5)	-	400.0 (7)	78.0 (2)	124.0 (2)	235.0 (2)	-	304.0 (7)	320.0 (5)	364.0 (5)	102.0 (2)	279.0 (5)	121.0 (2)	-	322.0 (3)	117.0 (2)	105.0 (2)	196.0 (3)
185	Q9CDM8	30S ribosomal protein S6 OS=Lactococcus lactis subsp. lactis (strain IL1403) OX=272623 GN=rpsF PE=3 SV=1	199.0 (2)	370.0 (4)	99.0 (2)	-	345.0 (4)	-	165.0 (2)	-	134.0 (2)	-	133.0 (2)	-	292.0 (3)	514.0 (5)	108.0 (2)	295.0 (3)	276.0 (3)	89.0 (2)	151.0 (3)	206.0 (4)	153.0 (3)	235.0 (3)	393.0 (5)	124.0 (2)
186	Q9CJ16	DhaL domain-containing protein OS=Lactococcus lactis subsp. lactis (strain IL1403) OX=272623 GN=ybjJ PE=4 SV=1	-	111.0 (3)	-	-	62.0 (2)	-	98.0 (2)	-	-	-	-	-	-	-	267.0 (5)	219.0 (3)	-	288.0 (5)	430.0 (4)	220.0 (4)	328.0 (6)	256.0 (4)	154.0 (3)	250.0 (4)
187	Q9CG42	50S ribosomal protein L7/L12 OS=Lactococcus lactis subsp. lactis (strain IL1403) OX=272623 GN=rplL PE=3 SV=1	171.0 (2)	125.0 (2)	195.0 (4)	94.0 (2)	110.0 (2)	90.0 (2)	490.0 (6)	144.0 (4)	206.0 (3)	-	225.0 (4)	266.0 (4)	258.0 (5)	448.0 (5)	460.0 (5)	156.0 (3)	167.0 (3)	167.0 (3)	129.0 (2)	314.0 (4)	215.0 (3)	157.0 (3)	182.0 (3)	371.0 (5)
188	Q9CEU5	30S ribosomal protein S20 OS=Lactococcus lactis subsp. lactis (strain IL1403) OX=272623 GN=rpsT PE=3 SV=1	-	-	-	-	-	-	253.0 (2)	-	187.0 (2)	-	-	-	-	-	-	-	-	-	-	-	-	-	-	-
189	Q9CE12	Arginine--tRNA ligase OS=Lactococcus lactis subsp. lactis (strain IL1403) OX=272623 GN=argS PE=3 SV=1	-	282.0 (5)	-	-	271.0 (7)	-	356.0 (8)	-	129.0 (3)	-	-	112.0 (3)	287.0 (5)	376.0 (8)	100.0 (2)	-	156.0 (3)	331.0 (4)	284.0 (5)	220.0 (3)	176.0 (3)	117.0 (2)	204.0 (3)	97.0 (2)
190	Q9CED1	ATP-cone domain-containing protein OS=Lactococcus lactis subsp. lactis (strain IL1403) OX=272623 GN=ytjA PE=4 SV=1	-	-	-	-	-	-	-	-	-	-	-	-	-	-	124.0 (2)	-	-	180.0 (2)	289.0 (3)	-	251.0 (3)	249.0 (2)	-	-
191	Q9CJC2	Usp domain-containing protein OS=Lactococcus lactis subsp. lactis (strain IL1403) OX=272623 GN=yahB PE=3 SV=1	-	-	160.0 (2)	199.0 (3)	76.0 (2)	73.0 (2)	86.0 (2)	-	140.0 (2)	-	-	64.0 (2)	260.0 (5)	644.0 (6)	298.0 (4)	256.0 (2)	288.0 (6)	269.0 (6)	241.0 (4)	312.0 (3)	265.0 (4)	-	197.0 (4)	97.0 (2)
192	Q9CDZ9	Amino acid ABC transporter substrate binding protein OS=Lactococcus lactis subsp. lactis (strain IL1403) OX=272623 GN=yvdF PE=4 SV=1	-	-	-	151.0 (3)	94.0 (2)	-	222.0 (3)	-	126.0 (3)	-	-	-	133.0 (2)	168.0 (3)	176.0 (3)	142.0 (2)	225.0 (3)	280.0 (5)	284.0 (3)	305.0 (3)	-	266.0 (4)	450.0 (5)	246.0 (4)
193	Q9CDT0	Uncharacterized protein OS=Lactococcus lactis subsp. lactis (strain IL1403) OX=272623 GN=ywaB PE=3 SV=1	141.0 (2)	-	-	384.0 (2)	-	-	314.0 (2)	-	-	-	157.0 (2)	161.0 (2)	-	149.0 (2)	-	-	-	-	-	-	-	-	-	-
194	Q9CIM0	2,3-bisphosphoglycerate-dependent phosphoglycerate mutase OS=Lactococcus lactis subsp. lactis (strain IL1403) OX=272623 GN=gpmA PE=3 SV=1	-	241.0 (2)	263.0 (2)	288.0 (2)	166.0 (2)	246.0 (2)	275.0 (2)	-	308.0 (2)	-	165.0 (2)	255.0 (2)	136.0 (2)	298.0 (2)	-	-	89.0 (2)	-	-	-	-	-	-	84.0 (2)
195	Q9CG41	50S ribosomal protein L10 OS=Lactococcus lactis subsp. lactis (strain IL1403) OX=272623 GN=rplJ PE=3 SV=1	170.0 (3)	296.0 (4)	135.0 (3)	137.0 (3)	258.0 (3)	144.0 (3)	356.0 (6)	-	236.0 (5)	198.0 (4)	120.0 (3)	424.0 (4)	-	241.0 (3)	-	-	-	143.0 (2)	200.0 (2)	-	-	-	-	179.0 (2)
196	Q9CE78	Histidine--tRNA ligase OS=Lactococcus lactis subsp. lactis (strain IL1403) OX=272623 GN=hisS PE=3 SV=1	-	147.0 (3)	-	181.0 (6)	200.0 (4)	-	289.0 (8)	-	-	122.0 (3)	97.0 (3)	-	-	339.0 (7)	286.0 (6)	200.0 (4)	-	137.0 (2)	295.0 (5)	190.0 (3)	271.0 (4)	242.0 (4)	222.0 (4)	-
197	Q9CDP6	Valine--tRNA ligase OS=Lactococcus lactis subsp. lactis (strain IL1403) OX=272623 GN=valS PE=3 SV=1	-	-	-	-	-	-	-	-	-	-	-	-	176.0 (3)	337.0 (6)	175.0 (4)	160.0 (3)	-	279.0 (5)	198.0 (5)	205.0 (5)	140.0 (3)	72.0 (2)	346.0 (7)	270.0 (4)
198	Q9CGA9	Citrate lyase acyl carrier protein OS=Lactococcus lactis subsp. lactis (strain IL1403) OX=272623 GN=citD PE=3 SV=1	-	-	-	-	-	-	-	-	-	-	-	-	227.0 (2)	-	-	265.0 (2)	-	-	-	160.0 (2)	257.0 (3)	162.0 (2)	-	206.0 (2)
199	Q9CDY4	50S ribosomal protein L17 OS=Lactococcus lactis subsp. lactis (strain IL1403) OX=272623 GN=rplQ PE=3 SV=1	-	152.0 (2)	216.0 (3)	94.0 (2)	212.0 (3)	64.0 (2)	484.0 (3)	191.0 (3)	444.0 (4)	-	-	-	169.0 (2)	625.0 (3)	276.0 (3)	307.0 (3)	157.0 (3)	-	64.0 (2)	62.0 (2)	155.0 (3)	102.0 (3)	120.0 (2)	133.0 (2)
200	Q9CHV6	Methionine aminopeptidase OS=Lactococcus lactis subsp. lactis (strain IL1403) OX=272623 GN=pepM PE=3 SV=1	-	-	-	-	-	-	-	-	-	-	-	-	161.0 (3)	132.0 (2)	-	-	274.0 (2)	213.0 (3)	154.0 (2)	-	362.0 (3)	-	129.0 (2)	255.0 (3)
201	Q9CJ33	Uncharacterized protein OS=Lactococcus lactis subsp. lactis (strain IL1403) OX=272623 GN=ybhE PE=4 SV=1	185.0 (4)	430.0 (5)	172.0 (3)	74.0 (2)	76.0 (3)	176.0 (5)	237.0 (4)	135.0 (4)	382.0 (6)	-	-	214.0 (4)	-	-	-	-	-	-	-	-	-	-	-	-
202	Q9CF37	Thioredoxin OS=Lactococcus lactis subsp. lactis (strain IL1403) OX=272623 GN=trxA PE=3 SV=1	-	-	-	-	-	-	-	-	-	-	-	-	-	337.0 (2)	-	134.0 (2)	-	-	150.0 (2)	-	-	-	-	-
203	Q9CHF1	Acetyl-CoA carboxytransferase OS=Lactococcus lactis subsp. lactis (strain IL1403) OX=272623 GN=accA PE=4 SV=1	-	151.0 (4)	-	94.0 (2)	129.0 (3)	-	355.0 (5)	-	-	-	-	71.0 (2)	300.0 (4)	306.0 (4)	466.0 (6)	234.0 (3)	192.0 (3)	167.0 (4)	195.0 (3)	177.0 (4)	247.0 (5)	104.0 (3)	123.0 (3)	207.0 (3)
204	Q9CHK2	1,4-dihydroxy-2-naphthoyl-CoA synthase OS=Lactococcus lactis subsp. lactis (strain IL1403) OX=272623 GN=menB PE=3 SV=1	58.0 (2)	371.0 (7)	-	201.0 (4)	157.0 (4)	-	266.0 (4)	-	173.0 (3)	-	108.0 (3)	-	-	168.0 (3)	262.0 (3)	113.0 (2)	90.0 (2)	267.0 (5)	208.0 (4)	360.0 (5)	190.0 (4)	241.0 (4)	269.0 (5)	-
205	Q9CF56	Transketolase OS=Lactococcus lactis subsp. lactis (strain IL1403) OX=272623 GN=tkt PE=3 SV=1	-	-	58.0 (2)	-	-	-	116.0 (3)	-	78.0 (2)	-	-	-	-	430.0 (6)	-	244.0 (5)	172.0 (3)	151.0 (3)	-	289.0 (6)	84.0 (2)	96.0 (2)	441.0 (7)	312.0 (5)
206	Q9CE84	tRNA-dihydrouridine synthase OS=Lactococcus lactis subsp. lactis (strain IL1403) OX=272623 GN=yudI PE=3 SV=1	-	-	-	-	-	-	-	-	-	-	-	-	-	-	147.0 (3)	123.0 (2)	142.0 (3)	270.0 (5)	277.0 (5)	198.0 (4)	220.0 (3)	159.0 (3)	-	294.0 (5)
207	Q9CE53	Copper homeostasis protein CutC OS=Lactococcus lactis subsp. lactis (strain IL1403) OX=272623 GN=yuhE PE=3 SV=1	-	-	-	-	-	-	-	-	-	-	-	-	309.0 (3)	219.0 (2)	105.0 (2)	422.0 (3)	177.0 (2)	257.0 (4)	166.0 (3)	209.0 (4)	87.0 (2)	82.0 (2)	-	-
208	Q9CER1	ABC transporter ATP binding protein OS=Lactococcus lactis subsp. lactis (strain IL1403) OX=272623 GN=ysdB PE=4 SV=1	-	-	-	-	-	-	-	-	-	-	-	-	-	106.0 (2)	171.0 (2)	159.0 (2)	218.0 (3)	308.0 (4)	397.0 (5)	231.0 (4)	185.0 (2)	162.0 (2)	175.0 (3)	118.0 (2)
209	Q9CHF4	3-hydroxyacyl-[acyl-carrier-protein] dehydratase FabZ OS=Lactococcus lactis subsp. lactis (strain IL1403) OX=272623 GN=fabZ2 PE=3 SV=1	-	-	-	237.0 (3)	207.0 (5)	-	219.0 (5)	-	-	-	80.0 (2)	-	258.0 (4)	250.0 (3)	219.0 (4)	207.0 (3)	226.0 (3)	134.0 (2)	231.0 (4)	293.0 (3)	151.0 (3)	118.0 (2)	251.0 (4)	160.0 (2)
210	Q9CG88	tRNA uridine(34) hydroxylase OS=Lactococcus lactis subsp. lactis (strain IL1403) OX=272623 GN=trhO PE=3 SV=1	-	-	-	-	69.0 (2)	-	-	-	-	-	85.0 (3)	-	-	394.0 (6)	-	-	217.0 (5)	-	-	280.0 (4)	-	-	168.0 (3)	-
211	Q9CGE2	Dihydropteroate pyrophosphorylase OS=Lactococcus lactis subsp. lactis (strain IL1403) OX=272623 GN=folP PE=3 SV=1	-	-	-	-	-	-	140.0 (4)	-	-	-	-	-	167.0 (3)	-	183.0 (4)	78.0 (2)	363.0 (6)	186.0 (4)	387.0 (6)	310.0 (6)	96.0 (2)	300.0 (6)	87.0 (2)	105.0 (3)
212	Q9CF36	Endonuclease MutS2 OS=Lactococcus lactis subsp. lactis (strain IL1403) OX=272623 GN=mutS2 PE=3 SV=1	-	-	-	-	-	-	199.0 (5)	-	-	-	-	-	-	-	-	-	-	-	-	-	-	-	-	-
213	Q9CIK7	Peptide chain release factor 3 OS=Lactococcus lactis subsp. lactis (strain IL1403) OX=272623 GN=prfC PE=3 SV=1	-	-	-	64.0 (2)	107.0 (3)	-	424.0 (9)	-	-	-	-	-	-	-	-	-	-	-	-	-	-	-	-	-
214	Q9KIF7	Glycine betaine transport ATP-binding protein OpuAA OS=Lactococcus lactis subsp. lactis (strain IL1403) OX=272623 GN=opuAA PE=3 SV=1	-	-	-	-	112.0 (2)	-	152.0 (4)	213.0 (4)	-	-	83.0 (2)	-	110.0 (2)	381.0 (2)	187.0 (2)	173.0 (3)	192.0 (3)	126.0 (2)	283.0 (3)	396.0 (3)	243.0 (3)	266.0 (3)	138.0 (3)	113.0 (2)
215	Q9CID5	Trehalose 6-phosphate phosphorylase OS=Lactococcus lactis subsp. lactis (strain IL1403) OX=272623 GN=trePP PE=1 SV=3	-	-	-	-	-	-	-	-	-	-	-	-	-	-	210.0 (4)	-	-	249.0 (6)	-	182.0 (3)	276.0 (5)	-	72.0 (2)	-
216	Q04506	RNA polymerase sigma factor SigA OS=Lactococcus lactis subsp. lactis (strain IL1403) OX=272623 GN=sigA PE=3 SV=2	-	-	-	-	-	-	201.0 (2)	-	-	-	-	-	-	305.0 (5)	-	-	-	-	-	177.0 (4)	-	102.0 (2)	-	-
217	Q9CHB0	NADH dehydrogenase OS=Lactococcus lactis subsp. lactis (strain IL1403) OX=272623 GN=noxA PE=4 SV=1	-	-	-	-	-	-	223.0 (4)	-	-	-	-	-	-	-	-	-	-	198.0 (2)	182.0 (3)	-	245.0 (2)	-	132.0 (2)	-
218	Q9CEI5	Uncharacterized protein OS=Lactococcus lactis subsp. lactis (strain IL1403) OX=272623 GN=ytcC PE=4 SV=1	-	-	-	-	-	-	205.0 (3)	-	-	-	-	-	220.0 (3)	100.0 (2)	-	139.0 (2)	111.0 (2)	213.0 (3)	336.0 (4)	-	161.0 (2)	194.0 (3)	301.0 (3)	167.0 (2)
219	Q9CEC1	HD_domain domain-containing protein OS=Lactococcus lactis subsp. lactis (strain IL1403) OX=272623 GN=yuaA PE=4 SV=1	-	-	-	-	-	-	-	-	-	-	-	-	-	114.0 (3)	-	-	-	-	314.0 (3)	-	193.0 (3)	145.0 (2)	-	208.0 (2)
220	Q9CDK9	DNA mismatch repair protein MutS OS=Lactococcus lactis subsp. lactis (strain IL1403) OX=272623 GN=mutS PE=3 SV=1	-	-	-	-	-	-	-	-	-	-	-	-	-	-	199.0 (4)	100.0 (2)	96.0 (2)	277.0 (6)	181.0 (4)	271.0 (3)	384.0 (8)	129.0 (3)	115.0 (3)	-
221	Q9CG00	Uncharacterized protein OS=Lactococcus lactis subsp. lactis (strain IL1403) OX=272623 GN=yneF PE=4 SV=1	-	-	457.0 (5)	89.0 (2)	-	-	170.0 (2)	91.0 (2)	202.0 (3)	-	144.0 (3)	199.0 (3)	-	-	-	-	-	-	-	-	-	-	-	-
222	Q9CJ07	dTDP-4-dehydrorhamnose reductase OS=Lactococcus lactis subsp. lactis (strain IL1403) OX=272623 GN=rmlC PE=3 SV=1	-	239.0 (3)	-	-	150.0 (2)	-	392.0 (2)	-	-	-	-	-	-	107.0 (2)	132.0 (2)	-	-	-	-	-	135.0 (2)	-	-	-
223	Q9CHS9	ATP-dependent protease ATP-binding subunit OS=Lactococcus lactis subsp. lactis (strain IL1403) OX=272623 GN=clpC PE=3 SV=1	-	67.0 (2)	-	193.0 (4)	240.0 (5)	-	311.0 (8)	-	-	-	-	-	-	149.0 (3)	-	-	-	-	-	-	-	-	-	-
224	Q9CGJ4	NH(3)-dependent NAD(+) synthetase OS=Lactococcus lactis subsp. lactis (strain IL1403) OX=272623 GN=nadE PE=3 SV=1	56.0 (2)	295.0 (6)	-	318.0 (7)	272.0 (4)	-	347.0 (5)	98.0 (2)	155.0 (2)	-	-	-	84.0 (2)	234.0 (4)	231.0 (4)	202.0 (4)	159.0 (3)	160.0 (3)	270.0 (4)	143.0 (3)	136.0 (3)	-	130.0 (2)	140.0 (2)
225	Q9CEP8	Uncharacterized protein OS=Lactococcus lactis subsp. lactis (strain IL1403) OX=272623 GN=yseF PE=3 SV=1	-	95.0 (3)	-	-	79.0 (2)	-	180.0 (4)	-	-	-	71.0 (2)	-	-	81.0 (2)	100.0 (2)	-	132.0 (2)	126.0 (3)	291.0 (5)	410.0 (5)	260.0 (3)	-	449.0 (5)	-
226	Q9CIY9	LPS biosynthesis protein OS=Lactococcus lactis subsp. lactis (strain IL1403) OX=272623 GN=ycbJ PE=4 SV=1	-	-	-	-	-	-	299.0 (5)	-	98.0 (3)	116.0 (3)	-	-	-	-	110.0 (3)	-	115.0 (3)	120.0 (2)	203.0 (4)	92.0 (2)	151.0 (3)	633.0 (8)	197.0 (4)	135.0 (3)
227	Q9CJJ2	Chromosomal replication initiator protein DnaA OS=Lactococcus lactis subsp. lactis (strain IL1403) OX=272623 GN=dnaA PE=3 SV=1	-	121.0 (2)	-	148.0 (4)	356.0 (7)	-	461.0 (7)	-	72.0 (2)	203.0 (4)	94.0 (2)	171.0 (3)	-	173.0 (3)	71.0 (2)	-	-	80.0 (2)	280.0 (6)	100.0 (3)	179.0 (4)	381.0 (7)	-	132.0 (3)
228	Q9CEY1	Cytidylate kinase OS=Lactococcus lactis subsp. lactis (strain IL1403) OX=272623 GN=cmk PE=3 SV=1	-	-	-	-	-	-	188.0 (5)	-	-	-	-	-	-	-	-	-	-	-	-	-	-	-	-	-
229	Q9CJD8	Dihydrolipoyl dehydrogenase OS=Lactococcus lactis subsp. lactis (strain IL1403) OX=272623 GN=pdhD PE=3 SV=1	-	157.0 (3)	-	-	207.0 (5)	-	229.0 (3)	-	112.0 (2)	-	182.0 (4)	-	-	267.0 (6)	-	-	151.0 (2)	-	-	-	-	-	-	-
230	Q9CH00	Ribonuclease R 1 OS=Lactococcus lactis subsp. lactis (strain IL1403) OX=272623 GN=rnr1 PE=3 SV=1	-	-	-	-	-	-	253.0 (7)	-	119.0 (3)	-	-	-	-	-	-	-	-	-	-	-	-	-	-	-
231	Q9CG57	Phospho-2-dehydro-3-deoxyheptonate aldolase OS=Lactococcus lactis subsp. lactis (strain IL1403) OX=272623 GN=aroH PE=3 SV=1	-	66.0 (2)	-	86.0 (2)	255.0 (4)	-	342.0 (4)	-	172.0 (3)	-	98.0 (2)	225.0 (4)	-	-	293.0 (4)	-	-	186.0 (5)	234.0 (3)	-	81.0 (2)	-	-	-
232	Q9CIY5	GTP-binding protein OS=Lactococcus lactis subsp. lactis (strain IL1403) OX=272623 GN=yqeL PE=4 SV=1	-	85.0 (3)	-	91.0 (3)	139.0 (4)	-	591.0 (9)	-	54.0 (2)	-	-	-	-	140.0 (3)	-	-	-	-	-	-	-	-	-	-
233	Q9CGB9	Uncharacterized RNA methyltransferase YljE OS=Lactococcus lactis subsp. lactis (strain IL1403) OX=272623 GN=yljE PE=3 SV=1	-	-	-	-	-	-	183.0 (5)	-	-	-	-	-	-	-	-	-	-	-	-	-	-	-	-	-
234	Q9CHD9	Uncharacterized protein OS=Lactococcus lactis subsp. lactis (strain IL1403) OX=272623 GN=yiaA PE=4 SV=1	-	-	-	-	-	-	-	-	-	-	-	-	170.0 (2)	246.0 (2)	304.0 (3)	-	113.0 (2)	-	-	-	-	-	139.0 (2)	120.0 (2)
235	Q9CI09	ATP-dependent Clp protease ATP-binding subunit ClpE OS=Lactococcus lactis subsp. lactis (strain IL1403) OX=272623 GN=clpE PE=3 SV=1	-	132.0 (4)	-	-	149.0 (4)	-	345.0 (5)	-	-	-	-	-	-	98.0 (2)	-	-	-	-	-	-	-	-	-	-
236	Q9CHT6	Single-stranded-DNA-specific exonuclease RecJ OS=Lactococcus lactis subsp. lactis (strain IL1403) OX=272623 GN=recJ PE=3 SV=1	-	-	-	-	-	-	179.0 (5)	-	-	149.0 (3)	-	-	-	-	-	-	-	-	229.0 (4)	-	-	367.0 (7)	72.0 (2)	73.0 (2)
237	Q9CEJ7	Translation initiation factor IF-3 OS=Lactococcus lactis subsp. lactis (strain IL1403) OX=272623 GN=infC PE=3 SV=1	-	-	-	-	-	-	178.0 (4)	-	-	-	-	-	-	-	-	-	-	-	-	-	-	-	-	-
238	Q9CHN4	Transcription antitermination protein NusB OS=Lactococcus lactis subsp. lactis (strain IL1403) OX=272623 GN=nusB PE=3 SV=2	-	-	-	-	118.0 (2)	-	297.0 (4)	-	-	107.0 (2)	-	-	-	-	-	-	-	188.0 (3)	-	-	-	-	-	-
239	Q9CGJ6	Nicotinate phosphoribosyltransferase OS=Lactococcus lactis subsp. lactis (strain IL1403) OX=272623 GN=ylaF PE=3 SV=1	-	143.0 (3)	134.0 (3)	107.0 (3)	226.0 (5)	-	441.0 (8)	-	139.0 (4)	-	100.0 (3)	-	-	-	-	-	-	-	145.0 (3)	-	158.0 (2)	-	-	-
240	Q9CGG9	Riboflavin biosynthesis protein OS=Lactococcus lactis subsp. lactis (strain IL1403) OX=272623 GN=ribC PE=3 SV=1	-	-	-	-	-	-	177.0 (3)	-	-	-	-	-	-	-	-	-	-	-	-	-	-	-	-	-
241	Q9CFG1	Uncharacterized protein OS=Lactococcus lactis subsp. lactis (strain IL1403) OX=272623 GN=ypfF PE=4 SV=1	-	86.0 (3)	-	-	-	-	-	-	-	-	-	-	-	154.0 (3)	107.0 (2)	-	185.0 (2)	224.0 (3)	210.0 (2)	206.0 (2)	239.0 (3)	-	-	-
242	Q9CGK0	Glycine--tRNA ligase beta subunit OS=Lactococcus lactis subsp. lactis (strain IL1403) OX=272623 GN=glyS PE=3 SV=1	-	-	-	-	-	-	-	-	-	-	-	-	-	106.0 (3)	-	129.0 (3)	-	167.0 (3)	258.0 (4)	160.0 (3)	164.0 (3)	159.0 (3)	262.0 (4)	146.0 (3)
243	Q9CG16	Ribosome biogenesis GTPase A OS=Lactococcus lactis subsp. lactis (strain IL1403) OX=272623 GN=ylqL PE=3 SV=1	-	-	-	-	-	-	172.0 (2)	-	-	-	-	-	-	-	-	-	-	-	-	-	-	-	-	-
244	Q9CFB9	DegV domain-containing protein YqaC OS=Lactococcus lactis subsp. lactis (strain IL1403) OX=272623 GN=yqaC PE=3 SV=1	-	-	-	-	-	-	172.0 (2)	-	-	-	-	-	-	-	-	-	-	-	-	-	-	-	-	-
245	Q9CHG7	Transcription termination/antitermination protein NusA OS=Lactococcus lactis subsp. lactis (strain IL1403) OX=272623 GN=nusA PE=3 SV=1	-	259.0 (5)	-	68.0 (2)	193.0 (5)	-	468.0 (8)	-	83.0 (2)	-	-	-	-	191.0 (4)	-	125.0 (3)	-	-	141.0 (4)	102.0 (3)	-	87.0 (2)	-	-
246	Q9CIR1	tRNA N6-adenosine threonylcarbamoyltransferase OS=Lactococcus lactis subsp. lactis (strain IL1403) OX=272623 GN=tsaD PE=3 SV=1	-	-	-	-	-	-	97.0 (2)	-	-	-	-	-	-	72.0 (2)	-	-	125.0 (2)	299.0 (4)	206.0 (2)	225.0 (2)	170.0 (2)	175.0 (2)	-	-
247	Q9CHU0	PHB domain-containing protein OS=Lactococcus lactis subsp. lactis (strain IL1403) OX=272623 GN=ygbE PE=4 SV=1	-	-	-	-	-	-	171.0 (3)	-	-	-	-	-	-	-	-	-	-	-	-	-	-	-	-	-
248	Q9CHG8	Ribosome maturation factor RimP OS=Lactococcus lactis subsp. lactis (strain IL1403) OX=272623 GN=rimP PE=3 SV=1	-	-	-	-	-	-	171.0 (2)	-	-	-	-	-	-	-	-	-	-	-	-	-	-	-	-	-
249	Q9CF65	Signal recognition particle protein OS=Lactococcus lactis subsp. lactis (strain IL1403) OX=272623 GN=ffh PE=3 SV=1	-	76.0 (3)	-	-	234.0 (6)	-	396.0 (6)	-	-	-	126.0 (3)	-	-	113.0 (2)	-	-	-	-	-	-	81.0 (2)	-	-	-
250	Q9CJ46	Aspartate aminotransferase OS=Lactococcus lactis subsp. lactis (strain IL1403) OX=272623 GN=aspC PE=4 SV=1	-	127.0 (4)	-	-	111.0 (2)	-	417.0 (7)	-	-	103.0 (2)	90.0 (2)	-	-	-	-	-	-	-	-	-	-	-	-	-
251	Q9CH12	Phosphopentomutase OS=Lactococcus lactis subsp. lactis (strain IL1403) OX=272623 GN=deoB PE=3 SV=1	-	-	188.0 (6)	214.0 (5)	-	141.0 (2)	170.0 (3)	-	301.0 (6)	-	-	-	126.0 (3)	-	100.0 (2)	-	-	-	110.0 (2)	-	-	-	-	-
252	Q9CHF2	Acetyl-coenzyme A carboxylase carboxyl transferase subunit beta OS=Lactococcus lactis subsp. lactis (strain IL1403) OX=272623 GN=accD PE=3 SV=1	-	-	-	68.0 (2)	118.0 (3)	-	376.0 (3)	-	-	109.0 (3)	-	-	-	-	-	-	-	-	-	-	-	-	-	-
253	Q9CF20	Oxidoreductase OS=Lactococcus lactis subsp. lactis (strain IL1403) OX=272623 GN=yrbA PE=4 SV=1	-	-	-	-	-	-	-	-	-	-	-	-	91.0 (2)	-	340.0 (8)	-	92.0 (2)	139.0 (3)	191.0 (2)	218.0 (5)	155.0 (3)	-	132.0 (3)	147.0 (3)
254	Q9CHJ2	Flotillin-like protein OS=Lactococcus lactis subsp. lactis (strain IL1403) OX=272623 GN=floL PE=4 SV=1	-	185.0 (4)	-	139.0 (3)	47.0 (2)	-	374.0 (5)	-	-	-	113.0 (3)	-	-	186.0 (4)	-	-	-	-	125.0 (2)	-	-	-	-	-
255	Q9CDS6	Glycosyltransferase OS=Lactococcus lactis subsp. lactis (strain IL1403) OX=272623 GN=ywaF PE=4 SV=1	-	-	-	-	-	-	175.0 (3)	-	158.0 (3)	-	-	-	-	-	-	-	-	-	-	-	-	-	-	-
256	Q9CIJ2	Peptidyl-prolyl cis-trans isomerase OS=Lactococcus lactis subsp. lactis (strain IL1403) OX=272623 GN=ppiA PE=3 SV=1	-	129.0 (2)	-	147.0 (2)	199.0 (4)	-	311.0 (3)	-	121.0 (2)	-	104.0 (2)	-	-	149.0 (2)	-	-	-	-	-	-	-	-	-	-
257	P0A2Z0	ATP synthase subunit b OS=Lactococcus lactis subsp. lactis (strain IL1403) OX=272623 GN=atpF PE=3 SV=1	90.0 (2)	-	84.0 (2)	201.0 (2)	260.0 (3)	-	212.0 (2)	92.0 (2)	324.0 (3)	-	76.0 (2)	-	206.0 (2)	-	-	-	122.0 (2)	206.0 (2)	173.0 (2)	157.0 (3)	132.0 (2)	-	120.0 (3)	179.0 (2)
258	Q9CF92	UDP-N-acetylglucosamine--N-acetylmuramyl-(pentapeptide) pyrophosphoryl-undecaprenol N-acetylglucosamine transferase OS=Lactococcus lactis subsp. lactis (strain IL1403) OX=272623 GN=murG PE=3 SV=1	-	-	-	-	-	-	135.0 (2)	-	-	-	-	-	-	184.0 (3)	-	202.0 (2)	-	-	217.0 (2)	-	-	-	79.0 (2)	-
259	Q9CFN5	Prophage pi3 protein 59 OS=Lactococcus lactis subsp. lactis (strain IL1403) OX=272623 GN=pi359 PE=4 SV=1	-	-	-	-	163.0 (2)	-	-	-	-	-	-	-	-	-	-	-	-	-	-	-	-	-	-	-
260	Q9CEF8	Bifunctional protein GlmU OS=Lactococcus lactis subsp. lactis (strain IL1403) OX=272623 GN=glmU PE=3 SV=1	-	118.0 (2)	-	-	248.0 (5)	-	193.0 (4)	-	-	-	-	-	-	195.0 (3)	84.0 (3)	-	-	-	216.0 (3)	-	-	81.0 (2)	-	-
261	Q9CE71	S4 RNA-binding domain-containing protein OS=Lactococcus lactis subsp. lactis (strain IL1403) OX=272623 GN=yufA PE=4 SV=1	-	-	-	-	-	-	162.0 (3)	-	-	-	-	-	-	-	-	-	-	-	-	-	-	-	-	-
262	Q9CEH4	Cell division protein SepF OS=Lactococcus lactis subsp. lactis (strain IL1403) OX=272623 GN=sepF PE=3 SV=1	-	-	-	-	114.0 (2)	-	-	-	-	-	-	-	-	159.0 (2)	201.0 (3)	62.0 (2)	-	361.0 (4)	118.0 (2)	-	166.0 (3)	-	73.0 (2)	196.0 (3)
263	Q9CIZ9	Polysaccharide biosynthesis protein OS=Lactococcus lactis subsp. lactis (strain IL1403) OX=272623 GN=rgpF PE=4 SV=1	-	-	-	-	-	-	321.0 (6)	-	67.0 (2)	74.0 (2)	-	84.0 (3)	-	164.0 (4)	97.0 (2)	141.0 (3)	119.0 (2)	201.0 (4)	237.0 (5)	94.0 (2)	188.0 (3)	191.0 (3)	159.0 (4)	257.0 (4)
264	Q9CEL9	UvrABC system protein A OS=Lactococcus lactis subsp. lactis (strain IL1403) OX=272623 GN=uvrA PE=3 SV=1	-	-	-	-	-	-	-	-	-	-	-	-	-	-	109.0 (3)	80.0 (2)	160.0 (4)	146.0 (3)	158.0 (5)	165.0 (5)	228.0 (3)	294.0 (5)	-	96.0 (3)
265	Q9CJ84	Phospho-2-dehydro-3-deoxyheptonate aldolase OS=Lactococcus lactis subsp. lactis (strain IL1403) OX=272623 GN=aroF PE=3 SV=1	-	-	-	76.0 (2)	182.0 (3)	-	247.0 (3)	-	-	-	80.0 (2)	-	93.0 (2)	-	266.0 (4)	-	191.0 (3)	219.0 (5)	166.0 (4)	147.0 (2)	161.0 (3)	98.0 (2)	-	144.0 (2)
266	Q9CDJ9	Glucose-6-phosphate 1-dehydrogenase OS=Lactococcus lactis subsp. lactis (strain IL1403) OX=272623 GN=zwf PE=3 SV=1	-	-	-	-	-	-	-	-	-	-	-	-	88.0 (2)	284.0 (7)	276.0 (7)	131.0 (2)	70.0 (2)	176.0 (5)	-	-	110.0 (3)	-	141.0 (3)	155.0 (4)
267	Q9CJ27	Probable dual-specificity RNA methyltransferase RlmN OS=Lactococcus lactis subsp. lactis (strain IL1403) OX=272623 GN=rlmN PE=3 SV=1	-	123.0 (2)	65.0 (2)	73.0 (2)	92.0 (3)	-	102.0 (2)	-	131.0 (3)	-	-	-	-	-	311.0 (5)	245.0 (3)	-	-	270.0 (5)	-	188.0 (3)	145.0 (2)	-	-
268	Q9CEP4	Uncharacterized protein OS=Lactococcus lactis subsp. lactis (strain IL1403) OX=272623 GN=ysfA PE=3 SV=1	-	85.0 (2)	-	127.0 (3)	257.0 (5)	-	121.0 (3)	113.0 (2)	72.0 (2)	75.0 (2)	146.0 (3)	94.0 (2)	-	240.0 (4)	202.0 (5)	69.0 (2)	253.0 (4)	111.0 (2)	109.0 (2)	351.0 (4)	235.0 (4)	163.0 (3)	186.0 (3)	-
269	Q9CE36	Acetate kinase 2 OS=Lactococcus lactis subsp. lactis (strain IL1403) OX=272623 GN=ackA2 PE=3 SV=1	-	-	-	-	-	-	-	-	-	-	-	-	125.0 (3)	-	80.0 (2)	-	121.0 (2)	265.0 (5)	90.0 (3)	196.0 (4)	139.0 (2)	-	181.0 (5)	228.0 (3)
270	Q9CDY9	TRAM domain-containing protein OS=Lactococcus lactis subsp. lactis (strain IL1403) OX=272623 GN=yveH PE=3 SV=1	-	-	-	-	-	-	157.0 (3)	-	-	-	-	-	-	-	-	-	-	-	-	-	-	-	-	-
271	Q9CE46	50S ribosomal protein L11 OS=Lactococcus lactis subsp. lactis (strain IL1403) OX=272623 GN=rplK PE=3 SV=1	-	-	-	-	-	-	-	-	110.0 (2)	-	-	-	-	234.0 (3)	-	-	-	-	-	-	-	-	-	124.0 (2)
272	Q9CFF3	Chaperone protein ClpB OS=Lactococcus lactis subsp. lactis (strain IL1403) OX=272623 GN=clpB PE=3 SV=1	-	50.0 (2)	-	-	117.0 (3)	-	361.0 (6)	-	-	-	-	-	-	95.0 (2)	-	-	-	-	-	-	-	-	-	-
273	Q9CDV7	Transcription termination/antitermination protein NusG OS=Lactococcus lactis subsp. lactis (strain IL1403) OX=272623 GN=nusG PE=3 SV=1	-	-	-	136.0 (2)	187.0 (3)	-	157.0 (2)	-	-	-	-	-	-	141.0 (2)	-	-	-	-	-	-	-	-	-	-
274	Q9CIN8	Lipoprotein OS=Lactococcus lactis subsp. lactis (strain IL1403) OX=272623 GN=plpA PE=3 SV=1	-	-	-	-	247.0 (5)	-	223.0 (5)	-	71.0 (2)	-	-	-	-	76.0 (2)	-	-	-	-	-	-	-	-	-	-
275	Q9CJ86	FMN-dependent NADH-azoreductase 1 OS=Lactococcus lactis subsp. lactis (strain IL1403) OX=272623 GN=azoR1 PE=3 SV=1	-	-	-	131.0 (3)	-	-	148.0 (3)	-	72.0 (2)	-	-	-	-	214.0 (4)	159.0 (3)	193.0 (3)	-	141.0 (3)	159.0 (3)	-	161.0 (3)	-	-	-
276	Q9CHZ8	Phosphomannomutase OS=Lactococcus lactis subsp. lactis (strain IL1403) OX=272623 GN=yfgH PE=3 SV=1	-	85.0 (2)	-	-	-	-	-	-	-	-	-	-	-	221.0 (3)	-	-	-	-	-	-	-	-	-	-
277	Q9CDT7	DNA polymerase III PolC-type OS=Lactococcus lactis subsp. lactis (strain IL1403) OX=272623 GN=polC PE=3 SV=1	-	-	-	-	-	-	153.0 (4)	-	-	-	-	-	-	-	-	-	-	-	-	-	-	-	-	-
278	Q9CEW7	Phosphate import ATP-binding protein PstB 2 OS=Lactococcus lactis subsp. lactis (strain IL1403) OX=272623 GN=pstB2 PE=3 SV=1	-	-	-	-	134.0 (4)	-	198.0 (4)	-	-	-	-	-	-	-	-	-	-	-	126.0 (2)	-	-	-	-	-
279	Q9CF22	Phosphate acetyltransferase OS=Lactococcus lactis subsp. lactis (strain IL1403) OX=272623 GN=pta PE=3 SV=1	-	124.0 (3)	-	-	-	-	-	-	-	-	-	-	-	202.0 (4)	163.0 (3)	-	-	104.0 (2)	-	-	-	-	167.0 (3)	-
280	Q9CFC5	Oxidoreductase OS=Lactococcus lactis subsp. lactis (strain IL1403) OX=272623 GN=ypjH PE=3 SV=1	-	-	-	-	-	-	-	-	-	-	-	-	-	-	175.0 (3)	-	-	169.0 (4)	109.0 (2)	106.0 (2)	200.0 (3)	-	-	-
281	Q9CEE3	Guanylate kinase OS=Lactococcus lactis subsp. lactis (strain IL1403) OX=272623 GN=gmk PE=3 SV=1	-	-	-	-	154.0 (5)	-	293.0 (4)	-	-	-	-	-	116.0 (2)	95.0 (2)	-	156.0 (2)	-	182.0 (3)	123.0 (2)	135.0 (3)	-	143.0 (2)	121.0 (2)	-
282	Q9CE38	Uridylate kinase OS=Lactococcus lactis subsp. lactis (strain IL1403) OX=272623 GN=pyrH PE=3 SV=1	-	-	-	-	-	-	193.0 (4)	-	120.0 (2)	-	-	-	-	-	117.0 (3)	-	155.0 (2)	216.0 (3)	103.0 (3)	-	-	-	-	-
283	Q9CE56	Protease OS=Lactococcus lactis subsp. lactis (strain IL1403) OX=272623 GN=yuhB PE=4 SV=1	-	-	-	-	-	-	189.0 (4)	-	-	-	-	-	-	-	-	-	-	-	112.0 (2)	-	-	-	-	-
284	Q9CEC7	Aminotransferase OS=Lactococcus lactis subsp. lactis (strain IL1403) OX=272623 GN=ytjE PE=4 SV=1	-	-	-	-	-	-	-	-	-	-	-	-	-	-	160.0 (2)	-	-	-	107.0 (2)	-	184.0 (2)	-	-	-
285	Q9CIX8	Ribosomal silencing factor RsfS OS=Lactococcus lactis subsp. lactis (strain IL1403) OX=272623 GN=yccJ PE=3 SV=1	-	-	-	-	-	-	-	-	-	-	-	-	-	197.0 (2)	-	-	134.0 (2)	-	-	120.0 (2)	-	-	-	-
286	Q9CJ08	dTDP-glucose 4,6-dehydratase OS=Lactococcus lactis subsp. lactis (strain IL1403) OX=272623 GN=rmlB PE=3 SV=1	-	88.0 (2)	-	-	-	-	-	-	-	-	-	-	320.0 (3)	-	122.0 (2)	82.0 (2)	98.0 (2)	163.0 (2)	107.0 (3)	258.0 (4)	150.0 (3)	124.0 (3)	-	141.0 (2)
287	Q9CHB9	Signal recognition particle receptor FtsY OS=Lactococcus lactis subsp. lactis (strain IL1403) OX=272623 GN=ftsY PE=3 SV=1	-	-	-	91.0 (2)	112.0 (3)	-	350.0 (5)	-	-	-	-	-	-	119.0 (2)	-	-	-	-	-	77.0 (2)	-	-	-	-
288	Q9CHK0	2-succinyl-5-enolpyruvyl-6-hydroxy-3-cyclohexene-1-carboxylate synthase OS=Lactococcus lactis subsp. lactis (strain IL1403) OX=272623 GN=menD PE=3 SV=1	-	-	-	-	-	-	-	-	-	-	-	-	-	-	-	134.0 (3)	60.0 (2)	274.0 (7)	136.0 (3)	63.0 (2)	208.0 (4)	173.0 (4)	-	-
289	Q9CIM6	Ferrichrome ABC transporter substrate binding protein OS=Lactococcus lactis subsp. lactis (strain IL1403) OX=272623 GN=fhuD PE=4 SV=1	-	319.0 (3)	-	-	241.0 (3)	-	-	-	-	-	78.0 (2)	-	-	127.0 (2)	-	-	70.0 (2)	-	-	83.0 (2)	-	-	129.0 (3)	-
290	Q9CDX3	50S ribosomal protein L24 OS=Lactococcus lactis subsp. lactis (strain IL1403) OX=272623 GN=rplX PE=3 SV=1	-	-	-	-	-	-	-	-	149.0 (2)	-	-	-	-	-	-	-	-	-	-	-	-	-	-	-
291	Q9CFB1	3-hydroxy-3-methylglutaryl coenzyme A reductase OS=Lactococcus lactis subsp. lactis (strain IL1403) OX=272623 GN=mvaA PE=3 SV=1	-	-	-	-	-	-	149.0 (2)	-	-	-	-	-	-	-	-	-	-	-	-	-	-	-	-	-
292	Q9CF24	Uncharacterized protein OS=Lactococcus lactis subsp. lactis (strain IL1403) OX=272623 GN=yraE PE=4 SV=1	-	-	-	-	-	-	168.0 (3)	-	-	-	-	-	-	-	-	-	-	-	-	-	-	-	128.0 (2)	-
293	Q9CGE5	Probable GTP-binding protein EngB OS=Lactococcus lactis subsp. lactis (strain IL1403) OX=272623 GN=engB PE=3 SV=1	-	83.0 (2)	-	78.0 (2)	162.0 (4)	-	367.0 (6)	-	47.0 (2)	-	-	-	-	148.0 (3)	-	-	-	-	-	-	-	-	-	-
294	Q9CHJ1	Aspartokinase OS=Lactococcus lactis subsp. lactis (strain IL1403) OX=272623 GN=thrA PE=3 SV=1	-	-	-	-	-	-	-	-	-	-	-	-	-	-	110.0 (3)	-	277.0 (5)	-	133.0 (3)	-	140.0 (3)	75.0 (2)	-	-
295	Q9CGE3	Bifunctional protein FolKE OS=Lactococcus lactis subsp. lactis (strain IL1403) OX=272623 GN=folKE PE=3 SV=1	-	-	-	-	-	-	147.0 (4)	-	-	-	-	-	-	-	-	-	-	-	-	-	-	-	-	-
296	Q9CF80	Carbamoyl-phosphate synthase small chain OS=Lactococcus lactis subsp. lactis (strain IL1403) OX=272623 GN=carA PE=3 SV=1	-	-	70.0 (2)	-	-	-	77.0 (2)	-	90.0 (2)	-	-	96.0 (2)	-	-	102.0 (2)	222.0 (3)	-	309.0 (4)	77.0 (2)	-	131.0 (2)	-	77.0 (2)	349.0 (4)
297	Q9CDJ1	Peptidase C51 domain-containing protein OS=Lactococcus lactis subsp. lactis (strain IL1403) OX=272623 GN=usp45 PE=4 SV=1	-	-	-	-	-	-	-	-	-	-	-	-	87.0 (2)	281.0 (4)	141.0 (2)	-	-	72.0 (2)	-	-	-	-	-	-
298	Q9CH03	Amino acid ABC transporter ATP binding protein OS=Lactococcus lactis subsp. lactis (strain IL1403) OX=272623 GN=yjgE PE=4 SV=1	-	-	-	-	-	-	-	-	-	-	-	-	-	-	-	-	-	-	-	-	145.0 (2)	-	-	-
299	Q9CHC1	Uncharacterized protein OS=Lactococcus lactis subsp. lactis (strain IL1403) OX=272623 GN=yicB PE=4 SV=1	-	-	-	-	-	-	-	-	-	-	-	-	156.0 (4)	-	222.0 (5)	-	188.0 (4)	224.0 (5)	65.0 (2)	-	141.0 (3)	126.0 (3)	98.0 (3)	85.0 (2)
300	Q9CER8	ATP synthase subunit alpha OS=Lactococcus lactis subsp. lactis (strain IL1403) OX=272623 GN=atpA PE=3 SV=1	-	-	-	70.0 (2)	177.0 (3)	-	428.0 (7)	-	216.0 (4)	-	-	103.0 (3)	-	98.0 (2)	151.0 (2)	-	125.0 (3)	-	98.0 (2)	69.0 (2)	105.0 (2)	114.0 (2)	86.0 (2)	181.0 (3)
301	Q9CEF3	16S rRNA m5C967 methyltransferase OS=Lactococcus lactis subsp. lactis (strain IL1403) OX=272623 GN=sunL PE=3 SV=1	-	-	-	-	-	-	160.0 (3)	-	-	-	-	-	-	-	184.0 (5)	-	-	111.0 (2)	191.0 (4)	-	72.0 (2)	-	-	-
302	Q9CHM1	Transcriptional regulator OS=Lactococcus lactis subsp. lactis (strain IL1403) OX=272623 GN=rmaB PE=4 SV=1	-	-	82.0 (2)	110.0 (2)	-	-	-	-	282.0 (6)	-	-	99.0 (2)	-	-	-	-	-	-	-	-	-	-	-	-
303	Q9CIF3	DEAD-box ATP-dependent RNA helicase CshB OS=Lactococcus lactis subsp. lactis (strain IL1403) OX=272623 GN=rheB PE=3 SV=1	-	151.0 (3)	-	88.0 (2)	190.0 (5)	-	216.0 (5)	-	137.0 (3)	-	87.0 (2)	-	-	132.0 (4)	-	-	-	-	-	-	-	-	-	-
304	Q9CEV7	Oligoendopeptidase F homolog OS=Lactococcus lactis subsp. lactis (strain IL1403) OX=272623 GN=pepF PE=3 SV=1	-	-	-	-	-	-	-	-	-	-	-	-	163.0 (4)	158.0 (2)	75.0 (2)	87.0 (2)	77.0 (2)	118.0 (3)	167.0 (4)	414.0 (7)	93.0 (2)	173.0 (4)	83.0 (2)	104.0 (3)
305	Q9CH78	DNA repair protein RecN OS=Lactococcus lactis subsp. lactis (strain IL1403) OX=272623 GN=recN PE=3 SV=1	-	-	-	-	80.0 (2)	-	205.0 (4)	-	-	-	-	-	-	-	-	-	-	-	-	-	-	-	-	-
306	Q9CIG0	Ribosomal RNA small subunit methyltransferase I OS=Lactococcus lactis subsp. lactis (strain IL1403) OX=272623 GN=yeaE PE=3 SV=1	-	-	-	-	-	-	-	-	-	-	-	-	-	-	-	-	-	-	141.0 (2)	-	-	-	-	-
307	Q9CIX4	Probable transcriptional regulatory protein YcdB OS=Lactococcus lactis subsp. lactis (strain IL1403) OX=272623 GN=ycdB PE=3 SV=1	-	114.0 (3)	-	-	-	-	148.0 (2)	-	86.0 (2)	-	-	-	135.0 (2)	181.0 (3)	-	-	-	-	-	-	181.0 (2)	-	-	-
308	Q9CIP6	ABC transporter ATP binding and permease protein OS=Lactococcus lactis subsp. lactis (strain IL1403) OX=272623 GN=ydaG PE=4 SV=1	-	137.0 (4)	-	93.0 (3)	75.0 (2)	-	284.0 (5)	-	115.0 (3)	-	-	-	-	-	-	-	-	-	-	-	-	-	-	-
309	Q9CID9	Phosphoglucosamine mutase OS=Lactococcus lactis subsp. lactis (strain IL1403) OX=272623 GN=glmM PE=3 SV=1	-	-	-	-	-	-	-	-	-	-	-	-	-	139.0 (3)	-	-	-	-	-	-	-	-	-	-
310	Q9CDS3	Uncharacterized protein OS=Lactococcus lactis subsp. lactis (strain IL1403) OX=272623 GN=ywaI PE=4 SV=1	-	-	-	94.0 (2)	64.0 (2)	-	172.0 (4)	-	-	-	-	-	-	-	173.0 (2)	175.0 (2)	-	-	-	-	159.0 (2)	132.0 (2)	-	-
311	Q9CGK1	Glycine--tRNA ligase alpha subunit OS=Lactococcus lactis subsp. lactis (strain IL1403) OX=272623 GN=glyQ PE=3 SV=1	-	103.0 (2)	-	-	65.0 (2)	66.0 (2)	-	-	72.0 (2)	81.0 (2)	-	118.0 (2)	-	225.0 (2)	147.0 (2)	-	-	212.0 (3)	149.0 (2)	142.0 (2)	190.0 (2)	215.0 (2)	-	-
312	Q9CHA1	tRNA-specific 2-thiouridylase MnmA OS=Lactococcus lactis subsp. lactis (strain IL1403) OX=272623 GN=mnmA PE=3 SV=1	-	-	-	-	-	-	-	-	-	-	-	-	80.0 (2)	-	92.0 (2)	-	117.0 (3)	286.0 (5)	124.0 (3)	163.0 (3)	104.0 (2)	142.0 (2)	114.0 (2)	143.0 (2)
313	Q9CFB2	30S ribosomal protein S16 OS=Lactococcus lactis subsp. lactis (strain IL1403) OX=272623 GN=rpsP PE=3 SV=1	-	-	-	103.0 (2)	-	118.0 (2)	-	-	262.0 (2)	-	60.0 (2)	-	-	-	-	-	-	-	-	-	-	-	-	-
314	Q9CIH5	Tyrosine--tRNA ligase OS=Lactococcus lactis subsp. lactis (strain IL1403) OX=272623 GN=tyrS PE=3 SV=1	-	-	-	-	-	-	-	-	99.0 (2)	-	-	-	184.0 (4)	255.0 (3)	147.0 (3)	113.0 (2)	68.0 (2)	198.0 (4)	67.0 (2)	141.0 (3)	-	99.0 (2)	-	116.0 (2)
315	Q9CDJ2	Asparagine synthetase OS=Lactococcus lactis subsp. lactis (strain IL1403) OX=272623 GN=asnH PE=3 SV=1	75.0 (2)	104.0 (3)	-	123.0 (3)	-	-	324.0 (5)	-	116.0 (3)	-	145.0 (3)	-	-	103.0 (3)	77.0 (2)	-	-	-	107.0 (2)	-	-	177.0 (3)	-	-
316	Q9CER9	ATP synthase gamma chain OS=Lactococcus lactis subsp. lactis (strain IL1403) OX=272623 GN=atpG PE=3 SV=1	-	-	-	-	-	-	-	-	-	-	-	-	-	-	161.0 (2)	-	-	-	-	-	-	-	108.0 (2)	-
317	Q9CIG9	NADH oxidase OS=Lactococcus lactis subsp. lactis (strain IL1403) OX=272623 GN=noxE PE=4 SV=1	-	-	-	-	-	-	-	-	-	-	-	-	-	-	-	-	-	-	-	-	-	-	134.0 (2)	-
318	Q9CFY3	Sugar ABC transporter ATP binding protein OS=Lactococcus lactis subsp. lactis (strain IL1403) OX=272623 GN=yngE PE=4 SV=1	-	221.0 (4)	-	57.0 (2)	96.0 (3)	-	272.0 (7)	-	83.0 (2)	-	-	-	-	-	-	-	71.0 (2)	-	-	-	-	-	-	-
319	Q9CDJ4	Aspartate racemase OS=Lactococcus lactis subsp. lactis (strain IL1403) OX=272623 GN=racD PE=3 SV=1	-	-	-	-	-	-	-	-	-	-	-	-	-	208.0 (4)	-	-	86.0 (2)	75.0 (2)	202.0 (3)	167.0 (4)	170.0 (3)	-	81.0 (2)	76.0 (2)
320	Q9CGN6	Redox-sensing transcriptional repressor Rex OS=Lactococcus lactis subsp. lactis (strain IL1403) OX=272623 GN=rex PE=3 SV=2	-	52.0 (2)	-	-	136.0 (2)	-	158.0 (3)	-	-	-	-	-	-	-	72.0 (2)	158.0 (3)	-	-	-	-	136.0 (3)	207.0 (2)	-	-
321	Q9CG64	Glycerol kinase OS=Lactococcus lactis subsp. lactis (strain IL1403) OX=272623 GN=glpK PE=3 SV=1	-	-	-	-	-	-	-	-	-	-	-	-	106.0 (2)	-	-	-	177.0 (2)	92.0 (2)	-	191.0 (4)	128.0 (2)	129.0 (2)	94.0 (2)	-
322	Q48661	Peptide deformylase OS=Lactococcus lactis subsp. lactis (strain IL1403) OX=272623 GN=def PE=3 SV=3	-	-	58.0 (2)	-	-	-	144.0 (4)	-	264.0 (5)	-	-	-	-	58.0 (2)	-	-	-	-	-	-	-	-	-	-
323	P0A3C1	GTPase Era OS=Lactococcus lactis subsp. lactis (strain IL1403) OX=272623 GN=era PE=3 SV=1	-	62.0 (2)	-	-	77.0 (2)	-	356.0 (7)	-	69.0 (2)	-	-	-	-	90.0 (2)	-	-	-	-	-	-	-	-	-	-
324	Q9CHI6	50S ribosomal protein L9 OS=Lactococcus lactis subsp. lactis (strain IL1403) OX=272623 GN=rplI PE=3 SV=1	-	74.0 (2)	-	-	-	-	173.0 (2)	-	175.0 (2)	-	-	-	-	101.0 (3)	-	-	-	-	-	-	-	-	-	-
325	Q9CDM3	GAF domain-containing protein OS=Lactococcus lactis subsp. lactis (strain IL1403) OX=272623 GN=ywiB PE=4 SV=1	-	-	-	-	-	-	-	-	-	-	-	-	-	-	-	137.0 (2)	160.0 (2)	186.0 (2)	83.0 (2)	136.0 (2)	116.0 (2)	-	-	93.0 (2)
326	Q9CGC0	Uncharacterized protein OS=Lactococcus lactis subsp. lactis (strain IL1403) OX=272623 GN=yljD PE=4 SV=1	-	-	-	-	-	-	130.0 (2)	-	-	-	-	-	-	-	-	-	-	-	-	-	-	-	-	-
327	Q9CJ71	R3H domain-containing protein OS=Lactococcus lactis subsp. lactis (strain IL1403) OX=272623 GN=ybdD PE=4 SV=1	-	-	-	53.0 (2)	54.0 (2)	-	90.0 (2)	-	-	-	-	-	136.0 (2)	196.0 (4)	-	-	-	-	-	-	200.0 (3)	179.0 (3)	-	-
328	Q9CHH6	GTPase Der OS=Lactococcus lactis subsp. lactis (strain IL1403) OX=272623 GN=der PE=3 SV=1	-	61.0 (2)	-	85.0 (2)	127.0 (3)	-	271.0 (5)	-	145.0 (3)	87.0 (2)	-	-	-	-	-	-	-	-	-	-	-	-	-	-
329	Q9CEP3	ABC transporter ATP-binding protein OS=Lactococcus lactis subsp. lactis (strain IL1403) OX=272623 GN=ysfB PE=3 SV=1	-	145.0 (2)	-	-	-	-	-	-	-	-	-	-	-	149.0 (3)	-	-	-	-	-	-	-	-	93.0 (2)	-
330	Q9CHL5	ABC transporter ATP-binding and permease protein OS=Lactococcus lactis subsp. lactis (strain IL1403) OX=272623 GN=yhcA PE=4 SV=1	-	-	-	-	67.0 (2)	-	191.0 (4)	-	-	-	-	-	-	-	-	-	-	-	-	-	-	-	-	-
331	Q9CHW7	Serine hydroxymethyltransferase OS=Lactococcus lactis subsp. lactis (strain IL1403) OX=272623 GN=glyA PE=3 SV=1	-	-	-	-	-	-	-	-	-	-	-	-	-	74.0 (2)	-	-	-	-	-	174.0 (3)	-	-	138.0 (3)	-
332	Q9CGD4	Spermidine/putrescine import ATP-binding protein PotA OS=Lactococcus lactis subsp. lactis (strain IL1403) OX=272623 GN=potA PE=3 SV=1	-	-	-	-	-	-	-	-	-	-	-	-	-	124.0 (2)	-	137.0 (2)	-	-	124.0 (2)	-	-	-	-	-
333	Q9CEW4	Phosphate-binding protein OS=Lactococcus lactis subsp. lactis (strain IL1403) OX=272623 GN=pstE PE=3 SV=1	-	-	-	-	-	-	-	-	-	-	-	-	-	-	-	-	-	-	-	-	123.0 (2)	127.0 (2)	134.0 (2)	-
334	Q9CEM4	Pyruvate formate-lyase-activating enzyme OS=Lactococcus lactis subsp. lactis (strain IL1403) OX=272623 GN=pflA PE=3 SV=1	-	-	-	-	-	-	128.0 (3)	-	-	-	-	-	-	-	-	-	-	-	-	-	-	-	-	-
335	Q9CGI5	DNA gyrase subunit A OS=Lactococcus lactis subsp. lactis (strain IL1403) OX=272623 GN=gyrA PE=3 SV=1	-	95.0 (2)	-	112.0 (3)	200.0 (6)	-	195.0 (5)	-	-	-	-	-	-	102.0 (3)	-	-	-	-	62.0 (2)	-	-	-	-	-
336	Q9CF94	GTPase Obg OS=Lactococcus lactis subsp. lactis (strain IL1403) OX=272623 GN=obg PE=3 SV=1	-	84.0 (2)	-	-	105.0 (3)	-	256.0 (4)	-	-	-	61.0 (2)	-	140.0 (3)	142.0 (3)	135.0 (3)	125.0 (3)	155.0 (3)	-	122.0 (3)	106.0 (2)	-	-	-	98.0 (2)
337	Q9CIR4	TsaD domain-containing protein OS=Lactococcus lactis subsp. lactis (strain IL1403) OX=272623 GN=ycjB PE=4 SV=1	-	-	-	-	-	-	-	-	-	-	-	-	-	-	-	-	-	150.0 (2)	-	-	-	104.0 (2)	-	-
338	Q9CIH9	FMN-dependent NADH-azoreductase 2 OS=Lactococcus lactis subsp. lactis (strain IL1403) OX=272623 GN=azoR2 PE=3 SV=1	-	72.0 (2)	-	-	-	-	-	-	-	-	-	-	-	143.0 (3)	-	-	165.0 (3)	-	-	-	-	-	-	-
339	Q9CGM8	Orotate phosphoribosyltransferase OS=Lactococcus lactis subsp. lactis (strain IL1403) OX=272623 GN=pyrE PE=3 SV=1	-	67.0 (2)	-	87.0 (3)	-	-	207.0 (4)	-	-	-	-	-	-	137.0 (3)	158.0 (3)	92.0 (2)	-	116.0 (3)	86.0 (2)	-	174.0 (4)	-	-	140.0 (3)
340	Q9CIG5	Two-component system regulator OS=Lactococcus lactis subsp. lactis (strain IL1403) OX=272623 GN=llrC PE=4 SV=1	127.0 (3)	266.0 (5)	-	101.0 (3)	-	55.0 (2)	-	-	-	-	-	-	84.0 (2)	125.0 (2)	-	-	-	-	-	-	-	-	-	-
341	Q9CEN1	UDP-N-acetylmuramyl-tripeptide synthetase OS=Lactococcus lactis subsp. lactis (strain IL1403) OX=272623 GN=murE PE=3 SV=1	-	90.0 (3)	-	-	-	-	-	-	-	-	-	-	-	164.0 (3)	-	-	-	-	-	-	-	-	125.0 (2)	-
342	Q9CII1	Probable tRNA sulfurtransferase OS=Lactococcus lactis subsp. lactis (strain IL1403) OX=272623 GN=thiI PE=3 SV=1	72.0 (3)	65.0 (2)	-	72.0 (2)	204.0 (4)	-	450.0 (8)	-	54.0 (2)	-	-	-	-	-	-	79.0 (2)	-	69.0 (2)	-	-	76.0 (2)	113.0 (2)	-	-
343	Q9CEI3	Universal stress protein OS=Lactococcus lactis subsp. lactis (strain IL1403) OX=272623 GN=ytcD PE=3 SV=1	-	67.0 (2)	-	-	182.0 (2)	-	237.0 (3)	-	212.0 (2)	-	-	68.0 (2)	-	113.0 (2)	-	-	-	76.0 (2)	74.0 (2)	99.0 (2)	-	-	-	-
344	Q9CEM7	Peptidase T OS=Lactococcus lactis subsp. lactis (strain IL1403) OX=272623 GN=pepT PE=3 SV=1	-	-	-	-	-	-	-	-	-	-	-	-	79.0 (2)	230.0 (5)	82.0 (2)	-	-	86.0 (2)	-	149.0 (3)	-	-	-	-
345	Q9CGM2	Fe-S_biosyn domain-containing protein OS=Lactococcus lactis subsp. lactis (strain IL1403) OX=272623 GN=ykiE PE=4 SV=1	-	-	-	-	-	-	-	-	-	-	-	-	-	125.0 (2)	-	-	-	-	-	-	-	-	-	-
346	Q9CIE1	Pyruvate-flavodoxin oxidoreductase OS=Lactococcus lactis subsp. lactis (strain IL1403) OX=272623 GN=nifJ PE=3 SV=1	-	-	-	127.0 (3)	58.0 (2)	-	164.0 (4)	-	-	-	-	-	-	-	-	-	-	91.0 (2)	203.0 (5)	-	119.0 (3)	110.0 (3)	-	-
347	Q9CDU6	Zinc ABC transporter substrate binding protein OS=Lactococcus lactis subsp. lactis (strain IL1403) OX=272623 GN=zitS PE=3 SV=1	-	-	-	-	-	-	-	-	-	-	-	-	-	-	-	-	-	-	-	-	-	124.0 (2)	-	-
348	Q9CI27	Peptide-binding protein OS=Lactococcus lactis subsp. lactis (strain IL1403) OX=272623 GN=yfcG PE=3 SV=1	-	-	-	-	-	-	-	-	-	-	-	-	-	-	-	-	81.0 (2)	-	127.0 (3)	163.0 (3)	-	-	-	-
349	Q9CEE2	Ribonuclease Y OS=Lactococcus lactis subsp. lactis (strain IL1403) OX=272623 GN=rny PE=3 SV=1	71.0 (2)	-	-	99.0 (3)	148.0 (4)	-	179.0 (5)	-	-	-	-	-	-	121.0 (3)	-	-	-	-	-	-	-	-	-	-
350	Q9CGI8	Elongation factor 4 OS=Lactococcus lactis subsp. lactis (strain IL1403) OX=272623 GN=lepA PE=3 SV=1	-	70.0 (2)	-	91.0 (2)	150.0 (4)	-	284.0 (7)	-	47.0 (2)	-	73.0 (2)	-	-	119.0 (3)	-	-	139.0 (2)	-	134.0 (2)	-	123.0 (2)	-	-	-
351	Q9CJ13	Uncharacterized protein OS=Lactococcus lactis subsp. lactis (strain IL1403) OX=272623 GN=ybjB PE=4 SV=1	-	92.0 (2)	-	114.0 (2)	-	-	160.0 (2)	-	-	-	-	-	-	-	-	-	-	-	-	-	-	-	-	-
352	Q9CJ43	Glutamyl-tRNA(Gln) amidotransferase subunit A OS=Lactococcus lactis subsp. lactis (strain IL1403) OX=272623 GN=gatA PE=3 SV=1	-	-	45.0 (2)	-	-	-	-	-	48.0 (2)	-	-	-	166.0 (3)	79.0 (2)	141.0 (3)	105.0 (2)	192.0 (4)	220.0 (3)	134.0 (2)	80.0 (2)	201.0 (3)	68.0 (2)	85.0 (2)	-
353	Q9CH41	Acetoin(diacetyl) reductase OS=Lactococcus lactis subsp. lactis (strain IL1403) OX=272623 GN=butA PE=3 SV=1	-	-	-	-	-	-	-	-	-	-	-	-	98.0 (2)	-	179.0 (3)	-	-	104.0 (2)	-	119.0 (2)	132.0 (2)	81.0 (2)	-	123.0 (2)
354	Q9CDF8	Serine-type D-Ala-D-Ala carboxypeptidase OS=Lactococcus lactis subsp. lactis (strain IL1403) OX=272623 GN=dacA PE=3 SV=1	-	-	-	-	-	-	-	-	-	-	-	-	-	-	-	-	-	167.0 (4)	119.0 (2)	-	72.0 (2)	-	-	-
355	Q9CIG4	Thymidylate kinase OS=Lactococcus lactis subsp. lactis (strain IL1403) OX=272623 GN=tmk PE=3 SV=1	-	-	-	-	-	-	-	-	-	-	-	-	-	-	-	-	-	-	119.0 (2)	-	-	-	-	-
356	Q9CE09	Uncharacterized protein OS=Lactococcus lactis subsp. lactis (strain IL1403) OX=272623 GN=yvcA PE=4 SV=1	-	-	-	-	-	-	68.0 (2)	-	-	-	-	-	-	-	116.0 (2)	-	-	102.0 (2)	-	-	-	-	-	187.0 (3)
357	Q9CGY0	Putative gluconeogenesis factor OS=Lactococcus lactis subsp. lactis (strain IL1403) OX=272623 GN=yjiF PE=3 SV=1	-	-	-	-	-	-	-	-	-	-	-	-	-	-	-	-	-	-	134.0 (3)	-	-	101.0 (2)	-	-
358	Q9CF59	Aspartate-semialdehyde dehydrogenase OS=Lactococcus lactis subsp. lactis (strain IL1403) OX=272623 GN=asd PE=3 SV=1	-	-	-	119.0 (3)	94.0 (2)	-	-	-	-	-	-	-	-	-	87.0 (2)	-	103.0 (2)	-	-	182.0 (2)	-	-	-	-
359	Q9CFY4	Rqc2 homolog RqcH OS=Lactococcus lactis subsp. lactis (strain IL1403) OX=272623 GN=yngB PE=3 SV=1	-	-	-	-	-	-	117.0 (4)	-	-	-	-	-	-	-	-	-	-	-	-	-	-	-	-	-
360	Q9CE39	Ribosome-recycling factor OS=Lactococcus lactis subsp. lactis (strain IL1403) OX=272623 GN=frr PE=3 SV=1	-	-	-	-	-	-	120.0 (2)	-	111.0 (2)	-	-	-	-	-	-	-	-	-	-	-	-	-	-	-
361	Q7DAU8	Betaine ABC transporter permease and substrate binding protein OS=Lactococcus lactis subsp. lactis (strain IL1403) OX=272623 GN=busAB PE=1 SV=1	-	-	-	-	-	-	-	-	-	-	-	-	-	115.0 (3)	-	-	-	-	-	-	-	-	-	-
362	Q9CFM3	Pantothenate kinase OS=Lactococcus lactis subsp. lactis (strain IL1403) OX=272623 GN=coaA PE=3 SV=1	-	-	-	-	-	-	66.0 (2)	-	-	-	-	-	-	-	108.0 (2)	-	-	-	201.0 (4)	-	83.0 (2)	-	-	-
363	Q9CDH8	tRNA modification GTPase MnmE OS=Lactococcus lactis subsp. lactis (strain IL1403) OX=272623 GN=mnmE PE=3 SV=1	-	-	-	127.0 (3)	156.0 (2)	-	208.0 (5)	-	-	-	-	-	-	100.0 (2)	57.0 (2)	-	-	-	77.0 (2)	-	76.0 (2)	-	-	-
364	Q9CF30	THUMP domain-containing protein OS=Lactococcus lactis subsp. lactis (strain IL1403) OX=272623 GN=yqjE PE=4 SV=1	-	-	-	-	121.0 (3)	-	106.0 (3)	-	-	-	-	-	-	-	-	-	-	-	-	-	-	-	-	-
365	Q9CH47	Uncharacterized protein OS=Lactococcus lactis subsp. lactis (strain IL1403) OX=272623 GN=yjbC PE=4 SV=1	-	-	-	-	-	-	92.0 (3)	-	-	-	-	-	-	76.0 (2)	62.0 (2)	-	-	-	-	93.0 (2)	260.0 (5)	-	97.0 (2)	-
366	Q9CEE9	Methionyl-tRNA formyltransferase OS=Lactococcus lactis subsp. lactis (strain IL1403) OX=272623 GN=fmt PE=3 SV=1	-	-	-	-	-	-	113.0 (2)	-	-	-	-	-	-	-	-	-	-	-	-	-	-	-	-	-
367	Q9CE96	Uncharacterized protein OS=Lactococcus lactis subsp. lactis (strain IL1403) OX=272623 GN=yucF PE=4 SV=1	-	-	-	-	-	-	146.0 (3)	-	-	-	-	-	-	-	-	-	-	75.0 (2)	-	-	-	-	-	-
368	Q9CJ97	Ribosomal protein L11 methyltransferase OS=Lactococcus lactis subsp. lactis (strain IL1403) OX=272623 GN=prmA PE=3 SV=1	-	64.0 (2)	-	-	-	-	153.0 (3)	-	-	-	-	-	-	-	-	-	-	-	114.0 (2)	-	-	-	-	-
369	Q9CFU9	Calcium-transporting ATPase 1 OS=Lactococcus lactis subsp. lactis (strain IL1403) OX=272623 GN=yoaB PE=1 SV=1	-	106.0 (3)	-	-	-	-	140.0 (4)	-	-	-	-	-	-	84.0 (2)	-	-	-	-	-	-	-	-	-	-
370	Q9CDM0	Uncharacterized protein OS=Lactococcus lactis subsp. lactis (strain IL1403) OX=272623 GN=ywiE PE=4 SV=1	64.0 (2)	-	-	-	-	106.0 (2)	137.0 (2)	-	162.0 (2)	-	-	-	96.0 (2)	106.0 (2)	-	107.0 (2)	-	-	-	91.0 (2)	-	-	-	-
371	Q9CGJ0	Lipid II isoglutaminyl synthase (glutamine-hydrolyzing) subunit MurT OS=Lactococcus lactis subsp. lactis (strain IL1403) OX=272623 GN=ylbD PE=3 SV=1	-	-	-	-	-	-	155.0 (3)	-	-	-	-	-	-	-	-	-	-	66.0 (2)	-	-	104.0 (2)	-	-	-
372	Q9CIS1	S1 motif domain-containing protein OS=Lactococcus lactis subsp. lactis (strain IL1403) OX=272623 GN=yciC PE=4 SV=1	-	95.0 (3)	-	194.0 (5)	-	-	158.0 (5)	-	-	-	-	-	-	80.0 (2)	60.0 (2)	-	-	-	62.0 (2)	-	-	-	-	-
373	Q9CE11	Arginine repressor OS=Lactococcus lactis subsp. lactis (strain IL1403) OX=272623 GN=argR PE=3 SV=1	-	-	-	-	-	-	-	-	-	-	-	-	-	-	108.0 (2)	-	-	-	107.0 (2)	-	-	-	-	-
374	Q9CDL0	Uncharacterized protein OS=Lactococcus lactis subsp. lactis (strain IL1403) OX=272623 GN=ywjA PE=4 SV=1	-	116.0 (3)	-	-	64.0 (2)	-	107.0 (2)	-	-	-	82.0 (2)	-	-	162.0 (2)	-	-	-	-	-	-	-	-	-	-
375	Q9CEH7	Uncharacterized protein OS=Lactococcus lactis subsp. lactis (strain IL1403) OX=272623 GN=ytdB PE=4 SV=1	68.0 (2)	113.0 (3)	109.0 (3)	-	-	61.0 (2)	204.0 (3)	-	77.0 (2)	-	-	135.0 (3)	108.0 (3)	73.0 (2)	-	128.0 (3)	87.0 (2)	-	-	-	-	-	-	-
376	Q9CEJ0	Cysteine--tRNA ligase OS=Lactococcus lactis subsp. lactis (strain IL1403) OX=272623 GN=cysS PE=3 SV=1	-	-	-	-	128.0 (3)	-	111.0 (2)	-	-	-	-	-	-	-	-	-	-	-	78.0 (2)	-	-	-	-	-
377	Q9CIY8	Glycerol-3-phosphate cytidiltransferase OS=Lactococcus lactis subsp. lactis (strain IL1403) OX=272623 GN=tagD1 PE=4 SV=1	-	-	-	82.0 (2)	-	-	128.0 (3)	-	-	-	-	-	-	-	-	-	-	-	-	-	-	-	-	-
378	Q9CHI1	Transcriptional repressor NrdR OS=Lactococcus lactis subsp. lactis (strain IL1403) OX=272623 GN=nrdR PE=3 SV=1	-	-	-	-	-	-	-	-	-	-	-	-	-	96.0 (2)	121.0 (2)	131.0 (2)	-	-	111.0 (2)	-	81.0 (2)	78.0 (2)	-	109.0 (2)
379	Q9CIG7	Lactamase_B domain-containing protein OS=Lactococcus lactis subsp. lactis (strain IL1403) OX=272623 GN=yeaA PE=4 SV=1	-	-	-	-	-	-	-	-	-	-	-	-	-	-	93.0 (2)	-	-	95.0 (2)	80.0 (2)	141.0 (3)	109.0 (2)	-	-	-
380	Q9CJA0	ABC transporter ATP binding protein OS=Lactococcus lactis subsp. lactis (strain IL1403) OX=272623 GN=ybaB PE=4 SV=1	-	91.0 (2)	-	-	116.0 (2)	-	-	-	-	-	-	-	-	-	-	-	-	-	-	-	-	-	-	-
381	Q9CH09	ASCH domain-containing protein OS=Lactococcus lactis subsp. lactis (strain IL1403) OX=272623 GN=yjfI PE=4 SV=1	-	-	-	-	-	-	-	-	-	-	-	-	-	103.0 (2)	-	-	-	-	-	-	-	-	-	-
382	Q9CEG1	5'-methylthioadenosine/S-adenosylhomocysteine nucleosidase OS=Lactococcus lactis subsp. lactis (strain IL1403) OX=272623 GN=pfs PE=4 SV=1	-	-	-	-	-	-	61.0 (2)	-	-	-	-	-	-	-	-	-	-	-	-	113.0 (2)	79.0 (2)	-	158.0 (2)	-
383	Q9CE51	ABC transporter ATP binding protein OS=Lactococcus lactis subsp. lactis (strain IL1403) OX=272623 GN=ecsA PE=4 SV=1	-	-	-	-	-	-	-	-	-	-	-	-	-	-	-	-	-	102.0 (2)	-	-	-	-	-	-
384	Q9CHS1	Type I restriction enzyme R Protein OS=Lactococcus lactis subsp. lactis (strain IL1403) OX=272623 GN=hsdR PE=3 SV=1	-	-	-	-	-	-	102.0 (2)	-	-	-	-	-	-	-	-	-	-	-	-	-	-	-	-	-
385	Q9CIY3	GTPase HflX OS=Lactococcus lactis subsp. lactis (strain IL1403) OX=272623 GN=hflX PE=3 SV=1	-	-	-	-	-	-	101.0 (3)	-	-	-	-	-	-	-	-	-	-	-	-	-	-	-	-	-
386	Q9CFM4	MTS domain-containing protein OS=Lactococcus lactis subsp. lactis (strain IL1403) OX=272623 GN=yogG PE=4 SV=1	-	-	-	-	-	-	102.0 (2)	-	-	-	-	-	-	-	-	-	-	-	100.0 (2)	-	-	-	-	-
387	Q9CE98	Prophage ps3 protein 15 OS=Lactococcus lactis subsp. lactis (strain IL1403) OX=272623 GN=ps315 PE=4 SV=1	-	-	-	-	-	-	-	-	-	-	-	-	-	-	-	100.0 (2)	-	-	-	-	-	-	-	-
388	Q9CIW1	Phosphoglycerate kinase OS=Lactococcus lactis subsp. lactis (strain IL1403) OX=272623 GN=pgk PE=3 SV=1	-	80.0 (3)	-	-	-	-	-	-	120.0 (2)	-	-	-	-	-	-	-	-	-	-	-	-	-	-	-
389	Q9CF91	UDP-N-acetylmuramoylalanine--D-glutamate ligase OS=Lactococcus lactis subsp. lactis (strain IL1403) OX=272623 GN=murD PE=3 SV=1	-	-	-	-	81.0 (2)	-	-	-	-	-	-	-	-	117.0 (2)	-	-	-	-	-	-	-	-	-	-
390	Q9CEF7	Pyrroline-5-carboxylate reductase OS=Lactococcus lactis subsp. lactis (strain IL1403) OX=272623 GN=proC PE=3 SV=1	60.0 (2)	73.0 (2)	107.0 (4)	-	127.0 (2)	-	129.0 (3)	68.0 (2)	81.0 (3)	-	-	148.0 (3)	-	-	-	-	-	-	-	-	-	-	95.0 (2)	-
391	Q9CEB5	Phenylalanine--tRNA ligase beta subunit OS=Lactococcus lactis subsp. lactis (strain IL1403) OX=272623 GN=pheT PE=3 SV=1	-	-	-	-	73.0 (2)	-	63.0 (2)	-	-	-	-	-	-	192.0 (4)	-	-	-	-	65.0 (2)	-	-	-	-	-
392	Q9CEI1	Uncharacterized protein OS=Lactococcus lactis subsp. lactis (strain IL1403) OX=272623 GN=ytcE PE=4 SV=1	-	-	-	-	-	-	-	-	-	-	-	-	-	98.0 (2)	-	-	-	-	-	-	-	-	-	-
393	Q9CE00	Putative glutamine amidotransferase-like protein YvdE OS=Lactococcus lactis subsp. lactis (strain IL1403) OX=272623 GN=yvdE PE=4 SV=1	-	-	-	-	-	-	-	-	-	-	-	-	-	-	132.0 (2)	-	-	72.0 (2)	88.0 (2)	-	-	-	-	-
394	Q9CJ88	PlsC domain-containing protein OS=Lactococcus lactis subsp. lactis (strain IL1403) OX=272623 GN=ybbE PE=4 SV=1	-	-	-	-	-	-	97.0 (3)	-	-	-	-	-	-	-	-	-	-	-	-	-	-	-	-	-
395	Q9CGV8	DNA topoisomerase 4 subunit A OS=Lactococcus lactis subsp. lactis (strain IL1403) OX=272623 GN=parC PE=3 SV=1	-	46.0 (2)	-	79.0 (2)	-	-	197.0 (5)	-	-	-	-	-	-	66.0 (2)	-	-	-	-	-	-	-	-	-	-
396	Q9CHJ0	PNPLA domain-containing protein OS=Lactococcus lactis subsp. lactis (strain IL1403) OX=272623 GN=yheG PE=4 SV=1	-	-	-	-	-	-	-	-	-	-	-	-	-	-	-	-	-	-	84.0 (2)	-	-	-	109.0 (3)	-
397	Q9CIE3	Transcriptional regulator OS=Lactococcus lactis subsp. lactis (strain IL1403) OX=272623 GN=yecE PE=3 SV=1	-	-	-	-	-	-	-	-	-	-	-	-	-	96.0 (2)	-	-	-	-	-	-	-	-	-	-
398	Q9CFY8	2-dehydropantoate 2-reductase OS=Lactococcus lactis subsp. lactis (strain IL1403) OX=272623 GN=LL1323 PE=3 SV=1	-	-	-	-	-	-	-	-	-	-	-	-	-	96.0 (2)	-	-	-	-	-	-	-	-	-	-
399	Q9CF86	Uncharacterized protein OS=Lactococcus lactis subsp. lactis (strain IL1403) OX=272623 GN=yqdA PE=4 SV=1	-	-	-	-	126.0 (2)	-	-	-	-	-	86.0 (2)	-	-	76.0 (2)	-	-	-	-	-	-	-	-	-	-
400	Q9CHG1	Transcriptional regulator OS=Lactococcus lactis subsp. lactis (strain IL1403) OX=272623 GN=rmaG PE=4 SV=1	-	-	-	-	79.0 (2)	-	-	-	-	-	-	-	-	-	110.0 (2)	-	-	-	-	-	-	-	-	-
401	Q9CEW8	Phosphate import ATP-binding protein PstB 1 OS=Lactococcus lactis subsp. lactis (strain IL1403) OX=272623 GN=pstB1 PE=3 SV=1	-	-	-	-	-	-	62.0 (2)	-	-	-	-	-	-	122.0 (2)	-	-	-	-	-	-	99.0 (2)	-	-	-
402	Q9CJC7	Phosphate acyltransferase OS=Lactococcus lactis subsp. lactis (strain IL1403) OX=272623 GN=plsX PE=3 SV=1	-	-	-	-	61.0 (2)	-	126.0 (3)	-	-	-	-	-	-	-	-	-	-	-	-	-	-	-	-	-
403	Q9CEE1	Glucosamine_iso domain-containing protein OS=Lactococcus lactis subsp. lactis (strain IL1403) OX=272623 GN=ytgG PE=4 SV=1	-	-	-	-	-	-	-	-	-	-	-	-	-	119.0 (2)	-	-	-	-	-	76.0 (2)	-	-	85.0 (2)	-
404	Q9CES8	3-dehydroquinate synthase OS=Lactococcus lactis subsp. lactis (strain IL1403) OX=272623 GN=aroB PE=3 SV=1	-	-	-	-	-	-	-	-	-	-	-	-	-	-	-	-	-	106.0 (2)	-	-	-	-	80.0 (2)	93.0 (2)
405	Q9CIS9	Energy-coupling factor transporter ATP-binding protein EcfA1 OS=Lactococcus lactis subsp. lactis (strain IL1403) OX=272623 GN=ecfA1 PE=3 SV=1	-	-	-	-	-	-	93.0 (2)	-	-	-	-	-	-	-	-	-	-	-	-	-	-	-	-	-
406	Q9CEH0	DegV domain-containing protein YteA OS=Lactococcus lactis subsp. lactis (strain IL1403) OX=272623 GN=yteA PE=3 SV=1	-	-	-	-	93.0 (2)	-	-	-	-	-	-	-	-	-	-	-	-	-	-	-	-	-	-	-
407	Q9CHQ7	Pyruvate carboxylase OS=Lactococcus lactis subsp. lactis (strain IL1403) OX=272623 GN=pycA PE=4 SV=1	-	-	-	-	-	-	-	-	-	-	-	-	-	-	87.0 (2)	-	-	117.0 (4)	-	-	94.0 (2)	70.0 (2)	-	-
408	Q9CIS5	2,3,4,5-tetrahydropyridine-2,6-dicarboxylate N-acetyltransferase OS=Lactococcus lactis subsp. lactis (strain IL1403) OX=272623 GN=dapH PE=3 SV=1	-	-	-	-	-	-	-	-	-	-	-	-	-	-	-	-	-	-	-	-	-	91.0 (2)	-	-
409	Q9CEB2	Prophage ps3 protein 01 OS=Lactococcus lactis subsp. lactis (strain IL1403) OX=272623 GN=ps301 PE=4 SV=1	-	-	-	-	-	-	-	-	-	-	-	-	-	-	122.0 (3)	-	-	81.0 (2)	-	-	85.0 (2)	75.0 (2)	-	-
410	Q9CEK7	Aminotransferase OS=Lactococcus lactis subsp. lactis (strain IL1403) OX=272623 GN=aspB PE=3 SV=1	-	-	-	87.0 (2)	83.0 (2)	-	92.0 (2)	-	94.0 (2)	-	-	-	-	-	-	-	-	-	-	-	-	-	97.0 (2)	-
411	Q9CH80	FtsJ domain-containing protein OS=Lactococcus lactis subsp. lactis (strain IL1403) OX=272623 GN=yiiB PE=1 SV=1	-	-	-	-	-	-	90.0 (2)	-	-	-	-	-	-	-	-	-	-	-	-	-	-	-	-	-
412	Q9CGW3	DNA topoisomerase 4 subunit B OS=Lactococcus lactis subsp. lactis (strain IL1403) OX=272623 GN=parE PE=3 SV=1	-	-	-	-	86.0 (2)	-	94.0 (2)	-	-	-	-	-	-	-	-	-	-	-	-	-	-	-	-	-
413	Q9CG79	Methylenetetrahydrofolate--tRNA-(uracil-5-)-methyltransferase TrmFO OS=Lactococcus lactis subsp. lactis (strain IL1403) OX=272623 GN=trmFO PE=3 SV=1	-	-	-	-	63.0 (2)	-	177.0 (5)	-	52.0 (2)	-	73.0 (2)	-	-	-	-	-	-	-	-	81.0 (2)	-	-	-	-
414	Q9CJH6	S1 motif domain-containing protein OS=Lactococcus lactis subsp. lactis (strain IL1403) OX=272623 GN=yacD PE=4 SV=1	-	-	-	-	-	-	-	-	-	-	-	-	-	-	-	-	-	-	-	89.0 (2)	-	-	-	-
415	Q9CF06	Two-component system regulator OS=Lactococcus lactis subsp. lactis (strain IL1403) OX=272623 GN=llrF PE=4 SV=1	-	-	-	-	-	-	89.0 (2)	-	-	-	-	-	-	-	-	-	-	-	-	-	-	-	-	-
416	Q9CGI7	Oxidoreductase OS=Lactococcus lactis subsp. lactis (strain IL1403) OX=272623 GN=ylbE PE=1 SV=1	-	-	-	-	-	-	-	-	-	-	-	-	-	-	-	-	80.0 (2)	95.0 (2)	-	95.0 (2)	-	80.0 (2)	94.0 (2)	-
417	Q9CEP1	Adapter protein MecA OS=Lactococcus lactis subsp. lactis (strain IL1403) OX=272623 GN=mecA PE=3 SV=1	-	-	-	-	-	-	-	-	-	-	-	-	-	-	-	-	-	-	-	-	88.0 (2)	-	-	-
418	Q9CIT2	Anaerobic ribonucleoside-triphosphate reductase-activating protein OS=Lactococcus lactis subsp. lactis (strain IL1403) OX=272623 GN=nrdG PE=3 SV=1	-	-	-	-	-	-	-	-	88.0 (3)	-	-	-	-	-	-	-	-	-	-	-	-	-	-	-
419	Q7DAW4	Site-specific DNA-methyltransferase (adenine-specific) OS=Lactococcus lactis subsp. lactis (strain IL1403) OX=272623 GN=hsdM PE=3 SV=1	-	-	-	-	-	-	-	-	-	-	-	-	-	90.0 (2)	77.0 (2)	102.0 (2)	-	-	-	72.0 (2)	-	104.0 (2)	87.0 (2)	82.0 (2)
420	Q9CFX1	Ribosomal RNA small subunit methyltransferase G OS=Lactococcus lactis subsp. lactis (strain IL1403) OX=272623 GN=rsmG PE=3 SV=1	-	-	-	-	-	-	-	-	-	-	-	-	-	-	107.0 (2)	67.0 (2)	-	-	-	-	-	-	-	-
421	Q9CHX3	Peptide chain release factor 1 OS=Lactococcus lactis subsp. lactis (strain IL1403) OX=272623 GN=prfA PE=3 SV=1	-	-	-	-	50.0 (2)	-	124.0 (2)	-	-	-	-	-	-	-	-	-	-	-	-	-	-	-	-	-
422	Q9CEI9	Uncharacterized protein OS=Lactococcus lactis subsp. lactis (strain IL1403) OX=272623 GN=ytcA PE=3 SV=1	-	-	-	-	-	-	-	-	-	-	-	-	-	-	-	-	-	101.0 (2)	-	-	-	72.0 (2)	-	-
423	Q9CHI3	APH domain-containing protein OS=Lactococcus lactis subsp. lactis (strain IL1403) OX=272623 GN=yhfD PE=4 SV=1	-	-	-	-	-	-	-	-	-	-	-	-	-	-	-	-	-	-	-	-	86.0 (2)	-	-	-
424	Q9CG30	Phosphoesterase OS=Lactococcus lactis subsp. lactis (strain IL1403) OX=272623 GN=ynbC PE=3 SV=1	-	-	-	-	-	-	-	-	-	-	-	-	-	-	-	-	-	85.0 (2)	-	-	-	-	-	-
425	Q9CGL2	Phosphate starvation inducible protein OS=Lactococcus lactis subsp. lactis (strain IL1403) OX=272623 GN=phoL PE=4 SV=1	-	-	-	-	-	-	-	-	61.0 (2)	-	-	-	-	-	-	103.0 (2)	-	-	-	-	-	-	-	88.0 (2)
426	Q9CJC6	Uncharacterized protein OS=Lactococcus lactis subsp. lactis (strain IL1403) OX=272623 GN=yahA PE=4 SV=1	-	-	-	-	-	-	-	-	-	-	-	-	-	-	-	-	-	-	83.0 (2)	-	-	-	-	-
427	Q9CF73	Gamma-glutamyl phosphate reductase OS=Lactococcus lactis subsp. lactis (strain IL1403) OX=272623 GN=proA PE=3 SV=1	-	-	-	-	-	-	150.0 (4)	-	-	64.0 (2)	-	-	-	-	73.0 (2)	-	-	79.0 (2)	92.0 (2)	55.0 (2)	66.0 (2)	-	-	-
428	Q9CIF7	Diphosphomevalonate decarboxylase OS=Lactococcus lactis subsp. lactis (strain IL1403) OX=272623 GN=yeaH PE=3 SV=1	-	-	-	-	-	-	-	-	-	-	-	-	-	-	-	-	-	-	-	-	82.0 (2)	-	-	-
429	Q9CFI8	Sugar kinase OS=Lactococcus lactis subsp. lactis (strain IL1403) OX=272623 GN=ypbG PE=4 SV=1	-	-	-	-	-	-	-	-	-	-	-	-	-	-	-	-	-	-	-	82.0 (2)	-	-	-	-
430	Q9CEN5	Transcriptional regulator OS=Lactococcus lactis subsp. lactis (strain IL1403) OX=272623 GN=codZ PE=4 SV=1	-	-	-	-	-	-	82.0 (2)	-	-	-	-	-	-	-	-	-	-	-	-	-	-	-	-	-
431	Q9CEF9	Nudix hydrolase domain-containing protein OS=Lactococcus lactis subsp. lactis (strain IL1403) OX=272623 GN=ytfB PE=4 SV=1	-	-	-	-	-	-	-	-	-	-	-	-	-	-	-	-	-	81.0 (2)	-	-	-	-	-	-
432	Q9CJ06	Rhamnosyltransferase OS=Lactococcus lactis subsp. lactis (strain IL1403) OX=272623 GN=rgpA PE=4 SV=1	-	-	-	-	-	-	-	-	-	-	-	-	-	-	85.0 (2)	73.0 (2)	-	-	-	-	85.0 (2)	-	-	-
433	Q9CJ94	(p)ppGpp synthase OS=Lactococcus lactis subsp. lactis (strain IL1403) OX=272623 GN=relA PE=3 SV=1	-	-	-	-	80.0 (2)	-	-	-	-	-	-	-	-	-	-	-	-	-	-	-	-	-	-	-
434	Q9CIS8	Energy-coupling factor transporter ATP-binding protein EcfA2 OS=Lactococcus lactis subsp. lactis (strain IL1403) OX=272623 GN=ecfA2 PE=3 SV=1	-	-	-	-	-	-	79.0 (2)	-	-	-	-	-	-	-	-	-	-	-	-	-	-	-	-	-
435	Q9CI29	Pyridoxal-phosphate dependent aminotransferase OS=Lactococcus lactis subsp. lactis (strain IL1403) OX=272623 GN=nifZ PE=3 SV=1	-	-	-	-	-	-	-	-	-	-	-	-	-	-	-	-	-	-	-	-	-	-	-	78.0 (2)
436	Q9CJ38	Major cold shock protein OS=Lactococcus lactis subsp. lactis (strain IL1403) OX=272623 GN=cspE PE=4 SV=1	-	-	-	78.0 (2)	-	-	-	-	-	-	-	-	-	-	-	-	-	-	-	-	-	-	-	-
437	Q9CEM5	Probable manganese-dependent inorganic pyrophosphatase OS=Lactococcus lactis subsp. lactis (strain IL1403) OX=272623 GN=ppaC PE=3 SV=1	-	-	76.0 (2)	-	-	-	-	-	-	-	-	-	-	-	-	-	-	-	-	-	-	-	-	-
438	Q9CIP5	ABC transporter ATP binding and permease protein OS=Lactococcus lactis subsp. lactis (strain IL1403) OX=272623 GN=ydbA PE=4 SV=1	-	76.0 (2)	-	-	-	-	-	-	-	-	-	-	-	-	-	-	-	-	-	-	-	-	-	-
439	Q9CIJ5	RelA_SpoT domain-containing protein OS=Lactococcus lactis subsp. lactis (strain IL1403) OX=272623 GN=ydgI PE=4 SV=1	-	-	-	-	76.0 (2)	-	-	-	-	-	-	-	-	-	-	-	-	-	-	-	-	-	-	-
440	Q9CIE4	DNA ligase OS=Lactococcus lactis subsp. lactis (strain IL1403) OX=272623 GN=ligA PE=3 SV=1	-	-	-	-	-	-	-	-	-	-	-	-	-	-	75.0 (2)	-	-	-	-	-	-	-	-	-
441	Q9CIL4	UDP-N-acetylmuramoyl-tripeptide--D-alanyl-D-alanine ligase OS=Lactococcus lactis subsp. lactis (strain IL1403) OX=272623 GN=murF PE=3 SV=1	-	-	-	-	-	-	75.0 (2)	-	-	-	-	-	-	-	-	-	-	-	-	-	-	-	-	-
442	Q9CHA7	L-serine dehydratase OS=Lactococcus lactis subsp. lactis (strain IL1403) OX=272623 GN=sdaA PE=3 SV=1	-	-	-	-	-	-	75.0 (2)	-	-	-	-	-	-	-	-	-	-	-	-	-	-	-	-	-
443	Q9CFX8	Uncharacterized protein OS=Lactococcus lactis subsp. lactis (strain IL1403) OX=272623 GN=ynhC PE=3 SV=1	-	-	-	-	-	-	63.0 (2)	-	-	-	-	-	-	-	-	-	-	-	-	-	-	87.0 (2)	-	-
444	Q9CDY1	50S ribosomal protein L30 OS=Lactococcus lactis subsp. lactis (strain IL1403) OX=272623 GN=rpmD PE=3 SV=1	-	-	-	-	-	-	-	-	-	-	-	-	-	74.0 (2)	-	-	-	-	-	-	-	-	-	-
445	Q9CE24	Rhodanese domain-containing protein OS=Lactococcus lactis subsp. lactis (strain IL1403) OX=272623 GN=yvaB PE=4 SV=1	-	-	-	-	-	-	-	-	-	-	-	-	-	-	-	-	-	-	-	73.0 (2)	-	-	-	-
446	Q9CFZ5	Metal ABC transporter substrate-binding lipoprotein OS=Lactococcus lactis subsp. lactis (strain IL1403) OX=272623 GN=mtsA PE=3 SV=1	-	-	-	-	-	-	73.0 (2)	-	-	-	-	-	-	-	-	-	-	-	-	-	-	-	-	-
447	Q9CJ25	Prenyl transferase OS=Lactococcus lactis subsp. lactis (strain IL1403) OX=272623 GN=preA PE=3 SV=1	-	-	-	-	73.0 (2)	-	-	-	-	-	-	-	-	-	-	-	-	-	-	-	-	-	-	-
448	Q9CEV0	Iron-binding oxidase subunit OS=Lactococcus lactis subsp. lactis (strain IL1403) OX=272623 GN=yrjC PE=4 SV=1	-	-	-	-	-	-	-	-	-	-	-	-	-	-	68.0 (2)	-	-	77.0 (2)	-	-	-	-	-	-
449	Q9CFX9	N-acetylglucosamine-6-phosphate deacetylase OS=Lactococcus lactis subsp. lactis (strain IL1403) OX=272623 GN=nagA PE=3 SV=1	-	-	-	-	-	-	-	-	-	-	-	-	-	-	-	-	-	-	-	-	-	-	-	71.0 (2)
450	Q9CFX7	Uncharacterized protein OS=Lactococcus lactis subsp. lactis (strain IL1403) OX=272623 GN=ynhD PE=4 SV=1	-	-	-	-	-	-	57.0 (2)	-	-	-	-	-	-	-	-	-	-	-	83.0 (2)	-	-	-	-	-
451	P95676	Alpha-acetolactate decarboxylase OS=Lactococcus lactis subsp. lactis (strain IL1403) OX=272623 GN=aldB PE=3 SV=1	-	-	-	-	-	-	70.0 (2)	-	-	-	-	-	-	-	-	-	-	-	-	-	-	-	-	-
452	Q9CDZ7	Glutamate--tRNA ligase OS=Lactococcus lactis subsp. lactis (strain IL1403) OX=272623 GN=gltX PE=3 SV=1	-	-	-	-	-	-	-	-	-	-	-	-	-	69.0 (2)	-	-	-	-	-	-	-	-	-	-
453	Q9CDZ4	N-acetyltransferase domain-containing protein OS=Lactococcus lactis subsp. lactis (strain IL1403) OX=272623 GN=yveC PE=4 SV=1	-	-	-	-	69.0 (2)	-	-	-	-	-	-	-	-	-	-	-	-	-	-	-	-	-	-	-
454	Q9CJ05	Rhamnosyltransferase OS=Lactococcus lactis subsp. lactis (strain IL1403) OX=272623 GN=rgpB PE=4 SV=1	-	-	-	-	-	-	65.0 (2)	-	-	-	-	-	-	-	-	-	-	-	-	-	-	-	-	-
455	Q9CDI4	Usp domain-containing protein OS=Lactococcus lactis subsp. lactis (strain IL1403) OX=272623 GN=yxbE PE=3 SV=1	-	-	-	-	-	-	-	-	-	-	-	-	-	-	64.0 (2)	-	-	-	-	-	-	-	-	-
456	Q9CF67	F420_oxidored domain-containing protein OS=Lactococcus lactis subsp. lactis (strain IL1403) OX=272623 GN=yqfE PE=4 SV=1	-	-	-	-	-	-	-	-	-	-	-	-	-	-	-	-	-	-	-	63.0 (2)	-	-	-	-
457	Q9CJ50	Endonuclease_NS domain-containing protein OS=Lactococcus lactis subsp. lactis (strain IL1403) OX=272623 GN=ybfB PE=4 SV=1	-	-	-	-	-	-	-	-	-	-	-	-	-	-	-	-	-	-	63.0 (2)	-	-	-	-	-
458	Q9CGM4	Uncharacterized protein OS=Lactococcus lactis subsp. lactis (strain IL1403) OX=272623 GN=ykiC PE=4 SV=1	-	-	-	-	-	-	63.0 (2)	-	-	-	-	-	-	-	-	-	-	-	-	-	-	-	-	-
459	Q9CEB4	Phenylalanine--tRNA ligase alpha subunit OS=Lactococcus lactis subsp. lactis (strain IL1403) OX=272623 GN=pheS PE=3 SV=1	-	65.0 (2)	-	-	-	-	61.0 (2)	-	-	-	-	-	-	-	-	-	-	-	-	-	-	-	-	-
460	Q9CIK8	Oligopeptide ABC trasporter ATP binding protein OS=Lactococcus lactis subsp. lactis (strain IL1403) OX=272623 GN=optF PE=3 SV=1	-	-	-	-	-	-	-	-	-	-	-	-	-	-	-	-	-	62.0 (2)	-	-	-	-	-	-
461	Q9CGD9	Deoxynucleoside kinase OS=Lactococcus lactis subsp. lactis (strain IL1403) OX=272623 GN=dukB PE=3 SV=1	-	-	-	-	-	-	-	-	-	-	-	-	-	62.0 (2)	-	-	-	-	-	-	-	-	-	-
462	Q9CID7	PTS EIIA type-1 domain-containing protein OS=Lactococcus lactis subsp. lactis (strain IL1403) OX=272623 GN=yedE PE=4 SV=1	-	-	-	-	62.0 (2)	-	-	-	-	-	-	-	-	-	-	-	-	-	-	-	-	-	-	-
463	Q9CH02	Thioredoxin reductase OS=Lactococcus lactis subsp. lactis (strain IL1403) OX=272623 GN=trxB1 PE=3 SV=1	-	-	-	-	-	-	-	-	-	-	-	-	-	61.0 (2)	-	-	-	-	-	-	-	-	-	-
464	Q9CE86	33 kDa chaperonin OS=Lactococcus lactis subsp. lactis (strain IL1403) OX=272623 GN=hslO PE=3 SV=1	-	-	-	-	-	-	-	-	-	-	-	-	-	61.0 (2)	-	-	-	-	-	-	-	-	-	-
465	Q9CHN6	Elongation factor P OS=Lactococcus lactis subsp. lactis (strain IL1403) OX=272623 GN=efp PE=3 SV=1	-	-	-	-	-	-	-	-	61.0 (2)	-	-	-	-	-	-	-	-	-	-	-	-	-	-	-
466	Q9CF21	Uridine kinase OS=Lactococcus lactis subsp. lactis (strain IL1403) OX=272623 GN=udk PE=3 SV=1	-	-	-	-	-	-	61.0 (2)	-	-	-	-	-	-	-	-	-	-	-	-	-	-	-	-	-
467	Q9CDJ8	Uncharacterized protein OS=Lactococcus lactis subsp. lactis (strain IL1403) OX=272623 GN=yxaC PE=4 SV=1	-	-	-	-	-	-	-	-	59.0 (2)	-	-	-	-	-	-	-	-	-	-	-	-	-	-	-
468	Q9CFG5	N5-carboxyaminoimidazole ribonucleotide synthase OS=Lactococcus lactis subsp. lactis (strain IL1403) OX=272623 GN=purK PE=3 SV=1	-	-	-	-	-	54.0 (2)	-	-	-	-	-	57.0 (2)	-	-	-	-	-	-	-	-	-	-	-	-
469	Q9CEV8	tRNA 5-hydroxyuridine methyltransferase OS=Lactococcus lactis subsp. lactis (strain IL1403) OX=272623 GN=yriA PE=3 SV=1	-	-	-	-	-	-	54.0 (2)	-	-	-	-	-	-	-	-	-	-	-	-	-	-	-	-	-
470	Q9CHI7	Cyclic-di-AMP phosphodiesterase OS=Lactococcus lactis subsp. lactis (strain IL1403) OX=272623 GN=yhfB PE=3 SV=1	-	-	-	-	-	-	53.0 (2)	-	-	-	-	-	-	-	-	-	-	-	-	-	-	-	-	-
471	Q9CGX3	UPF0374 protein YjjG OS=Lactococcus lactis subsp. lactis (strain IL1403) OX=272623 GN=yjjG PE=3 SV=1	-	-	-	-	-	52.0 (2)	-	-	-	-	-	-	-	-	-	-	-	-	-	-	-	-	-	-
472	Q9CET9	Prephenate dehydrogenase OS=Lactococcus lactis subsp. lactis (strain IL1403) OX=272623 GN=tyrA PE=3 SV=1	-	-	-	-	-	-	47.0 (2)	-	-	-	-	-	-	-	-	-	-	-	-	-	-	-	-	-

## Sheet: Gp46 vs F13 phage db
#	ID	Name	time 0			time 5 min			time 10 min			time 15 min			time 0			time 5 min			time 10 min			time 15 min
			control 1	control 2	control 3	control 1	control 2	control 3	control 1	control 2	control 3	control 1	control 2	control 3	exp1	exp2	exp3	exp1	exp2	exp3	exp1	exp2	exp3	exp1	exp2	exp3
1	ATW69819.1	DNA polymerase	1003.0 (10)	194.0 (4)	220.0 (4)	-	751.0 (8)	266.0 (4)	1241.0 (11)	1469.0 (9)	3732.0 (19)	329.0 (5)	941.0 (7)	-	107817.0 (57)	89602.0 (50)	108274.0 (56)	111960.0 (56)	118444.0 (57)	118914.0 (56)	115492.0 (61)	142533.0 (60)	132327.0 (60)	113810.0 (57)	133165.0 (57)	126566.0 (58)
2	ATW69817.1	hypothetical protein	-	-	-	993.0 (8)	1499.0 (9)	418.0 (4)	2338.0 (11)	1908.0 (9)	2519.0 (11)	1491.0 (11)	1620.0 (11)	2485.0 (12)	-	-	-	972.0 (7)	1768.0 (10)	484.0 (5)	1748.0 (10)	2300.0 (8)	1147.0 (6)	1433.0 (9)	1784.0 (9)	2231.0 (9)
3	ATW69779.1	capsid protein	-	-	-	-	-	-	567.0 (7)	298.0 (5)	-	2159.0 (15)	1753.0 (15)	1473.0 (12)	-	-	-	-	-	-	264.0 (4)	971.0 (10)	99.0 (2)	2380.0 (16)	1410.0 (11)	1639.0 (11)
4	ATW69784.1	major tail protein	-	-	-	462.0 (4)	304.0 (2)	458.0 (6)	999.0 (6)	695.0 (4)	996.0 (7)	442.0 (6)	1624.0 (10)	1035.0 (9)	-	-	-	-	-	-	113.0 (2)	111.0 (2)	-	363.0 (3)	987.0 (7)	461.0 (4)
5	ATW69804.1	hypothetical protein	-	-	-	-	-	-	362.0 (5)	-	178.0 (2)	-	180.0 (3)	1724.0 (6)	-	-	-	282.0 (2)	166.0 (4)	-	772.0 (5)	493.0 (5)	693.0 (5)	713.0 (6)	992.0 (6)	839.0 (6)
6	ATW69811.1	hypothetical protein	-	-	-	-	433.0 (4)	-	841.0 (7)	498.0 (4)	686.0 (6)	271.0 (4)	832.0 (7)	544.0 (4)	-	-	-	168.0 (2)	373.0 (5)	107.0 (2)	1029.0 (7)	502.0 (7)	737.0 (7)	745.0 (9)	434.0 (5)	1046.0 (7)
7	ATW69778.1	capsid maturation protease	-	-	-	-	-	-	-	-	-	-	-	-	-	-	-	-	-	-	-	202.0 (2)	-	536.0 (3)	613.0 (4)	397.0 (3)
8	ATW69814.1	putative single-stranded annealing protein	-	-	-	-	252.0 (4)	-	554.0 (6)	-	126.0 (2)	187.0 (3)	-	371.0 (4)	-	-	-	-	-	-	348.0 (4)	360.0 (5)	150.0 (3)	580.0 (5)	437.0 (4)	789.0 (6)
9	ATW69801.1 (gp28)	hypothetical protein	-	-	-	-	-	-	-	-	-	-	-	-	-	-	-	-	-	-	372.0 (2)	-	351.0 (2)	-	-	-
10	ATW69813.1	Single stranded DNA-binding protein	-	-	-	-	-	-	147.0 (2)	-	-	-	127.0 (2)	81.0 (2)	-	-	-	-	-	-	158.0 (2)	128.0 (2)	-	539.0 (3)	242.0 (3)	872.0 (5)
11	ATW69794.1	lysin	-	-	-	-	-	-	-	-	-	-	-	-	-	-	-	-	-	-	-	-	-	282.0 (4)	-	-
12	ATW69805.1 (gp32) DUF3310	hypothetical protein	-	-	-	-	-	-	-	-	-	-	-	-	-	-	-	-	268.0 (2)	-	144.0 (2)	-	240.0 (2)	215.0 (2)	-	238.0 (2)
13	ATW69774.1	terminase small subunit	-	-	-	-	-	-	-	133.0 (3)	-	223.0 (4)	289.0 (4)	189.0 (3)	-	-	-	-	-	-	-	120.0 (2)	-	368.0 (5)	157.0 (3)	174.0 (3)
14	ATW69788.1	tail length tape-measure protein	-	-	-	-	-	-	-	-	-	-	106.0 (2)	-	-	-	-	-	-	-	-	-	-	172.0 (3)	360.0 (4)	166.0 (3)
15	ATW69785.1	tail structural protein	-	-	-	133.0 (3)	-	143.0 (3)	173.0 (3)	65.0 (2)	350.0 (6)	-	175.0 (3)	215.0 (3)	-	-	-	-	-	-	-	-	-	-	-	-
16	ATW69825.1	holliday junction resolvase	-	-	-	-	-	-	-	-	-	-	195.0 (2)	128.0 (2)	-	-	-	-	-	-	-	-	-	186.0 (3)	-	94.0 (2)
17	ATW69777.1	portal protein	-	-	-	-	-	-	-	-	-	142.0 (2)	172.0 (4)	145.0 (2)	-	-	-	-	-	-	-	132.0 (2)	-	182.0 (3)	-	93.0 (2)
18	ATW69796.1 (gp23)	hypothetical protein	-	-	-	-	-	-	-	-	-	-	-	-	-	-	-	-	-	-	-	90.0 (2)	-	-	-	-
19	ATW69795.1	hypothetical protein	-	-	-	-	-	-	82.0 (2)	-	-	-	-	-	-	-	-	-	-	-	-	-	-	-	-	-
